# Supplementary material for: Modeling CRISPR-Cas13d on-target and off-target effects using machine learning approaches
Source: Nat Commun. 2023 Feb 10;14:752. doi: 10.1038/s41467-023-36316-3 (PMC9912244; doi:10.1038/s41467-023-36316-3)
Supplement: Supplementary file 4 — Supplementary Data 1 [file 41467_2023_36316_MOESM4_ESM.xlsx]

## Sheet: a375_pp020_day33casdvsday5_noju
id	num	neg|score	neg|p-value	neg|fdr	neg|rank	neg|goodsgrna	neg|lfc	pos|score	pos|p-value	pos|fdr	pos|rank	pos|goodsgrna	pos|lfc
MTOR_isoform1_CoreEssential_Zuber	35	2.2316e-14	4.9541e-06	0.000468	1	27	-0.53731	0.99999	1	0.999995	567	2	-0.53731
RPL4_isoform1_CoreEssential_Zuber	35	1.1473e-12	4.9541e-06	0.000468	2	22	-0.53625	0.84701	0.98462	0.999603	536	7	-0.53625
TUBA1B_isoform1_CoreEssential_Zuber	35	2.7102e-11	4.9541e-06	0.000468	3	18	-0.23117	0.7889	0.97425	0.999603	521	8	-0.23117
RPS11_isoform1_CoreEssential_Zuber	35	8.6119e-10	4.9541e-06	0.000468	4	23	-0.41238	0.97959	0.99913	0.999995	561	5	-0.41238
COPB1_isoform1_CoreEssential_Zuber	35	1.3511e-07	4.9541e-06	0.000468	5	16	-0.10962	0.9245	0.99467	0.999995	554	9	-0.10962
RPS8_isoform1_CoreEssential_Zuber	35	2.3944e-07	4.9541e-06	0.000468	6	19	-0.25831	0.47369	0.8576	0.987746	424	10	-0.25831
RPL11_isoform1_CoreEssential_Zuber	34	1.4571e-06	5.4495e-05	0.003862	7	15	-0.10668	0.024865	0.1484	0.94498	63	14	-0.10668
PSMA2_isoform1_CoreEssential_Zuber	35	1.8473e-06	2.4771e-05	0.002006	8	19	-0.1858	0.10278	0.40485	0.94498	183	10	-0.1858
PSMD1_isoform1_CoreEssential_Zuber	28	5.3384e-06	6.4404e-05	0.004057	9	17	-0.25985	0.29113	0.68542	0.975855	328	8	-0.25985
RPL35A_isoform1_T47DChr3	30	3.1168e-05	0.00041119	0.021706	10	14	-0.10942	0.76102	0.96343	0.999603	513	5	-0.10942
DYNC1H1_isoform1_CoreEssential_Zuber	35	3.7929e-05	0.0004211	0.021706	11	13	0.070354	0.070217	0.31823	0.94498	134	14	0.070354
RRM1_isoform1_CoreEssential_Zuber	32	4.2792e-05	0.00058954	0.027856	12	19	-0.23299	0.94163	0.99525	0.999995	558	5	-0.23299
WDR82_isoform1_CoreEssential_Zuber	35	6.1726e-05	0.00078771	0.034356	13	15	-0.13165	0.47891	0.86058	0.987746	427	11	-0.13165
NOL10_isoform1_CoreEssential_Zuber	25	7.148e-05	0.00093633	0.037921	14	11	0.023614	0.52338	0.85652	0.987746	442	8	0.023614
RPL9_isoform1_CoreEssential_Zuber	35	9.1375e-05	0.001085	0.041011	15	20	-0.19491	0.60185	0.91928	0.999603	460	6	-0.19491
PRPF8_isoform1_CoreEssential_Zuber	35	0.00010153	0.0011642	0.041257	16	14	0.04382	0.0075155	0.058246	0.94498	29	15	0.04382
SMU1_isoform1_CoreEssential_Zuber	35	0.00016544	0.0019767	0.058567	17	19	-0.19435	0.085041	0.35915	0.94498	157	9	-0.19435
MCM6_isoform1_CoreEssential_Zuber	35	0.00016812	0.0019866	0.058567	18	16	-0.1422	0.76011	0.96764	0.999603	512	4	-0.1422
PSMB4_isoform1_CoreEssential_Zuber	35	0.00017328	0.002056	0.058567	19	19	-0.19711	0.31971	0.739	0.983126	342	10	-0.19711
RPL18A_isoform1_CoreEssential_Zuber	35	0.00017464	0.0020659	0.058567	20	17	-0.13714	0.24121	0.64805	0.975855	293	8	-0.13714
NCL_isoform1_CoreEssential_Zuber	35	0.0002514	0.0030072	0.081193	21	21	-0.1654	0.89937	0.99201	0.999995	549	6	-0.1654
RAN_isoform1_CoreEssential_Zuber	31	0.00051386	0.005504	0.135686	22	10	0.019336	0.17067	0.52848	0.975855	242	10	0.019336
PSMA3_isoform1_CoreEssential_Zuber	33	0.00052811	0.0053158	0.135686	23	14	-0.10832	0.5381	0.88565	0.996929	446	7	-0.10832
XRCC6_isoform1_CoreEssential_Zuber	31	0.00062182	0.0063165	0.149228	24	15	-0.094194	0.37046	0.77194	0.984876	374	9	-0.094194
CSE1L_isoform1_CoreEssential_Zuber	23	0.0013401	0.010884	0.23736	25	13	-0.17113	0.8652	0.9787	0.999603	542	5	-0.17113
SF3B3_isoform1_CoreEssential_Zuber	35	0.0014168	0.013312	0.279546	26	16	-0.10003	0.0048371	0.040698	0.94498	18	11	-0.10003
PRPF19_isoform1_CoreEssential_Zuber	35	0.0016149	0.014639	0.296449	27	11	0.1387	0.03009	0.17519	0.94498	75	18	0.1387
NOL10_isoform3_CoreEssential_Zuber	9	0.001717	0.0094574	0.214494	28	7	-0.34441	0.99823	0.99807	0.999995	566	0	-0.34441
ATP6V0C_isoform1_CoreEssential_Zuber	35	0.0018021	0.016155	0.305337	29	18	-0.15253	0.13262	0.4697	0.94498	213	11	-0.15253
TBL1XR1_isoform1_T47DNearPIK3CA	29	0.0021761	0.017275	0.309077	30	12	-0.073657	0.63057	0.91844	0.999603	466	7	-0.073657
CSNK2B_isoform1_CoreEssential_Zuber	33	0.0026577	0.022606	0.388407	31	15	-0.059713	0.69191	0.94706	0.999603	495	10	-0.059713
SUPV3L1_isoform1_CoreEssential_Zuber	14	0.0027168	0.017443	0.309077	32	5	-0.098469	0.39095	0.70862	0.975855	387	4	-0.098469
BCL2L1_BCLXL_AS	57	0.003447	0.032762	0.488838	33	25	-0.088348	0.37816	0.82554	0.987746	379	21	-0.088348
ENSG00000225255_ENST00000453395_Other	15	0.0040421	0.024607	0.41036	34	8	-0.22975	0.139	0.40629	0.94498	219	4	-0.22975
WDR12_isoform1_CoreEssential_Zuber	35	0.0046935	0.03727	0.525007	35	17	-0.12195	0.096941	0.39029	0.94498	173	11	-0.12195
ABCB7_isoform1_CoreEssential_Zuber	35	0.004807	0.037963	0.525007	36	17	-0.11661	0.89616	0.99164	0.999995	547	8	-0.11661
PRPF6_isoform1_CoreEssential_Zuber	35	0.0060761	0.045414	0.598837	37	18	-0.14242	0.12371	0.45219	0.94498	203	13	-0.14242
RPA1_isoform1_CoreEssential_Zuber	35	0.0064861	0.04801	0.61868	38	17	-0.1143	0.46335	0.85171	0.987746	418	12	-0.1143
RPS9_isoform1_CoreEssential_Zuber	9	0.0075521	0.0351	0.5103	39	5	-0.34165	0.68147	0.85213	0.987746	490	1	-0.34165
PSMD1_isoform2_CoreEssential_Zuber	4	0.0079187	0.027263	0.429385	40	2	-0.18588	0.77824	0.78686	0.984876	516	1	-0.18588
RPL37A_isoform1_CoreEssential_Zuber	35	0.0083499	0.060168	0.672267	41	15	-0.080763	0.21769	0.61584	0.975855	276	13	-0.080763
HSPA9_isoform1_CoreEssential_Zuber	35	0.0091799	0.0653	0.69859	42	14	-0.029984	0.66603	0.94174	0.999603	484	9	-0.029984
ENSG00000261584_ENST00000562904_Other	8	0.00979	0.041045	0.554106	43	6	-0.2353	0.9859	0.9855	0.999603	565	0	-0.2353
ENSG00000215039_ENST00000535639_Other	15	0.01091	0.057354	0.672267	44	6	0.093016	0.30114	0.63414	0.975855	336	7	0.093016
NOP2_isoform1_CoreEssential_Zuber	34	0.01092	0.073425	0.756946	45	15	-0.067721	0.28187	0.69156	0.975855	317	10	-0.067721
ENSG00000273253_ENST00000608025_Other	15	0.011186	0.058454	0.672267	46	8	-0.22431	0.6754	0.89575	0.999603	489	4	-0.22431
ATP5B_isoform1_CoreEssential_Zuber	35	0.011754	0.079984	0.780775	47	13	-0.038449	0.29014	0.70916	0.975855	327	5	-0.038449
OR5I1_isoform1_Other	10	0.01294	0.057978	0.672267	48	6	-0.29299	0.98132	0.98439	0.999603	563	1	-0.29299
PSMA3_isoform2_CoreEssential_Zuber	2	0.01353	0.025796	0.417897	49	1	-0.49237	0.11689	0.19704	0.94498	197	1	-0.49237
CSE1L_isoform3_CoreEssential_Zuber	10	0.013972	0.061654	0.672267	50	5	-0.063195	0.2087	0.46821	0.94498	270	4	-0.063195
MAT2A_isoform1_CoreEssential_Zuber	35	0.014385	0.093578	0.780775	51	11	-0.017701	0.32123	0.74038	0.983126	348	11	-0.017701
POLR2B_isoform1_CoreEssential_Zuber	34	0.014429	0.091894	0.780775	52	13	-0.085636	0.23627	0.63692	0.975855	287	8	-0.085636
PCNA_isoform2_CoreEssential_Zuber	8	0.014515	0.058493	0.672267	53	5	-0.32492	0.65289	0.82471	0.987746	478	1	-0.32492
SFPQ_isoform1_CoreEssential_Zuber	32	0.014697	0.090111	0.780775	54	10	0.064849	0.10018	0.38915	0.94498	177	12	0.064849
ACTL6A_isoform2_T47DNearPIK3CA	2	0.014997	0.028035	0.429623	55	2	-0.88637	0.9809	0.9803	0.999603	562	0	-0.88637
PIGX_isoform2_T47DChr3	7	0.015471	0.057354	0.672267	56	5	-0.23497	0.085574	0.23601	0.94498	158	2	-0.23497
TMEM44_isoform4_T47DChr3	1	0.015654	0.015759	0.305337	57	1	-1.2658	0.98435	0.98457	0.999603	564	0	-1.2658
ENSG00000175061_ENST00000475953_Other	15	0.017264	0.083284	0.780775	58	7	-0.10956	0.79166	0.94029	0.999603	522	4	-0.10956
ENSG00000261512_ENST00000574180_Other	10	0.017457	0.072751	0.756946	59	3	-0.035748	0.23594	0.50523	0.961287	286	3	-0.035748
CDC45_isoform2_CoreEssential_Zuber	13	0.017693	0.081689	0.780775	60	8	-0.23448	0.7419	0.91257	0.999603	508	2	-0.23448
UPF1_isoform1_CoreEssential_Zuber	11	0.021257	0.087584	0.780775	61	6	-0.17717	0.36059	0.65664	0.975855	369	4	-0.17717
ENSG00000235092_ENST00000455965_Other	15	0.021472	0.099731	0.819533	62	6	-0.12494	0.42645	0.74479	0.983431	402	4	-0.12494
ENSG00000245532_ENST00000501122_Other	10	0.022505	0.088664	0.780775	63	6	-0.20138	0.094115	0.27925	0.94498	171	3	-0.20138
ENSG00000232442_ENST00000449500_Other	15	0.024026	0.10827	0.840965	64	6	0.035031	0.056942	0.22281	0.94498	108	7	0.035031
DLG1_isoform1_T47DChr3	12	0.024831	0.10243	0.821214	65	4	0.0076131	0.20507	0.48461	0.94498	266	5	0.0076131
NARS_isoform1_CoreEssential_Zuber	35	0.026223	0.14943	0.999668	66	12	-0.028205	0.13574	0.47608	0.94498	216	10	-0.028205
CCDC50_isoform1_T47DChr3	35	0.027909	0.15649	0.999668	67	14	-0.090749	0.80819	0.97842	0.999603	525	10	-0.090749
RPS9_isoform3_CoreEssential_Zuber	9	0.028914	0.10743	0.840965	68	4	0.089933	0.055516	0.18537	0.94498	102	4	0.089933
EIF6_isoform1_CoreEssential_Zuber	34	0.029402	0.15917	0.999668	69	14	0.0098195	0.63213	0.92828	0.999603	469	10	0.0098195
ENSG00000244468_ENST00000489011_Other	15	0.029497	0.12657	0.932037	70	7	-0.12034	0.13972	0.40772	0.94498	220	4	-0.12034
BPIFA3_isoform1_Other	14	0.029961	0.12618	0.932037	71	8	-0.18807	0.18654	0.47241	0.94498	252	4	-0.18807
PCNA_isoform1_CoreEssential_Zuber	27	0.03125	0.16084	0.999668	72	8	0.039479	0.18739	0.54809	0.975855	253	11	0.039479
YARS_isoform1_CoreEssential_Zuber	35	0.031403	0.17053	0.999668	73	15	-0.042206	0.68787	0.94914	0.999603	493	11	-0.042206
ENSG00000234741_ENST00000450589_Other	15	0.033547	0.1399	0.999668	74	7	-0.13314	0.24876	0.56872	0.975855	298	6	-0.13314
DLG1_isoform3_T47DChr3	2	0.033606	0.060951	0.672267	75	1	-0.37789	0.32114	0.35847	0.94498	347	1	-0.37789
RAN_isoform3_CoreEssential_Zuber	4	0.033847	0.084978	0.780775	76	3	-0.34871	0.89997	0.89906	0.999603	550	0	-0.34871
XRCC6_isoform2_CoreEssential_Zuber	3	0.034151	0.080113	0.780775	77	2	-0.38326	0.90339	0.90339	0.999603	551	0	-0.38326
WDR3_isoform1_CoreEssential_Zuber	35	0.034676	0.18344	0.999668	78	13	0.11595	0.067504	0.30993	0.94498	129	16	0.11595
SUPV3L1_isoform2_CoreEssential_Zuber	4	0.035175	0.087842	0.780775	79	1	0.037126	0.64407	0.70221	0.975855	473	1	0.037126
RUVBL2_isoform2_CoreEssential_Zuber	5	0.035432	0.10283	0.821214	80	3	-0.41768	0.43754	0.60522	0.975855	409	2	-0.41768
ENSG00000163597_ENST00000493536_Other	15	0.037024	0.15091	0.999668	81	7	-0.090585	0.28132	0.61034	0.975855	316	5	-0.090585
RPTOR_isoform1_CoreEssential_Zuber	24	0.037606	0.17743	0.999668	82	10	-0.025481	0.086525	0.33169	0.94498	159	10	-0.025481
ENSG00000259354_ENST00000560077_Other	15	0.0382	0.15437	0.999668	83	7	-0.049645	0.28862	0.61901	0.975855	325	5	-0.049645
EIF2B1_isoform1_CoreEssential_Zuber	35	0.042799	0.21393	0.999668	84	12	-0.030077	0.37234	0.78497	0.984876	375	8	-0.030077
PSMA5_isoform1_CoreEssential_Zuber	18	0.042848	0.17699	0.999668	85	7	0.0041351	0.21815	0.54939	0.975855	277	6	0.0041351
PSMD1_isoform3_CoreEssential_Zuber	3	0.043005	0.093638	0.780775	86	1	0.039976	0.84809	0.8492	0.987746	537	0	0.039976
PSMD7_isoform1_CoreEssential_Zuber	35	0.0431	0.21489	0.999668	87	10	0.025891	0.082095	0.35091	0.94498	153	12	0.025891
GSPT1_isoform1_CoreEssential_Zuber	35	0.043185	0.21527	0.999668	88	8	0.058346	0.0061788	0.049071	0.94498	23	14	0.058346
PLK1_isoform1_CoreEssential_Zuber	35	0.045478	0.22357	0.999668	89	16	-0.11255	0.65221	0.93708	0.999603	476	8	-0.11255
MRPL47_isoform1_T47DNearPIK3CA	34	0.045588	0.21946	0.999668	90	13	-0.053559	0.47023	0.84961	0.987746	421	11	-0.053559
ECT2_isoform1_T47DNearPIK3CA	33	0.04608	0.22029	0.999668	91	11	0.022207	0.45558	0.83948	0.987746	416	12	0.022207
PRPF38A_isoform1_CoreEssential_Zuber	35	0.047236	0.23021	0.999668	92	16	-0.11295	0.66374	0.94111	0.999603	482	10	-0.11295
ECT2_isoform2_T47DNearPIK3CA	2	0.047645	0.085137	0.780775	93	2	-0.44384	0.95236	0.95175	0.999603	559	0	-0.44384
CER1_isoform1_Other	15	0.048497	0.18548	0.999668	94	8	-0.17011	0.93211	0.98211	0.999603	557	2	-0.17011
ZNF639_isoform3_T47DNearPIK3CA	8	0.04875	0.15017	0.999668	95	5	-0.19532	0.21666	0.45082	0.94498	275	3	-0.19532
RAD51_isoform1_CoreEssential_Zuber	32	0.050443	0.23203	0.999668	96	9	0.065424	0.42278	0.81512	0.987746	401	12	0.065424
ENSG00000270673_ENST00000603538_Other	10	0.050766	0.17053	0.999668	97	6	-0.18253	0.15632	0.39256	0.94498	235	3	-0.18253
ATP13A3_isoform1_T47DChr3	35	0.052972	0.25034	0.999668	98	15	-0.043563	0.44653	0.84126	0.987746	414	11	-0.043563
ENSG00000255135_ENST00000572035_Other	15	0.053084	0.19939	0.999668	99	8	-0.15221	0.92033	0.97863	0.999603	553	1	-0.15221
PSMB2_isoform1_CoreEssential_Zuber	27	0.05647	0.24718	0.999668	100	10	0.012465	0.28643	0.67969	0.975855	322	9	0.012465
KCNMB2_isoform3_T47DNearPIK3CA	8	0.057046	0.17079	0.999668	101	5	-0.17808	0.1232	0.3191	0.94498	202	3	-0.17808
GSX1_isoform1_Other	15	0.059054	0.21591	0.999668	102	4	0.098028	0.10144	0.32886	0.94498	179	6	0.098028
EGFRexon4_isoform_e3e4e5_AS	62	0.059317	0.30389	0.999668	103	23	-0.015791	0.040977	0.24751	0.94498	84	27	-0.015791
MAS1L_isoform1_Nonessential350	20	0.059347	0.23403	0.999668	104	8	-0.029352	0.65153	0.90728	0.999603	475	4	-0.029352
PIK3CA_isoform1_T47DNearPIK3CA	35	0.060696	0.27375	0.999668	105	14	-0.038789	0.32055	0.73981	0.983126	346	14	-0.038789
POLR1B_isoform1_CoreEssential_Zuber	18	0.061464	0.23183	0.999668	106	7	-0.099494	0.20777	0.53596	0.975855	269	7	-0.099494
TFRC_isoform1_T47DChr3	33	0.061715	0.27208	0.999668	107	8	0.075557	0.12433	0.44844	0.94498	204	15	0.075557
HSPA5_isoform1_CoreEssential_Zuber	35	0.063676	0.28274	0.999668	108	13	0.063277	0.043883	0.22911	0.94498	87	17	0.063277
NDC80_isoform1_CoreEssential_Zuber	35	0.067407	0.29374	0.999668	109	14	0.01404	0.6278	0.9288	0.999603	465	11	0.01404
SUPV3L1_isoform3_CoreEssential_Zuber	16	0.068292	0.23865	0.999668	110	6	-0.079208	0.47016	0.78275	0.984876	420	3	-0.079208
EIF3A_isoform1_CoreEssential_Zuber	35	0.069488	0.30026	0.999668	111	13	-0.020931	0.081827	0.3502	0.94498	152	11	-0.020931
WDR75_isoform1_CoreEssential_Zuber	31	0.07157	0.29552	0.999668	112	14	-0.07963	0.29442	0.69781	0.975855	331	6	-0.07963
DDOST_isoform1_CoreEssential_Zuber	35	0.071949	0.30719	0.999668	113	12	-0.0094668	0.044517	0.23153	0.94498	89	13	-0.0094668
ENSG00000267395_ENST00000590076_Other	15	0.072349	0.24838	0.999668	114	6	0.18297	0.060709	0.23354	0.94498	117	9	0.18297
FAM43A_isoform1_T47DChr3	20	0.07517	0.27441	0.999668	115	6	0.042085	0.011938	0.074317	0.94498	38	8	0.042085
PCYT1A_isoform1_T47DChr3	35	0.07527	0.31642	0.999668	116	12	0.017323	0.23458	0.63904	0.975855	284	13	0.017323
ENSG00000254731_ENST00000526206_Other	15	0.07694	0.25887	0.999668	117	7	0.1284	0.02378	0.11454	0.94498	62	8	0.1284
ENSG00000255198_ENST00000531523_Other	15	0.077318	0.25965	0.999668	118	6	-0.11498	0.63112	0.87296	0.996929	467	3	-0.11498
ARCN1_isoform1_CoreEssential_Zuber	33	0.082139	0.32775	0.999668	119	12	0.022271	0.4205	0.81326	0.987746	400	9	0.022271
ENSG00000272086_ENST00000606994_Other	10	0.082237	0.23942	0.999668	120	5	-0.051177	0.44638	0.7113	0.975855	413	4	-0.051177
ENSG00000245910_ENST00000520944_Other	15	0.083329	0.27275	0.999668	121	4	-0.052762	0.2157	0.52527	0.975855	274	3	-0.052762
LIM2_isoform1_Other	15	0.083661	0.27348	0.999668	122	4	0.084223	0.067481	0.25115	0.94498	128	7	0.084223
PSMB7_isoform1_CoreEssential_Zuber	35	0.084559	0.34166	0.999668	123	12	0.0091787	0.056332	0.27475	0.94498	105	17	0.0091787
EIF5_isoform1_CoreEssential_Zuber	35	0.085041	0.34298	0.999668	124	13	0.021109	0.018994	0.12307	0.94498	51	11	0.021109
RUVBL2_isoform1_CoreEssential_Zuber	30	0.088769	0.33758	0.999668	125	6	-0.021193	0.0069033	0.053292	0.94498	24	10	-0.021193
SHCBP1L_isoform1_Other	15	0.089699	0.28594	0.999668	126	7	-0.11082	0.038971	0.16659	0.94498	81	4	-0.11082
ENSG00000269958_ENST00000602422_Other	10	0.089948	0.25432	0.999668	127	4	-0.00039526	0.048325	0.17185	0.94498	94	4	-0.00039526
ENSG00000228630_ENST00000439545_Other	2	0.090485	0.15646	0.999668	128	1	-0.31387	0.79634	0.79354	0.987746	524	0	-0.31387
ENSG00000204054_ENST00000423918_Other	15	0.090603	0.28802	0.999668	129	5	0.10032	0.084416	0.29086	0.94498	156	7	0.10032
AURKA_isoform1_CoreEssential_Zuber	24	0.090761	0.32705	0.999668	130	11	-0.098075	0.27399	0.65074	0.975855	311	3	-0.098075
PSMB2_isoform2_CoreEssential_Zuber	8	0.091088	0.23946	0.999668	131	3	0.12812	0.083853	0.2378	0.94498	155	4	0.12812
SSU72_isoform1_CoreEssential_Zuber	35	0.092336	0.36266	0.999668	132	14	-0.0052656	0.83158	0.98221	0.999603	532	9	-0.0052656
OR2F1_isoform1_Nonessential350	20	0.093086	0.31601	0.999668	133	9	-0.053087	0.26553	0.61921	0.975855	309	5	-0.053087
ENSG00000223478_ENST00000443631_Other	15	0.09335	0.29407	0.999668	134	7	-0.17467	0.02333	0.11284	0.94498	61	6	-0.17467
ZNF639_isoform1_T47DNearPIK3CA	22	0.094042	0.32573	0.999668	135	6	-0.0017682	0.014417	0.088882	0.94498	41	8	-0.0017682
MYC_isoform1_SelGene	130	0.09499	0.4625	0.999668	136	45	-0.031943	0.52883	0.94409	0.999603	444	38	-0.031943
KIF11_isoform1_CoreEssential_Zuber	35	0.097416	0.37502	0.999668	137	10	0.00017846	0.65401	0.9376	0.999603	479	11	0.00017846
ENSG00000242125_ENST00000413987_Other	15	0.099116	0.30622	0.999668	138	7	-0.086983	0.7827	0.93716	0.999603	519	3	-0.086983
OPA1_isoform1_T47DChr3	23	0.10116	0.34512	0.999668	139	10	-0.12545	0.6352	0.90671	0.999603	471	7	-0.12545
ENSG00000269900_ENST00000602361_Other	10	0.10171	0.27738	0.999668	140	4	-0.025221	0.45589	0.71907	0.975855	417	3	-0.025221
TMEM44_isoform1_T47DChr3	32	0.10433	0.3794	0.999668	141	13	-0.098947	0.49491	0.85922	0.987746	434	12	-0.098947
GRM5_isoform1_Other	15	0.10606	0.3205	0.999668	142	6	-0.115	0.14501	0.41802	0.94498	225	4	-0.115
RB1_isoform1_SelGene	176	0.10893	0.52278	0.999668	143	43	0.071089	0.089699	0.48605	0.94498	165	73	0.071089
WDR74_isoform1_CoreEssential_Zuber	32	0.1113	0.39494	0.999668	144	13	-0.055499	0.325	0.73033	0.983126	354	11	-0.055499
USP26_isoform1_Other	10	0.1114	0.2953	0.999668	145	5	-0.11014	0.8772	0.94484	0.999603	543	1	-0.11014
TCTEX1D2_isoform1_T47DChr3	35	0.11596	0.41557	0.999668	146	10	0.053476	0.25226	0.66204	0.975855	303	14	0.053476
ENSG00000232527_ENST00000452399_Other	5	0.11673	0.24301	0.999668	147	2	-0.11964	0.18438	0.35431	0.94498	251	1	-0.11964
WDR53_isoform1_T47DChr3	35	0.11729	0.41838	0.999668	148	14	-0.0039936	0.15036	0.50394	0.961287	229	12	-0.0039936
RFC3_isoform1_CoreEssential_Zuber	33	0.11839	0.41632	0.999668	149	10	-0.072858	0.29629	0.70564	0.975855	333	8	-0.072858
XXYLT1_isoform2_T47DChr3	1	0.11955	0.1202	0.921007	150	1	-0.54484	0.88045	0.88112	0.996929	545	0	-0.54484
KCNMB3_isoform4_T47DNearPIK3CA	1	0.12232	0.12293	0.929326	151	1	-0.40281	0.87768	0.87835	0.996929	544	0	-0.40281
ENSG00000236830_ENST00000413862_Other	15	0.12343	0.35499	0.999668	152	7	0.0047081	0.30911	0.64334	0.975855	339	5	0.0047081
ENSG00000253438_ENST00000561978_Other	15	0.1235	0.35506	0.999668	153	6	-0.047207	0.44589	0.7602	0.983431	412	6	-0.047207
KRT38_isoform1_Other	15	0.12572	0.35949	0.999668	154	3	0.11473	0.25735	0.57998	0.975855	305	6	0.11473
EGFRexon4_isoform_e3e5_AS	11	0.12665	0.3296	0.999668	155	4	0.067513	0.57078	0.81159	0.987746	450	4	0.067513
SFPQ_isoform2_CoreEssential_Zuber	2	0.12883	0.18999	0.999668	156	1	-0.17826	0.63603	0.63396	0.975855	472	0	-0.17826
RPL35A_isoform2_T47DChr3	5	0.13003	0.26464	0.999668	157	2	0.16016	0.25798	0.45671	0.94498	306	3	0.16016
FYTTD1_isoform3_T47DChr3	3	0.13467	0.22331	0.999668	158	2	-0.19478	0.96212	0.96192	0.999603	560	0	-0.19478
MB21D2_isoform1_T47DChr3	35	0.13501	0.45399	0.999668	159	10	0.020842	0.28524	0.70363	0.975855	320	15	0.020842
BDH1_isoform1_T47DChr3	34	0.13527	0.45191	0.999668	160	14	-0.068522	0.47256	0.85127	0.987746	423	10	-0.068522
TPX2_isoform1_CoreEssential_Zuber	35	0.1405	0.46469	0.999668	161	11	0.088647	0.19117	0.57629	0.975855	256	16	0.088647
RD3_isoform2_Other	2	0.14188	0.19933	0.999668	162	1	-0.21277	0.6688	0.66653	0.975855	486	0	-0.21277
HTR5A_isoform1_Other	15	0.1419	0.39132	0.999668	163	7	-0.12688	0.029454	0.13466	0.94498	73	5	-0.12688
TM4SF19_isoform2_T47DChr3	1	0.14227	0.14299	0.999668	164	1	-0.46025	0.85773	0.85871	0.987746	541	0	-0.46025
GALR3_isoform1_Other	15	0.14231	0.39222	0.999668	165	4	0.22081	0.066421	0.24831	0.94498	127	8	0.22081
LRCH3_isoform1_T47DChr3	35	0.14379	0.47124	0.999668	166	14	0.026778	0.81183	0.97922	0.999603	527	11	0.026778
ENSG00000263859_ENST00000579981_Other	15	0.14412	0.39569	0.999668	167	6	0.17914	0.021084	0.10475	0.94498	56	8	0.17914
ALX3_isoform1_Other	15	0.14457	0.3965	0.999668	168	5	0.0096655	0.065121	0.24524	0.94498	125	5	0.0096655
NCEH1_isoform1_T47DNearPIK3CA	7	0.14552	0.3264	0.999668	169	2	-0.13095	0.68674	0.8177	0.987746	492	1	-0.13095
RPS9_isoform5_CoreEssential_Zuber	4	0.14668	0.26264	0.999668	170	2	-0.096275	0.59189	0.67589	0.975855	456	1	-0.096275
CEP19_isoform1_T47DChr3	35	0.14696	0.47743	0.999668	171	8	0.11223	0.00041115	0.0049393	0.879646	2	17	0.11223
ENSG00000223891_ENST00000439943_Other	15	0.14725	0.40121	0.999668	172	6	-0.044547	0.91009	0.9761	0.999603	552	1	-0.044547
BPIFA3_isoform2_Other	1	0.14772	0.14809	0.999668	173	1	-0.33524	0.85228	0.85295	0.987746	539	0	-0.33524
NPLOC4_isoform2_CoreEssential_Zuber	5	0.14816	0.29373	0.999668	174	3	-0.19866	0.55796	0.70307	0.975855	448	2	-0.19866
POLR1B_isoform3_CoreEssential_Zuber	3	0.14828	0.24147	0.999668	175	2	-0.22946	0.77992	0.78117	0.984876	517	0	-0.22946
SMC4_isoform2_CoreEssential_Zuber	5	0.14968	0.29639	0.999668	176	3	-0.15454	0.8976	0.89727	0.999603	548	1	-0.15454
CLEC3A_isoform2_Other	1	0.15058	0.15074	0.999668	177	1	-0.28415	0.84942	0.85024	0.987746	538	0	-0.28415
ENSG00000255717_ENST00000537925_Other	15	0.15097	0.40848	0.999668	178	5	-0.064472	0.29221	0.62321	0.975855	329	6	-0.064472
RAD51_isoform3_CoreEssential_Zuber	2	0.15109	0.20643	0.999668	179	1	-0.14674	0.48102	0.48687	0.94498	429	1	-0.14674
ENSG00000265369_ENST00000579458_Other	15	0.15216	0.41064	0.999668	180	2	0.066168	0.091464	0.30676	0.94498	167	7	0.066168
ZMAT3_isoform2_T47DNearPIK3CA	3	0.15311	0.2481	0.999668	181	2	-0.1771	0.7323	0.73394	0.983126	506	1	-0.1771
ENSG00000234608_ENST00000428207_Other	15	0.15485	0.41529	0.999668	182	6	-0.091335	0.1097	0.34639	0.94498	190	5	-0.091335
SENP5_isoform1_T47DChr3	31	0.15702	0.48454	0.999668	183	11	-0.018303	0.85378	0.98312	0.999603	540	9	-0.018303
MRPL47_isoform2_T47DNearPIK3CA	1	0.15732	0.15694	0.999668	184	1	-0.27944	0.84268	0.84351	0.987746	534	0	-0.27944
ENSG00000272993_ENST00000608318_Other	10	0.1578	0.37802	0.999668	185	3	0.13471	0.073631	0.23297	0.94498	139	4	0.13471
CFHR2_isoform1_Nonessential350	24	0.1674	0.47719	0.999668	186	9	-0.056064	0.30591	0.68404	0.975855	338	7	-0.056064
PYDC2_isoform1_T47DChr3	20	0.17113	0.46604	0.999668	187	8	0.030134	0.078307	0.29824	0.94498	146	8	0.030134
SMC3_isoform1_CoreEssential_Zuber	35	0.17434	0.52878	0.999668	188	13	0.0017549	0.15985	0.52183	0.975855	236	14	0.0017549
UPF1_isoform2_CoreEssential_Zuber	24	0.17599	0.49178	0.999668	189	10	-0.10575	0.20984	0.56472	0.975855	271	5	-0.10575
TNK2_isoform1_T47DChr3	32	0.17704	0.52199	0.999668	190	10	-0.050868	0.40786	0.80447	0.987746	395	11	-0.050868
DHDDS_isoform1_CoreEssential_Zuber	26	0.17737	0.50111	0.999668	191	9	-0.041614	0.056851	0.25386	0.94498	106	6	-0.041614
ENSG00000273344_ENST00000608317_Other	10	0.17747	0.40976	0.999668	192	3	0.099604	0.1497	0.38271	0.94498	227	5	0.099604
OTOR_isoform1_Other	15	0.17929	0.45094	0.999668	193	6	-0.088212	0.65422	0.88529	0.996929	480	4	-0.088212
ENSG00000215386_ENST00000400178_Other	11	0.18077	0.41616	0.999668	194	3	0.05775	0.056887	0.19991	0.94498	107	4	0.05775
ENSG00000228630_ENST00000424518_Other	13	0.18261	0.44209	0.999668	195	6	-0.084849	0.29839	0.6088	0.975855	334	4	-0.084849
ENSG00000240731_ENST00000444968_Other	15	0.18432	0.45824	0.999668	196	5	-0.0015888	0.60013	0.85729	0.987746	458	5	-0.0015888
NOL10_isoform4_CoreEssential_Zuber	1	0.18512	0.18451	0.999668	197	1	-0.30493	0.81488	0.816	0.987746	529	0	-0.30493
ECD_isoform1_CoreEssential_Zuber	34	0.18649	0.54203	0.999668	198	12	0.04791	0.14351	0.48832	0.94498	223	14	0.04791
PAK2_isoform1_T47DChr3	35	0.19155	0.55456	0.999668	199	10	0.0071403	0.039622	0.21343	0.94498	82	13	0.0071403
SLC17A2_isoform1_Other	15	0.1937	0.47184	0.999668	200	6	-0.039726	0.39499	0.71941	0.975855	390	6	-0.039726
TTC14_isoform2_T47DNearPIK3CA	2	0.19642	0.2405	0.999668	201	1	0.089171	0.070115	0.1236	0.94498	133	1	0.089171
ENSG00000249042_ENST00000508000_Other	15	0.19776	0.47752	0.999668	202	4	0.090876	0.060802	0.23387	0.94498	118	7	0.090876
ENSG00000232638_ENST00000418270_Other	15	0.19839	0.47841	0.999668	203	6	0.0019607	0.22386	0.5368	0.975855	279	7	0.0019607
ENSG00000248008_ENST00000500741_Other	15	0.20028	0.48091	0.999668	204	6	-0.045057	0.49459	0.79798	0.987746	432	4	-0.045057
ENSG00000153363_ENST00000423222_Other	14	0.20121	0.47223	0.999668	205	3	0.21463	0.009598	0.05457	0.94498	35	10	0.21463
ENSG00000215256_ENST00000556379_Other	15	0.20458	0.48661	0.999668	206	4	0.10497	0.16644	0.45432	0.94498	240	7	0.10497
ENSG00000232956_ENST00000578968_Other	15	0.20672	0.48929	0.999668	207	5	-0.0066342	0.63159	0.87315	0.996929	468	5	-0.0066342
IL1RAP_isoform2_T47DChr3	5	0.20896	0.37041	0.999668	208	2	0.038911	0.11086	0.24794	0.94498	192	2	0.038911
ENSG00000170846_ENST00000444232_Other	15	0.21185	0.49637	0.999668	209	3	-0.05674	0.77631	0.93497	0.999603	515	4	-0.05674
ENSG00000227646_ENST00000478318_Other	15	0.21253	0.4974	0.999668	210	6	-0.10392	0.41442	0.73529	0.983126	396	4	-0.10392
POLR1B_isoform2_CoreEssential_Zuber	13	0.21511	0.48489	0.999668	211	5	0.049793	0.17293	0.4495	0.94498	245	6	0.049793
ESR1_isoform5_SelGene	26	0.21826	0.56068	0.999668	212	8	-0.071457	0.37333	0.75711	0.983431	377	6	-0.071457
CNOT3_isoform1_CoreEssential_Zuber	35	0.21995	0.59639	0.999668	213	12	-0.048205	0.014443	0.10004	0.94498	42	13	-0.048205
NDUFB5_isoform2_T47DNearPIK3CA	14	0.22377	0.50547	0.999668	214	5	0.014887	0.16964	0.44565	0.94498	241	7	0.014887
ENSG00000228288_ENST00000417262_Other	15	0.2251	0.51441	0.999668	215	5	0.17577	0.048065	0.19583	0.94498	93	7	0.17577
DSCR4_isoform1_Other	15	0.22875	0.519	0.999668	216	5	0.1253	0.15035	0.42839	0.94498	228	8	0.1253
SFPQ_isoform3_CoreEssential_Zuber	1	0.23361	0.23344	0.999668	217	1	-0.20391	0.76639	0.7682	0.983431	514	0	-0.20391
CCKAR_isoform1_Other	15	0.23366	0.52503	0.999668	218	6	0.0085493	0.38672	0.71192	0.975855	382	5	0.0085493
MTNR1B_isoform1_Other	15	0.23714	0.52937	0.999668	219	6	-0.041454	0.73493	0.92178	0.999603	507	4	-0.041454
APOD_isoform1_T47DChr3	35	0.24158	0.62599	0.999668	220	11	0.01021	0.39833	0.80658	0.987746	393	13	0.01021
TMEM212_isoform1_T47DNearPIK3CA	35	0.24398	0.62942	0.999668	221	10	0.063574	0.24414	0.65192	0.975855	296	15	0.063574
FXR1_isoform3_T47DNearPIK3CA	1	0.24617	0.24606	0.999668	222	1	-0.16625	0.75383	0.75544	0.983431	510	0	-0.16625
ENSG00000259623_ENST00000560400_Other	10	0.24746	0.49258	0.999668	223	3	0.029202	0.14931	0.3822	0.94498	226	2	0.029202
TBL1XR1_isoform2_T47DNearPIK3CA	1	0.25032	0.25024	0.999668	224	1	-0.17954	0.74968	0.75107	0.983431	509	0	-0.17954
LRRC15_isoform2_T47DChr3	7	0.25127	0.45089	0.999668	225	2	0.34747	0.0087081	0.038142	0.94498	34	4	0.34747
CCDC39_isoform1_T47DNearPIK3CA	35	0.25222	0.64036	0.999668	226	12	-0.019113	0.17548	0.55003	0.975855	248	11	-0.019113
ENSG00000269834_ENST00000601562_Other	15	0.256	0.55356	0.999668	227	5	-0.11246	0.32352	0.65686	0.975855	352	5	-0.11246
FGF3_isoform1_Other	15	0.26573	0.56605	0.999668	228	6	-0.056323	0.38384	0.70958	0.975855	381	5	-0.056323
ENSG00000272288_ENST00000606971_Other	15	0.27042	0.57195	0.999668	229	5	-0.043555	0.075474	0.27017	0.94498	143	6	-0.043555
ENSG00000228294_ENST00000413661_Other	15	0.27177	0.57353	0.999668	230	5	0.066362	0.47429	0.78286	0.984876	425	6	0.066362
NPLOC4_isoform3_CoreEssential_Zuber	19	0.27211	0.59593	0.999668	231	5	0.16249	0.063442	0.25432	0.94498	123	10	0.16249
ENSG00000269887_ENST00000602747_Other	10	0.27256	0.52024	0.999668	232	4	-0.00024829	0.51145	0.76308	0.983431	438	3	-0.00024829
ENSG00000163364_ENST00000295549_Other	15	0.27994	0.58364	0.999668	233	5	0.18504	0.0073798	0.044761	0.94498	27	8	0.18504
ENSG00000214548_ENST00000412736_Other	12	0.28254	0.5607	0.999668	234	4	-0.033693	0.070313	0.24071	0.94498	135	4	-0.033693
ENSG00000204832_ENST00000457649_Other	15	0.28414	0.58862	0.999668	235	6	-0.051626	0.3555	0.68483	0.975855	365	5	-0.051626
KIR3DL3_isoform1_Other	15	0.29007	0.5956	0.999668	236	4	0.23319	0.02901	0.1332	0.94498	70	8	0.23319
AURKA_isoform2_CoreEssential_Zuber	1	0.29077	0.29112	0.999668	237	1	-0.14802	0.70923	0.70998	0.975855	499	0	-0.14802
DHDDS_isoform5_CoreEssential_Zuber	7	0.29099	0.49601	0.999668	238	2	-0.059806	0.29228	0.52531	0.975855	330	2	-0.059806
ENSG00000265688_ENST00000582106_Other	15	0.29107	0.5967	0.999668	239	4	-0.0028198	0.84667	0.95873	0.999603	535	4	-0.0028198
ENSG00000260766_ENST00000562313_Other	9	0.29244	0.5372	0.999668	240	3	0.13554	0.39706	0.65877	0.975855	392	4	0.13554
ACAP2_isoform1_T47DChr3	35	0.29624	0.69324	0.999668	241	11	-0.052387	0.78096	0.9724	0.999603	518	10	-0.052387
ENSG00000232677_ENST00000590622_Other	15	0.29752	0.60427	0.999668	242	4	0.12751	0.10992	0.3467	0.94498	191	8	0.12751
ESR1_isoform3_IntronControl	50	0.30183	0.72665	0.999668	243	14	0.0068761	0.39433	0.82843	0.987746	389	16	0.0068761
MFN1_isoform1_T47DNearPIK3CA	35	0.30398	0.7013	0.999668	244	9	0.061629	0.28782	0.70664	0.975855	324	12	0.061629
ENSG00000235947_ENST00000414938_Other	15	0.30431	0.61237	0.999668	245	4	-0.008784	0.15338	0.43394	0.94498	232	5	-0.008784
RXFP3_isoform1_Other	10	0.30548	0.55712	0.999668	246	4	0.18574	0.083095	0.25504	0.94498	154	6	0.18574
RPL22L1_isoform1_T47DNearPIK3CA	30	0.30567	0.68604	0.999668	247	9	0.085011	0.030351	0.16802	0.94498	76	10	0.085011
ENSG00000214049_ENST00000397381_Other	15	0.30634	0.61466	0.999668	248	6	-0.0063898	0.19161	0.49192	0.945487	258	6	-0.0063898
SLC51A_isoform1_T47DChr3	35	0.30982	0.70723	0.999668	249	10	0.077807	0.048637	0.24714	0.94498	95	16	0.077807
NCEH1_isoform4_T47DNearPIK3CA	26	0.31097	0.67388	0.999668	250	9	-0.031363	0.4946	0.84424	0.987746	433	6	-0.031363
ENSG00000267776_ENST00000591836_Other	10	0.31188	0.56429	0.999668	251	3	0.17922	0.10023	0.29304	0.94498	178	6	0.17922
ENSG00000260260_ENST00000563192_Other	15	0.31473	0.62524	0.999668	252	4	0.091853	0.23462	0.55024	0.975855	285	6	0.091853
ENSG00000268205_ENST00000593427_Other	10	0.31555	0.56874	0.999668	253	4	0.0013452	0.32804	0.61186	0.975855	357	4	0.0013452
RFC3_isoform2_CoreEssential_Zuber	2	0.31611	0.33433	0.999668	254	1	-0.14021	0.75865	0.75579	0.983431	511	0	-0.14021
KCNMB3_isoform2_T47DNearPIK3CA	3	0.31877	0.40209	0.999668	255	1	-0.0037079	0.81104	0.81161	0.987746	526	0	-0.0037079
GNB4_isoform1_T47DNearPIK3CA	35	0.3203	0.71732	0.999668	256	12	-0.048701	0.0077885	0.060019	0.94498	30	11	-0.048701
TMEM174_isoform1_Other	15	0.32042	0.63083	0.999668	257	4	-0.0051665	0.68212	0.89893	0.999603	491	2	-0.0051665
CDX4_isoform1_Other	15	0.32569	0.63539	0.999668	258	4	-0.011828	0.42943	0.74707	0.983431	405	3	-0.011828
ZAN_isoform1_Other	5	0.32666	0.48096	0.999668	259	1	-0.062358	0.18791	0.35934	0.94498	254	2	-0.062358
ENSG00000231856_ENST00000618844_Other	10	0.32705	0.58195	0.999668	260	2	0.12511	0.090616	0.27166	0.94498	166	5	0.12511
ENSG00000253716_ENST00000517411_Other	15	0.32961	0.63855	0.999668	261	3	0.092891	0.2131	0.52171	0.975855	272	6	0.092891
MAGEA10_isoform1_Other	15	0.32994	0.63878	0.999668	262	5	-0.15181	0.28757	0.61769	0.975855	323	5	-0.15181
RRM1_isoform3_CoreEssential_Zuber	1	0.33224	0.33237	0.999668	263	0	-0.13263	0.66776	0.67003	0.975855	485	0	-0.13263
MUC4_isoform3_T47DChr3	4	0.33679	0.47402	0.999668	264	1	-0.0053244	0.70002	0.73407	0.983126	496	1	-0.0053244
TNIK_isoform1_T47DNearPIK3CA	20	0.33786	0.67356	0.999668	265	6	0.019799	0.35985	0.71847	0.975855	368	7	0.019799
ZMAT3_isoform1_T47DNearPIK3CA	32	0.33922	0.7221	0.999668	266	5	0.10848	0.19402	0.56983	0.975855	260	14	0.10848
ENSG00000257270_ENST00000552675_Other	15	0.34108	0.64838	0.999668	267	4	-0.071194	0.16513	0.45236	0.94498	239	4	-0.071194
TNK2_isoform3_T47DChr3	2	0.34363	0.35735	0.999668	268	1	-0.095378	0.59693	0.59526	0.975855	457	1	-0.095378
AURKA_isoform7_CoreEssential_Zuber	10	0.34557	0.60259	0.999668	269	2	0.05454	0.067579	0.2192	0.94498	130	4	0.05454
DLG1_isoform5_T47DChr3	19	0.34599	0.67719	0.999668	270	4	-0.0048489	0.23429	0.57678	0.975855	283	8	-0.0048489
GPN2_isoform1_CoreEssential_Zuber	35	0.34715	0.74228	0.999668	271	12	0.084795	0.071721	0.32233	0.94498	137	15	0.084795
ENSG00000267705_ENST00000587011_Other	15	0.34903	0.65522	0.999668	272	4	0.080565	0.22058	0.53212	0.975855	278	7	0.080565
ENSG00000228106_ENST00000435378_Other	15	0.35201	0.65778	0.999668	273	5	-0.073726	0.72501	0.91873	0.999603	504	4	-0.073726
NLGN1_isoform1_T47DNearPIK3CA	35	0.35442	0.74888	0.999668	274	7	0.15096	0.0086136	0.06537	0.94498	33	18	0.15096
ENSG00000261373_ENST00000562866_Other	15	0.35596	0.66138	0.999668	275	4	0.1537	0.0014514	0.011023	0.879646	6	8	0.1537
ENSG00000260219_ENST00000563252_Other	15	0.35642	0.66175	0.999668	276	3	0.015015	0.32458	0.65768	0.975855	353	6	0.015015
NAALADL2_isoform1_T47DNearPIK3CA	35	0.35998	0.75407	0.999668	277	9	0.079101	0.52217	0.8834	0.996929	441	13	0.079101
SPACA1_isoform1_Nonessential350	40	0.36175	0.76686	0.999668	278	13	0.045197	0.066113	0.31292	0.94498	126	17	0.045197
BUD31_isoform1_CoreEssential_Zuber	35	0.36324	0.75698	0.999668	279	11	-0.01009	0.086662	0.36355	0.94498	160	14	-0.01009
ENSG00000224614_ENST00000458180_Other	15	0.36331	0.66772	0.999668	280	5	0.11768	0.23136	0.54627	0.975855	282	7	0.11768
POLR2C_isoform1_CoreEssential_Zuber	35	0.36579	0.75932	0.999668	281	9	0.088574	0.23982	0.6462	0.975855	291	15	0.088574
OPALIN_isoform1_Other	13	0.3664	0.65515	0.999668	282	4	-0.031692	0.13893	0.38811	0.94498	218	6	-0.031692
ENSG00000238123_ENST00000436893_Other	15	0.36708	0.67102	0.999668	283	4	-0.032662	0.41605	0.73676	0.983126	397	6	-0.032662
POLR3H_isoform5_CoreEssential_Zuber	1	0.36743	0.36781	0.999668	284	0	-0.10469	0.63257	0.63508	0.975855	470	0	-0.10469
ENSG00000259884_ENST00000564363_Other	15	0.36965	0.67312	0.999668	285	2	0.15464	0.018025	0.092241	0.94498	49	8	0.15464
OPA1_isoform3_T47DChr3	10	0.37502	0.63378	0.999668	286	3	0.013198	0.10177	0.29641	0.94498	180	3	0.013198
SLC6A5_isoform1_Other	9	0.37523	0.60766	0.999668	287	2	0.2155	0.11165	0.30169	0.94498	193	5	0.2155
ENSG00000267232_ENST00000592720_Other	15	0.37529	0.67779	0.999668	288	5	0.068925	0.022788	0.11095	0.94498	60	7	0.068925
OSTN_isoform1_T47DChr3	35	0.37788	0.77029	0.999668	289	8	0.0053629	0.12852	0.46194	0.94498	207	10	0.0053629
ENSG00000267481_ENST00000590697_Other	15	0.37893	0.68076	0.999668	290	4	0.11834	0.10286	0.33181	0.94498	184	6	0.11834
CDC45_isoform1_CoreEssential_Zuber	22	0.37969	0.72857	0.999668	291	7	0.041775	0.10698	0.37237	0.94498	188	9	0.041775
HRASLS_isoform1_T47DChr3	35	0.37977	0.77178	0.999668	292	11	0.033096	0.35271	0.76836	0.983431	364	14	0.033096
VARS_isoform1_CoreEssential_Zuber	35	0.38005	0.77201	0.999668	293	11	0.068931	0.081664	0.34974	0.94498	151	16	0.068931
TAS2R16_isoform1_Nonessential350	20	0.38108	0.7139	0.999668	294	7	-0.10072	0.49967	0.82803	0.987746	435	4	-0.10072
GATA3_isoform2_SelGene	17	0.38383	0.69661	0.999668	295	6	0.022631	0.075452	0.27536	0.94498	142	5	0.022631
LSG1_isoform1_T47DChr3	35	0.38857	0.77908	0.999668	296	10	0.039378	0.061265	0.29101	0.94498	120	12	0.039378
RRM1_isoform2_CoreEssential_Zuber	2	0.38934	0.39629	0.999668	297	1	0.059918	0.25157	0.30808	0.94498	300	1	0.059918
TFRC_isoform3_T47DChr3	1	0.39107	0.39157	0.999668	298	0	-0.099118	0.60893	0.6107	0.975855	462	0	-0.099118
DDX56_isoform1_CoreEssential_Zuber	35	0.39131	0.78152	0.999668	299	10	0.11809	0.055631	0.27259	0.94498	103	18	0.11809
AR_isoform2_SelGene	29	0.39292	0.76178	0.999668	300	10	0.0048078	0.18921	0.55224	0.975855	255	13	0.0048078
KCNMB2_isoform1_T47DNearPIK3CA	27	0.39429	0.75808	0.999668	301	7	0.020861	0.44172	0.81609	0.987746	411	8	0.020861
NF1_e30e31e32_AS	29	0.39592	0.76464	0.999668	302	9	0.00092078	0.010757	0.073504	0.94498	37	11	0.00092078
TFRC_isoform2_T47DChr3	1	0.39726	0.39774	0.999668	303	0	-0.057422	0.60274	0.60439	0.975855	461	0	-0.057422
POLR2B_isoform2_CoreEssential_Zuber	1	0.3992	0.39953	0.999668	304	0	-0.057346	0.6008	0.60243	0.975855	459	0	-0.057346
PRSS58_isoform1_Other	15	0.40033	0.69888	0.999668	305	3	0.17484	0.017476	0.089873	0.94498	48	9	0.17484
RNGTT_isoform1_CoreEssential_Zuber	34	0.40509	0.78635	0.999668	306	8	0.1144	0.0071599	0.055442	0.94498	25	15	0.1144
ENSG00000261716_ENST00000564237_Other	10	0.40554	0.6578	0.999668	307	3	0.061439	0.20042	0.45662	0.94498	262	3	0.061439
OR5P3_isoform1_Other	10	0.40583	0.65797	0.999668	308	3	-0.0038667	0.17282	0.41736	0.94498	244	4	-0.0038667
INTS3_isoform1_CoreEssential_Zuber	35	0.40993	0.79824	0.999668	309	10	-0.036622	0.088117	0.36747	0.94498	163	13	-0.036622
RAD51_isoform2_CoreEssential_Zuber	1	0.41019	0.41053	0.999668	310	0	-0.059764	0.58981	0.59094	0.975855	455	0	-0.059764
ENSG00000253125_ENST00000521141_Other	15	0.41189	0.70808	0.999668	311	4	0.19519	0.021178	0.10501	0.94498	57	9	0.19519
DLG1_isoform4_T47DChr3	2	0.41236	0.41691	0.999668	312	1	-0.05344	0.67061	0.66842	0.975855	487	0	-0.05344
ENSG00000235823_ENST00000641708_Other	15	0.41358	0.70943	0.999668	313	3	0.026658	0.32009	0.65363	0.975855	344	5	0.026658
TNFSF10_isoform1_T47DNearPIK3CA	31	0.41866	0.79021	0.999668	314	9	0.044399	0.39232	0.78902	0.985404	388	12	0.044399
PNLIP_isoform1_Other	15	0.42491	0.71851	0.999668	315	3	0.11201	0.057284	0.22347	0.94498	109	7	0.11201
PRSS37_isoform1_Other	14	0.42737	0.71494	0.999668	316	4	0.19628	0.019659	0.095332	0.94498	53	7	0.19628
GSX2_isoform1_Other	15	0.42819	0.72097	0.999668	317	4	0.16002	0.0037114	0.02427	0.917416	14	8	0.16002
PAX1_isoform1_Other	15	0.42907	0.7216	0.999668	318	5	-0.048037	0.01308	0.070799	0.94498	39	5	-0.048037
EGFR_isoform_e7e8_AS	27	0.42979	0.78615	0.999668	319	9	-0.012548	0.73014	0.9524	0.999603	505	8	-0.012548
RPL22L1_isoform2_T47DNearPIK3CA	5	0.43002	0.5788	0.999668	320	2	-0.10401	0.69187	0.77684	0.984876	494	1	-0.10401
FOXA1_isoform1_IntronControl	50	0.43288	0.83777	0.999668	321	16	-0.013599	0.25182	0.68958	0.975855	301	15	-0.013599
SLCO1B1_isoform1_Other	15	0.43324	0.72468	0.999668	322	3	0.11185	0.13364	0.39555	0.94498	214	7	0.11185
ENSG00000263244_ENST00000574616_Other	10	0.43389	0.67657	0.999668	323	3	0.033407	0.72183	0.88104	0.996929	503	2	0.033407
ENSG00000234678_ENST00000419190_Other	15	0.43404	0.72545	0.999668	324	3	0.16361	0.070976	0.2593	0.94498	136	8	0.16361
FXR1_isoform1_T47DNearPIK3CA	32	0.43412	0.80267	0.999668	325	8	0.08901	0.14253	0.48041	0.94498	222	15	0.08901
ENSG00000235123_ENST00000427451_Other	15	0.43428	0.72563	0.999668	326	3	0.20955	0.040338	0.1713	0.94498	83	8	0.20955
PEX5L_isoform1_T47DNearPIK3CA	25	0.44005	0.78303	0.999668	327	6	0.067304	0.15226	0.47591	0.94498	230	10	0.067304
OPALIN_isoform2_Other	2	0.44117	0.44278	0.999668	328	1	0.056698	0.281	0.3294	0.94498	315	1	0.056698
RPS9_isoform2_CoreEssential_Zuber	13	0.44362	0.71591	0.999668	329	2	0.16313	0.31879	0.63222	0.975855	341	6	0.16313
NPLOC4_isoform1_CoreEssential_Zuber	11	0.44628	0.70332	0.999668	330	3	0.030317	0.32272	0.61584	0.975855	351	5	0.030317
RNF168_isoform1_T47DChr3	35	0.4484	0.82378	0.999668	331	10	0.02675	0.13704	0.47866	0.94498	217	14	0.02675
TNFSF10_isoform4_T47DNearPIK3CA	2	0.44914	0.4496	0.999668	332	1	-0.0041965	0.48076	0.48658	0.94498	428	1	-0.0041965
ENSG00000259459_ENST00000559821_Other	15	0.44951	0.7383	0.999668	333	5	0.083607	0.45072	0.76418	0.983431	415	6	0.083607
PRB1_isoform3_Other	1	0.44953	0.44959	0.999668	334	0	-0.019283	0.55047	0.55064	0.975855	447	0	-0.019283
ENSG00000227418_ENST00000454040_Other	15	0.45153	0.73997	0.999668	335	5	-0.0094378	0.12984	0.38771	0.94498	210	6	-0.0094378
OR51B6_isoform1_Other	10	0.45393	0.69026	0.999668	336	3	0.081956	0.41899	0.68814	0.975855	398	4	0.081956
TNIK_isoform5_T47DNearPIK3CA	6	0.4631	0.61936	0.999668	337	2	-0.051108	0.61248	0.75507	0.983431	463	1	-0.051108
SLC10A2_isoform1_Other	15	0.46419	0.75036	0.999668	338	5	0.055207	0.83671	0.95531	0.999603	533	4	0.055207
OPA1_isoform2_T47DChr3	2	0.46574	0.46486	0.999668	339	1	0.055106	0.35821	0.38651	0.94498	366	1	0.055106
ENSG00000233461_ENST00000416221_Other	15	0.46598	0.75192	0.999668	340	4	-0.076789	0.10015	0.326	0.94498	176	7	-0.076789
IQCG_isoform1_T47DChr3	30	0.46821	0.82269	0.999668	341	9	0.10175	0.11635	0.4205	0.94498	196	14	0.10175
SPRR4_isoform1_Other	15	0.46928	0.75421	0.999668	342	5	0.060182	0.018492	0.094163	0.94498	50	7	0.060182
PPP1R2_isoform2_T47DChr3	2	0.46992	0.46859	0.999668	343	1	0.055078	0.34108	0.37359	0.94498	360	1	0.055078
CST8_isoform2_Other	2	0.47059	0.4692	0.999668	344	1	-0.076293	0.72109	0.71919	0.975855	502	0	-0.076293
GRM6_isoform1_Other	15	0.47135	0.75577	0.999668	345	5	0.028935	0.021258	0.10528	0.94498	58	5	0.028935
LMLN_isoform2_T47DChr3	4	0.47145	0.56002	0.999668	346	1	0.030116	0.36142	0.50845	0.964178	370	1	0.030116
TGIF2LY_isoform1_Other	15	0.47211	0.75634	0.999668	347	3	0.11947	0.097505	0.32023	0.94498	175	7	0.11947
PSMA5_isoform4_CoreEssential_Zuber	15	0.4744	0.75808	0.999668	348	3	0.074914	0.65578	0.88616	0.996929	481	5	0.074914
CPN2_isoform2_T47DChr3	7	0.47491	0.65414	0.999668	349	2	-0.038763	0.53023	0.73593	0.983126	445	2	-0.038763
ZAN_isoform3_Other	2	0.47529	0.47363	0.999668	350	1	0.042452	0.4675	0.47516	0.94498	419	1	0.042452
ENSG00000261183_ENST00000564302_Other	15	0.47592	0.75924	0.999668	351	4	0.023393	0.92738	0.98071	0.999603	556	2	0.023393
ACTL6A_isoform1_T47DNearPIK3CA	32	0.47786	0.83102	0.999668	352	9	0.048462	0.43788	0.82512	0.987746	410	12	0.048462
MASTL_isoform1_CoreEssential_Zuber	34	0.47805	0.83761	0.999668	353	9	0.14338	0.042503	0.22033	0.94498	86	17	0.14338
ENSG00000249859_ENST00000513868_Other	15	0.47953	0.76202	0.999668	354	3	0.11677	0.12866	0.38534	0.94498	208	8	0.11677
GPR32_isoform1_Other	10	0.4807	0.70842	0.999668	355	3	0.12807	0.21316	0.47448	0.94498	273	5	0.12807
ENSG00000254682_ENST00000529369_Other	15	0.48097	0.76314	0.999668	356	3	0.068733	0.34109	0.67209	0.975855	361	6	0.068733
ENSG00000251562_ENST00000534336_Other	10	0.48402	0.71078	0.999668	357	2	0.033799	0.79276	0.91802	0.999603	523	2	0.033799
AR_isoform1_SelGene	136	0.48751	0.9223	0.999668	358	36	0.041719	0.30938	0.82546	0.987746	340	53	0.041719
NCEH1_isoform2_T47DNearPIK3CA	1	0.4885	0.48847	0.999668	359	0	0.014084	0.5115	0.51142	0.966582	439	0	0.014084
ENSG00000222041_ENST00000414584_Other	15	0.49055	0.76998	0.999668	360	5	0.20595	0.0029585	0.020168	0.879646	11	9	0.20595
ENSG00000255517_ENST00000527092_Other	15	0.49183	0.7709	0.999668	361	5	-0.10338	0.13237	0.39261	0.94498	212	6	-0.10338
ATP13A4_isoform1_T47DChr3	35	0.49253	0.8515	0.999668	362	10	0.10193	0.04999	0.25187	0.94498	96	16	0.10193
HES1_isoform1_T47DChr3	35	0.49541	0.85337	0.999668	363	10	0.026219	0.20612	0.59905	0.975855	268	12	0.026219
LALBA_isoform1_Other	15	0.49574	0.77388	0.999668	364	2	0.14538	0.091734	0.30738	0.94498	168	8	0.14538
ENSG00000229896_ENST00000437559_Other	15	0.49739	0.77527	0.999668	365	4	0.084848	0.19145	0.49169	0.945487	257	7	0.084848
ENSG00000243766_ENST00000521028_Other	15	0.49847	0.77598	0.999668	366	5	0.11251	0.17951	0.47362	0.94498	249	7	0.11251
CYP2C19_isoform1_Other	15	0.49942	0.77668	0.999668	367	5	0.091987	0.27739	0.60538	0.975855	313	7	0.091987
IL1F10_isoform2_Other	2	0.49948	0.49661	0.999668	368	1	-0.05978	0.64819	0.64633	0.975855	474	0	-0.05978
CDKN1B_isoform1_SelGene	128	0.50058	0.92562	0.999668	369	40	0.029496	0.0026232	0.034912	0.94498	9	51	0.029496
YARS2_isoform1_CoreEssential_Zuber	35	0.50153	0.85687	0.999668	370	8	-0.01026	0.39081	0.80029	0.987746	385	10	-0.01026
SPEM1_isoform1_Other	15	0.50233	0.77889	0.999668	371	3	0.29629	0.005305	0.033961	0.94498	21	8	0.29629
MUC20_isoform1_T47DChr3	35	0.50258	0.85745	0.999668	372	9	0.086499	0.34799	0.76424	0.983431	363	14	0.086499
ZDHHC19_isoform1_T47DChr3	34	0.50549	0.85491	0.999668	373	8	0.05527	0.1296	0.45944	0.94498	209	15	0.05527
TMPRSS15_isoform1_Other	15	0.5073	0.78292	0.999668	374	5	0.053398	0.038339	0.16444	0.94498	80	6	0.053398
BCL2L1_BCLXS_AS	13	0.50772	0.76027	0.999668	375	2	0.10021	0.094969	0.30092	0.94498	172	5	0.10021
IL25_isoform1_Nonessential350	37	0.50879	0.86413	0.999668	376	11	0.087843	0.053162	0.26661	0.94498	99	17	0.087843
NCBP2_isoform1_T47DChr3	22	0.50891	0.82107	0.999668	377	7	0.029797	0.069279	0.2817	0.94498	132	8	0.029797
ENSG00000225258_ENST00000429816_Other	15	0.50981	0.78472	0.999668	378	4	0.0026206	0.34661	0.67666	0.975855	362	5	0.0026206
PASD1_isoform1_Other	15	0.51109	0.78577	0.999668	379	5	0.059702	0.080807	0.28266	0.94498	149	6	0.059702
AQP8_isoform1_Other	15	0.51445	0.78821	0.999668	380	4	-0.018787	0.052027	0.20798	0.94498	98	4	-0.018787
GP5_isoform1_T47DChr3	35	0.51495	0.8641	0.999668	381	11	0.038968	0.50728	0.87579	0.996929	436	12	0.038968
ENSG00000257084_ENST00000537269_Other	15	0.51877	0.7913	0.999668	382	4	0.0035681	0.42845	0.74626	0.983431	403	5	0.0035681
PEX5L_isoform5_T47DNearPIK3CA	1	0.52175	0.52172	0.999668	383	0	0.041061	0.47825	0.47834	0.94498	426	0	0.041061
IL1RAP_isoform3_T47DChr3	3	0.52213	0.53957	0.999668	384	1	-0.040917	0.62223	0.63979	0.975855	464	1	-0.040917
PLA2G2E_isoform1_Other	15	0.52393	0.7953	0.999668	385	5	-0.12849	0.83081	0.9532	0.999603	531	2	-0.12849
NF1exon15_e14e16_AS	23	0.52767	0.83476	0.999668	386	6	0.034532	0.50781	0.8465	0.987746	437	8	0.034532
MASTL_isoform3_CoreEssential_Zuber	1	0.52849	0.52826	0.999668	387	0	0.048138	0.47151	0.47126	0.94498	422	0	0.048138
OR1A1_isoform1_Other	10	0.52947	0.74322	0.999668	388	3	-0.076103	0.097489	0.28692	0.94498	174	2	-0.076103
ENSG00000245694_ENST00000559598_Other	15	0.53203	0.80082	0.999668	389	2	-0.037197	0.072224	0.26242	0.94498	138	5	-0.037197
SENP5_isoform2_T47DChr3	4	0.53729	0.59681	0.999668	390	1	-0.093259	0.57988	0.67015	0.975855	452	1	-0.093259
ENSG00000243176_ENST00000488040_Other	15	0.53947	0.80499	0.999668	391	3	0.022844	0.25802	0.58085	0.975855	307	6	0.022844
SMC4_isoform1_CoreEssential_Zuber	17	0.54077	0.81292	0.999668	392	3	0.13962	0.23678	0.56477	0.975855	288	8	0.13962
PRB1_isoform1_Other	12	0.54541	0.78487	0.999668	393	2	0.11515	0.0875	0.28144	0.94498	162	5	0.11515
ENSG00000260552_ENST00000568654_Other	15	0.54681	0.80859	0.999668	394	2	0.21374	0.017101	0.088297	0.94498	47	10	0.21374
ESR1_isoform6_SelGene	6	0.55354	0.69481	0.999668	395	2	-0.0059994	0.3276	0.54075	0.975855	356	2	-0.0059994
TXNDC8_isoform1_Other	14	0.55494	0.80083	0.999668	396	3	0.11165	0.19636	0.48825	0.94498	261	7	0.11165
NDUFB5_isoform1_T47DNearPIK3CA	21	0.5553	0.84419	0.999668	397	3	0.050071	0.27549	0.63869	0.975855	312	8	0.050071
PEX5L_isoform4_T47DNearPIK3CA	9	0.55579	0.75692	0.999668	398	3	0.098075	0.10512	0.28981	0.94498	186	4	0.098075
CLCA1_isoform1_Other	15	0.55672	0.81363	0.999668	399	4	0.11381	0.11184	0.3507	0.94498	194	7	0.11381
ENSG00000196756_ENST00000436764_Other	15	0.55902	0.81473	0.999668	400	4	-0.024626	0.019725	0.099622	0.94498	54	6	-0.024626
ARCN1_isoform2_CoreEssential_Zuber	2	0.56208	0.56035	0.999668	401	0	-0.042484	0.71747	0.71535	0.975855	501	0	-0.042484
IQCG_isoform2_T47DChr3	1	0.56525	0.56619	0.999668	402	0	0.069442	0.43475	0.43491	0.94498	407	0	0.069442
GATA3_isoform1_IntronControl	50	0.56846	0.91103	0.999668	403	11	0.14679	0.0042776	0.041174	0.94498	16	26	0.14679
ZAN_isoform4_Other	1	0.56857	0.56952	0.999668	404	0	0.10691	0.43143	0.43146	0.94498	406	0	0.10691
ENSG00000182165_ENST00000432193_Other	15	0.56943	0.82017	0.999668	405	2	0.11866	0.43587	0.75193	0.983431	408	5	0.11866
SUPV3L1_isoform7_CoreEssential_Zuber	1	0.57153	0.57225	0.999668	406	0	0.097666	0.42847	0.42851	0.94498	404	0	0.097666
MARS_isoform1_CoreEssential_Zuber	35	0.57713	0.89617	0.999668	407	9	-0.02237	0.07977	0.34456	0.94498	148	10	-0.02237
ENSG00000130600_ENST00000428066_Other	1	0.58012	0.58116	0.999668	408	0	0.095842	0.41988	0.4203	0.94498	399	0	0.095842
ENSG00000267080_ENST00000585457_Other	15	0.58193	0.82692	0.999668	409	4	0.08042	0.25443	0.57579	0.975855	304	5	0.08042
UBXN7_isoform1_T47DChr3	35	0.58247	0.89837	0.999668	410	8	0.075304	0.20375	0.59575	0.975855	265	14	0.075304
ENSG00000268516_ENST00000597230_Other	15	0.58406	0.82799	0.999668	411	4	0.083122	0.08749	0.29782	0.94498	161	7	0.083122
FBXO45_isoform1_T47DChr3	35	0.58661	0.90009	0.999668	412	9	0.14399	0.028469	0.16802	0.94498	69	18	0.14399
CST8_isoform1_Other	13	0.59093	0.81865	0.999668	413	1	0.2861	0.0037424	0.024221	0.917416	15	8	0.2861
OR52A1_isoform1_Other	10	0.59451	0.78935	0.999668	414	3	-0.056148	0.37279	0.65012	0.975855	376	2	-0.056148
SPATA16_isoform1_T47DNearPIK3CA	35	0.59683	0.9042	0.999668	415	8	0.1271	0.28876	0.70764	0.975855	326	15	0.1271
PTPMT1_isoform1_CoreEssential_Zuber	32	0.59737	0.89752	0.999668	416	5	0.13623	0.068016	0.30035	0.94498	131	15	0.13623
ENSG00000269888_ENST00000602890_Other	15	0.59847	0.83547	0.999668	417	3	0.15062	0.0048376	0.031384	0.94498	19	9	0.15062
ENSG00000259001_ENST00000554988_Other	10	0.6026	0.7949	0.999668	418	1	0.12326	0.094	0.27903	0.94498	170	4	0.12326
NCEH1_isoform3_T47DNearPIK3CA	1	0.6032	0.60491	0.999668	419	0	0.10693	0.3968	0.39723	0.94498	391	0	0.10693
WDR74_isoform2_CoreEssential_Zuber	3	0.60727	0.61109	0.999668	420	1	-0.02455	0.36999	0.48005	0.94498	373	1	-0.02455
ACTL6A_isoform3_T47DNearPIK3CA	1	0.60912	0.61081	0.999668	421	0	0.11412	0.39088	0.39138	0.94498	386	0	0.11412
GKN2_isoform1_Other	15	0.60963	0.8413	0.999668	422	3	0.12293	0.13439	0.39697	0.94498	215	6	0.12293
NOP2_isoform2_CoreEssential_Zuber	1	0.61142	0.61302	0.999668	423	0	0.11364	0.38858	0.38923	0.94498	384	0	0.11364
DHDDS_isoform2_CoreEssential_Zuber	1	0.61189	0.61346	0.999668	424	0	0.14713	0.38811	0.38874	0.94498	383	0	0.14713
SERPINA7_isoform1_Other	15	0.61268	0.84277	0.999668	425	3	0.0021787	0.23699	0.55354	0.975855	289	6	0.0021787
LRRC15_isoform1_T47DChr3	28	0.61621	0.89554	0.999668	426	5	0.10001	0.059021	0.26893	0.94498	113	12	0.10001
ENSG00000273142_ENST00000610177_Other	10	0.61896	0.80665	0.999668	427	3	0.013732	0.35824	0.63804	0.975855	367	2	0.013732
LHFPL5_isoform1_Other	15	0.61974	0.84618	0.999668	428	3	0.024689	0.284	0.61351	0.975855	319	5	0.024689
EGFR_isoform_e1e2_AS	24	0.62126	0.89119	0.999668	429	7	-0.053254	0.9262	0.99108	0.999995	555	5	-0.053254
POLR3H_isoform3_CoreEssential_Zuber	2	0.62424	0.62233	0.999668	430	0	0.15811	0.30121	0.34357	0.94498	337	1	0.15811
FGF12_isoform1_T47DChr3	31	0.63127	0.91102	0.999668	431	5	0.17607	0.0043031	0.035516	0.94498	17	17	0.17607
ENSG00000259457_ENST00000558010_Other	15	0.63214	0.85286	0.999668	432	3	0.0043642	0.065118	0.24523	0.94498	124	7	0.0043642
ENSG00000271737_ENST00000606089_Other	10	0.63237	0.81698	0.999668	433	3	0.029933	0.51557	0.76635	0.983431	440	4	0.029933
ENSG00000238045_ENST00000569981_Other	15	0.63343	0.85365	0.999668	434	3	-0.042348	0.70947	0.91281	0.999603	500	2	-0.042348
EIF6_isoform4_CoreEssential_Zuber	1	0.63553	0.63804	0.999668	435	0	0.15181	0.36447	0.36471	0.94498	371	1	0.15181
FNDC3B_isoform1_T47DNearPIK3CA	34	0.63577	0.91758	0.999668	436	7	0.041312	0.10431	0.40274	0.94498	185	11	0.041312
ENSG00000260032_ENST00000565493_Other	10	0.63719	0.82054	0.999668	437	3	-0.073203	0.67098	0.85505	0.987746	488	2	-0.073203
IL21_isoform1_Other	15	0.64234	0.85868	0.999668	438	3	0.18056	0.019244	0.097304	0.94498	52	8	0.18056
ENSG00000197308_ENST00000355358_Other	15	0.6427	0.85888	0.999668	439	4	0.082627	0.1023	0.33067	0.94498	182	6	0.082627
TRHR_isoform1_Other	15	0.64296	0.85902	0.999668	440	3	0.0045713	0.27295	0.60015	0.975855	310	6	0.0045713
FXR1_isoform2_T47DNearPIK3CA	2	0.65016	0.64833	0.999668	441	0	-0.05932	0.82105	0.8187	0.987746	530	0	-0.05932
CFHR2_isoform2_Nonessential350	16	0.6517	0.8684	0.999668	442	4	0.11842	0.12823	0.38627	0.94498	206	8	0.11842
ZAN_isoform2_Other	3	0.65402	0.65345	0.999668	443	1	0.061147	0.25146	0.37828	0.94498	299	1	0.061147
TXNDC8_isoform3_Other	1	0.65899	0.66151	0.999668	444	0	0.21014	0.34101	0.34152	0.94498	359	1	0.21014
TM4SF19_isoform1_T47DChr3	33	0.65942	0.92454	0.999668	445	8	0.0081348	0.057748	0.27281	0.94498	112	11	0.0081348
IL1F10_isoform1_Other	13	0.65996	0.85437	0.999668	446	3	0.074464	0.028149	0.12417	0.94498	68	6	0.074464
CACNG3_isoform1_Other	15	0.66055	0.86782	0.999668	447	2	0.12358	0.044825	0.18598	0.94498	90	7	0.12358
TAS2R50_isoform1_Other	10	0.66089	0.83375	0.999668	448	2	0.046822	0.88657	0.9485	0.999603	546	2	0.046822
ENSG00000257337_ENST00000546793_Other	15	0.66904	0.87245	0.999668	449	2	0.031321	0.25224	0.57304	0.975855	302	3	0.031321
ATP13A5_isoform1_T47DChr3	35	0.66993	0.93296	0.999668	450	9	0.11994	0.048032	0.24501	0.94498	92	16	0.11994
POLR1B_isoform4_CoreEssential_Zuber	1	0.67302	0.67505	0.999668	451	0	0.235	0.32698	0.32704	0.94498	355	1	0.235
BDH1_isoform3_T47DChr3	1	0.67801	0.67969	0.999668	452	0	0.15816	0.32199	0.32217	0.94498	350	1	0.15816
IGBP1_isoform1_CoreEssential_Zuber	35	0.67836	0.93607	0.999668	453	9	0.11438	0.0051307	0.042521	0.94498	20	16	0.11438
RNGTT_isoform2_CoreEssential_Zuber	1	0.67875	0.68026	0.999668	454	0	0.16263	0.32125	0.32161	0.94498	349	1	0.16263
LMLN_isoform3_T47DChr3	7	0.67953	0.79896	0.999668	455	2	-0.017915	0.23754	0.47325	0.94498	290	1	-0.017915
NYX_isoform1_Nonessential350	39	0.67983	0.94188	0.999668	456	10	0.040201	0.061134	0.29653	0.94498	119	16	0.040201
PRSS37_isoform2_Other	1	0.67986	0.68143	0.999668	457	0	0.15662	0.32014	0.32047	0.94498	345	1	0.15662
NEUROG1_isoform1_Other	10	0.69104	0.84532	0.999668	458	2	0.16953	0.10832	0.31074	0.94498	189	5	0.16953
OR10A5_isoform1_Other	10	0.69441	0.84666	0.999668	459	1	0.007249	0.10586	0.30556	0.94498	187	4	0.007249
ENSG00000272449_ENST00000606645_Other	10	0.69471	0.84679	0.999668	460	2	0.20646	0.034417	0.13374	0.94498	77	6	0.20646
FYTTD1_isoform1_T47DChr3	31	0.69711	0.93674	0.999668	461	7	0.10544	0.027668	0.15869	0.94498	66	15	0.10544
CPN2_isoform1_T47DChr3	28	0.69713	0.93088	0.999668	462	5	0.14344	0.15261	0.48747	0.94498	231	13	0.14344
PRB1_isoform2_Other	2	0.69739	0.69544	0.999668	463	0	0.03194	0.70586	0.70416	0.975855	498	0	0.03194
FYTTD1_isoform2_T47DChr3	1	0.69953	0.70037	0.999668	464	0	0.1959	0.30047	0.30107	0.94498	335	1	0.1959
S100A7A_isoform1_Nonessential350	40	0.69966	0.94722	0.999668	465	10	-0.018122	0.076025	0.34181	0.94498	145	15	-0.018122
RD3_isoform1_Other	13	0.70131	0.87281	0.999668	466	2	0.071867	0.12252	0.35717	0.94498	201	4	0.071867
TBC1D21_isoform1_Other	13	0.70574	0.87495	0.999668	467	2	0.29262	0.015967	0.08041	0.94498	44	8	0.29262
PSMA5_isoform3_CoreEssential_Zuber	2	0.71015	0.70812	0.999668	468	0	0.022242	0.70396	0.70239	0.975855	497	0	0.022242
SEC14L3_isoform1_Other	15	0.72453	0.90224	0.999668	469	3	0.081297	0.14381	0.41577	0.94498	224	5	0.081297
RPTOR_isoform2_CoreEssential_Zuber	11	0.7261	0.87797	0.999668	470	2	0.16607	0.045656	0.16903	0.94498	91	7	0.16607
IL25_isoform2_Nonessential350	3	0.72663	0.72805	0.999668	471	0	-0.063616	0.78463	0.78579	0.984876	520	0	-0.063616
MUC4_isoform1_T47DChr3	31	0.72773	0.94624	0.999668	472	8	0.26507	0.0010548	0.010637	0.879646	4	19	0.26507
WDR75_isoform2_CoreEssential_Zuber	4	0.73628	0.73816	0.999668	473	1	0.071466	0.078654	0.17665	0.94498	147	1	0.071466
ENSG00000247271_ENST00000501079_Other	15	0.73628	0.90827	0.999668	474	3	-0.045809	0.13053	0.38911	0.94498	211	4	-0.045809
TM4SF19_isoform3_T47DChr3	1	0.73647	0.73774	0.999668	475	0	0.21668	0.26353	0.26402	0.94498	308	1	0.21668
GIF_isoform1_Other	15	0.7379	0.90922	0.999668	476	3	0.052827	0.055998	0.21994	0.94498	104	6	0.052827
ENSG00000240498_ENST00000455933_Other	3	0.73802	0.73889	0.999668	477	0	0.18466	0.088281	0.17296	0.94498	164	2	0.18466
ATP6V1G3_isoform1_Other	15	0.73821	0.90942	0.999668	478	2	0.11321	0.28073	0.60952	0.975855	314	7	0.11321
ENSG00000273084_ENST00000608012_Other	10	0.73831	0.86471	0.999668	479	1	0.39015	0.0024643	0.01454	0.879646	8	6	0.39015
TBC1D21_isoform2_Other	2	0.74354	0.74102	0.999668	480	0	0.159	0.31992	0.35762	0.94498	343	1	0.159
POLR3H_isoform1_CoreEssential_Zuber	32	0.74647	0.95275	0.999668	481	8	0.058297	0.38243	0.78302	0.984876	380	12	0.058297
NF1_e30e32_AS	46	0.74857	0.96626	0.999668	482	12	0.13482	0.020162	0.13839	0.94498	55	24	0.13482
ENSG00000233621_ENST00000424989_Other	15	0.75211	0.91382	0.999668	483	3	0.14175	0.11805	0.36386	0.94498	198	8	0.14175
TTC14_isoform1_T47DNearPIK3CA	33	0.75522	0.95714	0.999668	484	8	0.10706	0.11961	0.43724	0.94498	199	16	0.10706
TNFSF10_isoform3_T47DNearPIK3CA	2	0.75537	0.75267	0.999668	485	0	0.11009	0.58606	0.58407	0.975855	454	1	0.11009
FNDC3B_isoform2_T47DNearPIK3CA	1	0.75577	0.75724	0.999668	486	0	0.26899	0.24423	0.24431	0.94498	297	1	0.26899
PRLH_isoform1_Other	15	0.76356	0.91736	0.999668	487	2	0.098998	0.092411	0.30892	0.94498	169	5	0.098998
FGF12_isoform2_T47DChr3	4	0.76382	0.76424	0.999668	488	1	0.11832	0.40736	0.55434	0.975855	394	1	0.11832
NCBP2_isoform2_T47DChr3	9	0.76519	0.8667	0.999668	489	2	0.0077565	0.0412	0.14606	0.94498	85	3	0.0077565
ENSG00000270084_ENST00000602767_Other	10	0.76893	0.87889	0.999668	490	2	0.13022	0.17147	0.41523	0.94498	243	5	0.13022
PLD1_isoform1_T47DNearPIK3CA	35	0.76916	0.96263	0.999668	491	9	0.038367	0.24401	0.65171	0.975855	295	12	0.038367
ENSG00000254635_ENST00000528337_Other	15	0.77032	0.91963	0.999668	492	1	0.1434	0.013345	0.072018	0.94498	40	8	0.1434
SMC4_isoform3_CoreEssential_Zuber	13	0.77186	0.90604	0.999668	493	2	-0.069329	0.55934	0.82381	0.987746	449	4	-0.069329
RPL11_isoform2_CoreEssential_Zuber	1	0.77295	0.77477	0.999668	494	0	0.35059	0.22705	0.22685	0.94498	280	1	0.35059
ENSG00000240498_ENST00000428597_Other	12	0.77495	0.90656	0.999668	495	2	0.071363	0.33747	0.6384	0.975855	358	3	0.071363
ENSG00000225937_ENST00000412654_Other	15	0.78058	0.9229	0.999668	496	3	0.065664	0.19364	0.49474	0.947702	259	5	0.065664
AWAT1_isoform1_Other	15	0.7813	0.92305	0.999668	497	3	0.15021	0.059515	0.23017	0.94498	114	9	0.15021
ENSG00000130600_ENST00000414790_Other	13	0.78207	0.91092	0.999668	498	2	0.13802	0.15994	0.42759	0.94498	237	6	0.13802
EGFR_isoform_viii_AS	23	0.78911	0.95146	0.999668	499	4	0.12954	0.075934	0.29965	0.94498	144	12	0.12954
GATA3_isoform1_SelGene	138	0.78999	0.99144	0.999668	500	37	0.071642	0.015582	0.14614	0.94498	43	57	0.071642
EIF5A2_isoform1_T47DNearPIK3CA	35	0.7958	0.96969	0.999668	501	7	0.053252	0.24395	0.65162	0.975855	294	14	0.053252
ENSG00000255503_ENST00000533329_Other	15	0.79672	0.92831	0.999668	502	3	-0.055492	0.28551	0.61524	0.975855	321	6	-0.055492
C8B_isoform2_Other	1	0.79678	0.79873	0.999668	503	0	0.29441	0.20322	0.20299	0.94498	264	1	0.29441
PIGZ_isoform1_T47DChr3	35	0.80451	0.97185	0.999668	504	9	0.066966	0.034844	0.19468	0.94498	78	15	0.066966
CSE1L_isoform2_CoreEssential_Zuber	2	0.80467	0.80189	0.999668	505	0	0.24301	0.20254	0.27281	0.94498	263	1	0.24301
XXYLT1_isoform1_T47DChr3	34	0.81256	0.97138	0.999668	506	8	0.018054	0.6523	0.93526	0.999603	477	9	0.018054
NCBP2_isoform3_T47DChr3	4	0.81446	0.81496	0.999668	507	0	-0.014013	0.28311	0.43061	0.94498	318	1	-0.014013
PIGX_isoform1_T47DChr3	28	0.81512	0.96722	0.999668	508	4	0.09121	0.4812	0.84223	0.987746	430	11	0.09121
GDF2_isoform1_Other	15	0.81598	0.93485	0.999668	509	1	0.24063	0.00069242	0.0059301	0.879646	3	10	0.24063
TMEM44_isoform2_T47DChr3	2	0.81673	0.81415	0.999668	510	0	0.38865	0.29549	0.33954	0.94498	332	1	0.38865
ENSG00000260231_ENST00000566699_Other	10	0.81825	0.90368	0.999668	511	2	0.053113	0.1403	0.36876	0.94498	221	4	0.053113
MRPL34_isoform1_CoreEssential_Zuber	35	0.81906	0.97507	0.999668	512	6	0.068931	0.025921	0.15625	0.94498	64	15	0.068931
XRCC6_isoform4_CoreEssential_Zuber	1	0.8194	0.82051	0.999668	513	0	0.36395	0.1806	0.18011	0.94498	250	1	0.36395
ENSG00000251164_ENST00000503668_Other	15	0.82155	0.93681	0.999668	514	3	0.17663	0.044359	0.18453	0.94498	88	8	0.17663
SLC2A2_isoform2_T47DNearPIK3CA	2	0.82214	0.81986	0.999668	515	0	0.12083	0.57083	0.56999	0.975855	451	1	0.12083
GPX5_isoform2_Other	3	0.82553	0.82651	0.999668	516	0	0.090723	0.58007	0.60781	0.975855	453	1	0.090723
FOXA1_isoform1_SelGene	106	0.82615	0.99201	0.999668	517	24	0.090085	0.021739	0.17862	0.94498	59	49	0.090085
TNK2_isoform2_T47DChr3	1	0.82688	0.82764	0.999668	518	0	0.40293	0.17312	0.17321	0.94498	246	1	0.40293
TAAR9_isoform1_Other	10	0.83989	0.91584	0.999668	519	1	0.16839	0.053344	0.18455	0.94498	100	5	0.16839
ENSG00000273179_ENST00000609548_Other	10	0.84279	0.91744	0.999668	520	2	0.096223	0.52574	0.7749	0.984876	443	4	0.096223
ENSG00000269867_ENST00000597780_Other	15	0.84669	0.94611	0.999668	521	2	0.12652	0.060432	0.23277	0.94498	115	9	0.12652
ESR1_isoform2_SelGene	13	0.85578	0.94053	0.999668	522	1	0.20909	0.029018	0.12696	0.94498	71	7	0.20909
PPP1R2_isoform1_T47DChr3	33	0.86295	0.9817	0.999668	523	6	0.14542	0.030012	0.17111	0.94498	74	17	0.14542
SLC2A2_isoform1_T47DNearPIK3CA	33	0.86302	0.98171	0.999668	524	7	0.061651	0.11361	0.42342	0.94498	195	14	0.061651
NPFFR1_isoform1_Other	15	0.86646	0.95401	0.999668	525	3	0.025203	0.37731	0.7039	0.975855	378	5	0.025203
ENSG00000226950_ENST00000411630_Other	15	0.87031	0.95554	0.999668	526	2	0.027243	0.029292	0.13404	0.94498	72	6	0.027243
DHDDS_isoform4_CoreEssential_Zuber	1	0.87361	0.87432	0.999668	527	0	0.37542	0.12639	0.12711	0.94498	205	1	0.37542
ECD_isoform3_CoreEssential_Zuber	1	0.88036	0.88102	0.999668	528	0	0.38897	0.11964	0.12032	0.94498	200	1	0.38897
KRT74_isoform1_Other	15	0.88454	0.96143	0.999668	529	3	0.17227	0.062068	0.23761	0.94498	121	8	0.17227
CHRNA6_isoform1_Other	15	0.88513	0.96171	0.999668	530	3	0.041246	0.00821	0.048516	0.94498	31	6	0.041246
ENSG00000215386_ENST00000428669_Other	4	0.88667	0.88651	0.999668	531	0	0.26852	0.055504	0.1335	0.94498	101	3	0.26852
ENSG00000253738_ENST00000522817_Other	15	0.88819	0.96284	0.999668	532	1	0.18331	0.057593	0.22443	0.94498	111	8	0.18331
TBL1XR1_isoform4_T47DNearPIK3CA	5	0.88873	0.88859	0.999668	533	0	0.12746	0.0034584	0.014729	0.879646	12	2	0.12746
TNIK_isoform2_T47DNearPIK3CA	1	0.89818	0.89918	0.999668	534	0	0.40797	0.10182	0.10251	0.94498	181	1	0.40797
TNIK_isoform4_T47DNearPIK3CA	8	0.90663	0.91692	0.999668	535	1	0.012033	0.36498	0.62047	0.975855	372	2	0.012033
ZAN_isoform5_Other	4	0.9123	0.91113	0.999668	536	0	0.22272	0.074719	0.16894	0.94498	141	3	0.22272
MYC_isoform1_IntronControl	50	0.92676	0.99553	0.999668	537	6	0.096494	0.027129	0.17577	0.94498	65	23	0.096494
IQCG_isoform3_T47DChr3	4	0.9274	0.92646	0.999668	538	0	0.053911	0.4864	0.62799	0.975855	431	1	0.053911
CLEC3A_isoform1_Other	14	0.93003	0.97125	0.999668	539	2	0.097886	0.17516	0.45471	0.94498	247	6	0.097886
LMLN_isoform1_T47DChr3	24	0.93267	0.98827	0.999668	540	4	0.012189	0.16064	0.48615	0.94498	238	9	0.012189
ZNF639_isoform2_T47DNearPIK3CA	5	0.93356	0.93413	0.999668	541	0	0.18728	0.0107	0.038518	0.94498	36	4	0.18728
ZDHHC19_isoform2_T47DChr3	1	0.93688	0.93708	0.999668	542	0	0.45506	0.063123	0.063527	0.94498	122	1	0.45506
IL1RAP_isoform1_T47DChr3	27	0.93839	0.99074	0.999668	543	5	0.048686	0.0074514	0.056343	0.94498	28	12	0.048686
USP13_isoform1_T47DNearPIK3CA	35	0.93874	0.99425	0.999668	544	6	0.17794	0.0018577	0.01785	0.879646	7	20	0.17794
TAS2R1_isoform1_Other	10	0.94139	0.95445	0.999668	545	1	0.16729	0.036415	0.14053	0.94498	79	5	0.16729
PTPMT1_isoform2_CoreEssential_Zuber	3	0.94212	0.94176	0.999668	546	0	0.42477	0.073907	0.15371	0.94498	140	2	0.42477
C8B_isoform1_Other	14	0.95545	0.98095	0.999668	547	2	0.10184	0.23024	0.5398	0.975855	281	6	0.10184
TMEM207_isoform1_Other	15	0.95849	0.98256	0.999668	548	2	0.027328	0.81324	0.94725	0.999603	528	4	0.027328
GHSR_isoform1_T47DNearPIK3CA	35	0.96141	0.99677	0.999668	549	6	0.23581	5.1502e-05	0.00071835	0.407303	1	23	0.23581
SSTR4_isoform1_Nonessential350	20	0.96512	0.99177	0.999668	550	2	0.17141	0.016659	0.095491	0.94498	46	12	0.17141
ESR1_isoform4_SelGene	30	0.96961	0.99666	0.999668	551	5	0.088669	0.080963	0.33274	0.94498	150	13	0.088669
MS4A5_isoform1_Other	15	0.97024	0.98779	0.999668	552	2	0.16295	0.016359	0.085067	0.94498	45	10	0.16295
ESR1_isoform1_SelGene	102	0.97156	0.99967	0.999668	553	19	0.12025	0.0058403	0.062149	0.94498	22	50	0.12025
KCNMB3_isoform1_T47DNearPIK3CA	31	0.97167	0.9969	0.999668	554	3	0.12555	0.060632	0.27766	0.94498	116	16	0.12555
NF1exon15_e15.2_AS	37	0.97262	0.99807	0.999668	555	6	0.042467	0.24111	0.65402	0.975855	292	16	0.042467
ALPPL2_isoform1_Other	15	0.97521	0.98897	0.999668	556	1	0.15373	0.057285	0.22347	0.94498	110	8	0.15373
GLRA2_isoform1_Other	15	0.97666	0.9892	0.999668	557	1	0.060397	0.66596	0.89092	0.999603	483	5	0.060397
MAS1_isoform1_Nonessential350	20	0.97691	0.99459	0.999668	558	2	0.051816	0.051882	0.22266	0.94498	97	9	0.051816
GPX5_isoform1_Other	12	0.98022	0.98224	0.999668	559	1	0.14002	0.1539	0.40535	0.94498	233	6	0.14002
ENSG00000251580_ENST00000515205_Other	15	0.98339	0.9908	0.999668	560	1	0.12458	0.0014231	0.010795	0.879646	5	7	0.12458
OR12D3_isoform1_Other	10	0.98469	0.98545	0.999668	561	0	0.1125	0.027813	0.11204	0.94498	67	5	0.1125
ENSG00000272913_ENST00000609975_Other	10	0.98538	0.98621	0.999668	562	0	0.095592	0.20569	0.46403	0.94498	267	5	0.095592
SLC6A5_isoform2_Other	6	0.98838	0.98859	0.999668	563	0	0.35716	0.0083479	0.034238	0.94498	32	5	0.35716
GMNC_isoform1_T47DChr3	35	0.99226	0.99954	0.999668	564	5	0.012227	0.15519	0.51363	0.967533	234	12	0.012227
OR6A2_isoform1_Other	10	0.99229	0.99275	0.999668	565	0	0.11069	0.0028145	0.016482	0.879646	10	5	0.11069
ENSG00000214548_ENST00000423456_Other	3	0.99264	0.99257	0.999668	566	0	0.364	0.0073627	0.019494	0.879646	26	3	0.364
CSNK2B_isoform2_CoreEssential_Zuber	2	0.99648	0.9964	0.999668	567	0	0.68326	0.0035209	0.0070894	0.879646	13	2	0.68326
