# Supplementary material for: Modeling CRISPR-Cas13d on-target and off-target effects using machine learning approaches
Source: Nat Commun. 2023 Feb 10;14:752. doi: 10.1038/s41467-023-36316-3 (PMC9912244; doi:10.1038/s41467-023-36316-3)
Supplement: Supplementary file 6 — Supplementary Data 3 [file 41467_2023_36316_MOESM6_ESM.csv]

	y_value	LFC	seq
chr11_118592756_118592778_-_1845_TF	0.990749249	-0.977410923	AAATGACTTCTCTGGATTCTTCAGGCCAATTAG
chr11_118590360_118590382_-_1860_TF	0.991185002	-0.98603067	TCTTTTCTTCAATCTTCATATGTACACTTTCCA
chr11_118583814_118583836_-_1865_TF	0.999139768	-1.399403755	ACGTTCTTGAGTCTCTCTGACGGCTCTGAACAC
chr7_99416221_99416243_-_2103_TF	0.984241263	-0.881940257	CTTTCCGCTTGTAAAAGAGGTCGAAGATGTAGC
chr22_19516847_19516869_-_2196_TF	0.998309616	-1.27966903	GTGCAGCATCCGGGAGCTGGTGCTTTCCGCTGC
chr19_54149674_54149696_-_2449_TF	0.985070206	-0.891655491	CTTGGCATCACTGAAGCTGGGCGTTGGGGAGCT
chr20_49085361_49085383_-_2541_TF	0.996384864	-1.144751251	AGCTTTCATAATATATTCATTTTCTGAAGAGCC
chr20_49063211_49063233_-_2553_TF	0.999596174	-1.533360581	TCAAGAAATTTCTCAGCTGGACGTCGGATGGCA
chr20_49094745_49094767_-_2555_TF	0.981317707	-0.851285862	AAGACTGTAATAATGGAGTCCACAGTTTGGTAT
chr20_49058458_49058480_-_2558_TF	0.990679339	-0.976065589	TTGCTATAGGATCTCGTGGGGATACAGAAACGG
chr20_49094750_49094772_-_2562_TF	1	-4.002528916	AATCAAAGACTGTAATAATGGAGTCCACAGTTT
chr6_31666833_31666855_-_2573_TF	0.994237244	-1.06182102	ATCCAGGACACCTCCTCTGAGCTGCTCATCTTC
chr6_31668582_31668604_-_2581_TF	0.999501823	-1.496171706	CAATCCATAAAGCATCTCGGCTGCCTGCTCAAT
chr6_31666848_31666870_-_2583_TF	0.991381053	-0.990047452	CCACAGAACCAGGAAATCCAGGACACCTCCTCT
chr6_31666827_31666849_-_2589_TF	0.999365108	-1.453217114	ATCTTCACGTCAGCGGCTGGACGGGGACCAGGA
chr6_31666834_31666856_-_2591_TF	0.998176395	-1.266215691	GCTGCTCATCTTCACGTCAGCGGCTGGACGGGG
chr1_26471230_26471252_-_2632_TF	0.99208809	-1.005326603	GAATACGATAGATGTCCTCAAATGGGGGCTTGG
chr14_102008275_102008297_-_2666_TF	0.999912498	-1.804157093	GCTTCCTGTATGCACTGCACCTGCTGGGACACA
chr14_102033331_102033353_-_2672_TF	0.998010186	-1.25074435	CTTCTGCTGGTTGTCCTTGGCGTCATCTTCCAG
chr14_102042102_102042124_-_2674_TF	0.999999817	-2.896664382	AGAGCCGATTGCAATTGAAGTGATCTGCGTGTT
chr14_102043904_102043926_-_2682_TF	0.999999995	-3.543001266	GATGATCGCATGAAACCAGGCCAGCAGGAAGTA
chr14_102029553_102029575_-_2687_TF	1	-5.401964544	CTTTGCTAGCCGAGCATTCGCCTGGTGAAGAGT
chr14_102039423_102039445_-_2694_TF	0.999999998	-3.707324202	CTGGTACAAGAAGTGTATCTGCTTGAGGGACTC
chr10_73138004_73138026_+_2756_TF	0.997560759	-1.214612523	AATCTGACTCATTAGGCCTTGGCCCTAAAATCT
chr14_103339665_103339687_-_2772_TF	1	-4.446969607	ACACTCCAAACCATGAAGAAGGTACCGTTGGGC
chr14_103336089_103336111_-_2786_TF	0.999999609	-2.761842698	CGTTGGAGGCCGATTAAGCGCCTTTGCAACGTC
chr14_103338337_103338359_-_2792_TF	0.99036236	-0.970088462	ACCACTGTCACTATTCTCAGGTGGGTTTTTGAG
chr1_153770688_153770710_-_3599_TF	0.98039548	-0.842589238	TCTGGGTGCTCCTTGTATTTGAGGTGCTGCAGG
chr10_92628867_92628889_-_3651_TF	0.999564067	-1.519811146	CTATTCAGCTCCTCCTCAACAGCACCAATTTTT
chr10_92639804_92639826_-_3659_TF	0.999999898	-2.999870718	ATTAACTTGCAAAGTTCCTGGGAATGGGTCTGC
chr10_92639797_92639819_-_3662_TF	0.999999778	-2.862454461	TGCAAAGTTCCTGGGAATGGGTCTGCTTTATTG
chr2_85541305_85541327_-_3932_TF	0.996855807	-1.169543834	CCACTTTCTGGTAGTCAACAGCAGCTCTGGATG
chr2_85541090_85541112_-_3940_TF	0.996606563	-1.155994399	AAGGACAGCATCACTGATTTGGTCACAAATCTT
chr2_85541862_85541884_-_3942_TF	0.999965091	-1.96684641	AGACAATGGTTAAAGGCATACACTCCTCAGTTT
chr2_85541834_85541856_-_3956_TF	0.999999735	-2.830646922	AAACATTAAGCCCTGGTCTCCAGCACCAATGTC
chr2_10602777_10602799_+_4200_TF	0.999968047	-1.982509941	TTTCTTTAACTGGACTCTCTGTGCACGTGTTTC
chr2_10681999_10682021_+_4201_TF	0.999999952	-3.134404116	CTTTTGACACCTTAATAGTGGTACACACAGTAG
chr2_10659188_10659210_+_4204_TF	0.999015932	-1.375572124	TGTTCCAACTGCCATGGTCAAGGCACCATTAAA
chr2_10607185_10607207_+_4214_TF	0.999893385	-1.76917841	GGAGATCCAATGAGGTGGGTGAGCCCTAAATTT
chr2_10668663_10668685_+_4222_TF	0.999999999	-3.868668185	TGTCACAAACATTATTCTCCGCAGCATCAGTTT
chr2_10659181_10659203_+_4224_TF	0.985328231	-0.894788197	GGTCATATAATAAAACCTGCCCTGTGGTTGTTC
chr2_10667230_10667252_+_4226_TF	0.99781115	-1.23383158	ACTCCACTCTACCCTCTATGGTTCCTGTGGCAA
chr12_6561899_6561921_+_4243_TF	0.983835455	-0.877366122	GAAGAATCATACACCACTAGTCCAGTCTTTGAC
chr12_6561667_6561689_+_4257_TF	0.978010367	-0.821832657	CCCGTGTTCTTCATCAGCTGGGCCATGTAGCTG
chr12_6560713_6560735_+_4262_TF	0.99681126	-1.167045357	CCTTCTCATCCTTGTTAGTCTTCACGGCTGGAT
chr4_56994482_56994504_-_4681_TF	0.999465128	-1.483583224	TCCTTAATCTAGCTTCATTGGGCATCATTGGTG
chr4_57015547_57015569_-_4684_TF	0.998798614	-1.34020906	GTGGTCTACAAATACGGCCTGCATCCGTATAGA
chr4_57010399_57010421_-_4689_TF	0.999529664	-1.506357806	ACCAATAGGAGAATTTAAACGACGCAGGTGAGA
chr4_57020910_57020932_-_4701_TF	0.986457777	-0.909173661	CCACAATTGAGTTGATGCCTGCTGGCAGCTCTC
chr1_52412524_52412546_-_4763_TF	0.99144114	-0.991296691	TCTAATACATAGCGTTTCTGTAGTCGGGGCAGA
chr1_52411115_52411137_-_4767_TF	0.980456939	-0.843156201	TCAAACTCCCCATTTCGGTTCTGGCTCTTGATT
chr20_64022796_64022818_-_4790_TF	0.999941506	-1.875459794	TGGGGAACACCTGCAGGGCGTAGGCGTAGATGG
chr20_64028482_64028504_-_4805_TF	1	-4.219512069	CGGACTCCAACCACAGCCCAGGGTTCTTTGGGT
chr20_64027609_64027631_-_4810_TF	0.981388231	-0.851968138	GACACTTCTTCAACCCCTGGTTATAGGCTTCCC
chr14_58263733_58263755_-_4819_TF	0.983967002	-0.87883638	TCTATTTCCGTCTTTGCAGCTTGCCTGGCTTTG
chr14_58260977_58260999_-_4821_TF	0.999999957	-3.153430983	GGGTCAATCATGTAGAGTTGCGCACCGTCATTC
chr14_58263710_58263732_-_4832_TF	0.996762584	-1.164354689	GCCCCAATAACCGTATGAAACACCTGATGGGTC
chr14_58252135_58252157_-_4837_TF	0.999288891	-1.4331332	TGCATCTGATTCCAATAGCTGTACTACTATTTT
chr14_58270937_58270959_-_4838_TF	1	-5.031325032	CCATTAGTTAATTCACCAACCCAGCTGAGTTCT
chr14_58263709_58263731_-_4841_TF	0.99997879	-2.055061881	CCCCAATAACCGTATGAAACACCTGATGGGTCA
chr2_231079579_231079601_-_4847_TF	0.992465318	-1.014042445	TTACACCCAAACTGGCTGTAGCAGTAAATTTTG
chr2_231079584_231079606_-_4848_TF	0.999999926	-3.057816175	ATGAATTACACCCAAACTGGCTGTAGCAGTAAA
chr2_231072345_231072367_-_4851_TF	0.983401662	-0.872599796	CAGGCACAGAAGCAATAGGGGTGCCAACAGTTC
chr2_231138825_231138847_-_4857_TF	0.999999305	-2.660269983	TCCTTGTTTCCTGTACCAGCACAGCATATCCCC
chr2_231080222_231080244_-_4859_TF	0.999999731	-2.828148445	GAATAAGACCTAGTGCATAGAGACCTCCACCTT
chr2_231062537_231062559_-_4861_TF	1	-3.956787561	ATGCCACTAAGGCTGCAAACTGCCGACTCCGGA
chr2_231170572_231170594_-_4866_TF	0.999332981	-1.444472443	TATCCTTCAGAATGATGATGCCTCCAATAGAGA
chr2_231079541_231079563_-_4867_TF	0.999997782	-2.454818264	TCCAAATTATCTCTAAGAAACTGGTCACTGGTT
chr2_231062254_231062276_-_4870_TF	0.982491998	-0.862990267	GTAGTGCAAATTCCTTAAGCTGTGGTTCATCTT
chr2_231079538_231079560_-_4874_TF	0.999993116	-2.254267406	AAATTATCTCTAAGAAACTGGTCACTGGTTGTC
chr16_74301609_74301631_-_4897_TF	0.981794286	-0.855946483	CTTTTCATGAGTTCGTTGATGGCAATGTCATTC
chr11_47569708_47569730_-_4941_TF	0.993497022	-1.040295677	TAGTCTCTTCCACTCCTGTGAAGAGTTGCACAG
chr15_40698761_40698783_-_4981_TF	0.999902729	-1.785418513	ATTTGCTTCAAGCTGCATCTGCATTGCCATTAC
chr12_130872092_130872114_-_5013_TF	0.999642973	-1.555174211	AAGCGTCTCCGCGCCCGTCCGACTGAGGCTGGA
chr12_130872882_130872904_-_5026_TF	0.999999999	-3.852139796	TTCTCAAATTCACCAGTCAAATGACGTTTCACG
chr12_130875621_130875643_-_5029_TF	0.99999943	-2.695344761	CAGAAATGTCGTAGTACTGAAGATTCTTCTTTC
chr12_130874555_130874577_-_5035_TF	0.990643182	-0.975373703	ATGATGGCACACTGGGCTTGGATATAATAGCCA
chr12_130872842_130872864_-_5036_TF	0.998711587	-1.327812768	CAACCAATACAAGTTTGAACTGGACCTGGGGCT
chr13_33825789_33825811_-_5221_TF	0.994926626	-1.084499508	GACTACTCGGTCACTATTTCCAGCATCACTAGG
chr13_33823960_33823982_-_5231_TF	0.990061451	-0.964591812	TCACTAGGATTAACTTCAAGGTGGTAGTTACTT
chr13_33821151_33821173_-_5240_TF	0.986691433	-0.912296758	AGATGAGGAAAGTCACCACACTGCACCAGGTTC
chr17_1843961_1843983_-_5254_TF	0.999883396	-1.753322688	GTTCAATCCATCACTCATGAGCAGTCGATAACG
chr17_1872497_1872519_-_5264_TF	0.981402106	-0.852102672	ATTCCCGAGCTTCCATTCTGCGGCTGGGGCCTG
chr17_1843921_1843943_-_5266_TF	0.999997468	-2.431371015	CTATTCCCCGTAGTAATGGGACGGATGTTGATG
chr1_23692686_23692708_-_5289_TF	0.997286213	-1.195681752	GGCTGCTCGCGTCAGTCTGTCTCCACTCTCCCC
chr1_23696386_23696408_-_5290_TF	0.978353267	-0.824677077	CTGAAAACTTTTTATTGCTCTTTTGGATAGAAA
chr1_23693852_23693874_-_5297_TF	0.999999355	-2.673338941	GCCCCTCGAACTGTGCAGTGGACAGCAATCTTT
chr1_23692637_23692659_-_5300_TF	0.99225504	-1.009131976	CAGAGTTTGCGGATGCGAAGTTCCCGCATGGGG
chr1_23692694_23692716_-_5302_TF	0.999868537	-1.73208563	AACACCTTGGCTGCTCGCGTCAGTCTGTCTCCA
chr1_23696357_23696379_-_5314_TF	0.999996877	-2.39418214	GGAAGGATGATCCCATCATACTTCTGCTGGAAC
chr1_23696353_23696375_-_5315_TF	0.997993951	-1.24930292	GGATGATCCCATCATACTTCTGCTGGAACCAGC
chr1_23695815_23695837_-_5321_TF	0.998028427	-1.25237797	GCTGAAACCTGGCCTACCCAGCACCACATAGAA
chr19_17861310_17861332_-_5343_TF	1	-5.249173042	ACCCACTACCTTGTACTCTCGTAGCGTGCCCGA
chr19_17862932_17862954_-_5344_TF	0.99995016	-1.903807903	GCCGGGCACCCATGTCTCGGTAGCACTGGGTGA
chr19_17862107_17862129_-_5346_TF	0.99999992	-3.042537024	AGGGGGGACTTCTCAAACACCTGCCCACAGTAG
chr19_17861301_17861323_-_5350_TF	0.999999695	-2.805854339	CTTGTACTCTCGTAGCGTGCCCGAGGCCTTCAT
chr19_17862111_17862133_-_5351_TF	0.976982486	-0.813558853	CCGCAGGGGGGACTTCTCAAACACCTGCCCACA
chr19_17862097_17862119_-_5357_TF	0.999880254	-1.748614019	TCTCAAACACCTGCCCACAGTAGACAATCTCCC
chr2_216499983_216500005_-_5408_TF	0.999950457	-1.904864951	GCCACTGTCTTCATGCAGGAACCACAGTGCCAG
chr2_216499274_216499296_-_5412_TF	0.997686832	-1.224029861	CCGACGATCCCGACTTTCTTGGTACGTTTGGCC
chr2_216501346_216501368_-_5415_TF	0.999921924	-1.824337103	GCGGAAGTGGTATTGTACGTCCAGGCACCGCCA
chr2_216499280_216499302_-_5421_TF	0.999077931	-1.387103558	TTCTTGGTACGTTTGGCCATGTCGCCGCGACCT
chr2_216501343_216501365_-_5423_TF	0.999999991	-3.437488644	GAAGTGGTATTGTACGTCCAGGCACCGCCAGCC
chr19_49497936_49497958_-_5429_TF	0.998868783	-1.350875636	TCGGCGGATGACAATGGTCCTCTGCATCTTCAT
chr19_49497548_49497570_-_5433_TF	0.999999999	-3.858001608	ATGGACACATTACCAGTGAAGGGGCATTTCTTG
chr19_49497566_49497588_-_5434_TF	0.999998133	-2.48528047	GAGAGGATCCGCCCTCGAATGGACACATTACCA
chr19_49497556_49497578_-_5435_TF	0.998428017	-1.292545799	GCCCTCGAATGGACACATTACCAGTGAAGGGGC
chr19_49497935_49497957_-_5439_TF	0.99999999	-3.415290633	CGGCGGATGACAATGGTCCTCTGCATCTTCATC
chr19_49497273_49497295_-_5446_TF	0.998253754	-1.273903313	CCGATGTTCTTGTAGTACCGCGGGAGCTTCTCC
chr19_49497202_49497224_-_5449_TF	0.99999686	-2.393221187	GTAGGCACGCTCAGTCTGAATGTCCGCCATCTT
chr19_49497203_49497225_-_5453_TF	1	-4.01896121	GGTAGGCACGCTCAGTCTGAATGTCCGCCATCT
chr19_49497524_49497546_-_5458_TF	0.999999583	-2.750791741	CCCTCAATAGCCTCCTTGGGTGTCTTGAAGCCC
chr19_49497934_49497956_-_5459_TF	0.991323817	-0.98886548	GCATCTTCATCTTGGTCACCACGCCAGAGAGGA
chr19_49497931_49497953_-_5462_TF	0.986164641	-0.90532985	TCTTCATCTTGGTCACCACGCCAGAGAGGATCC
chr1_44778663_44778685_-_5471_TF	0.995678738	-1.113039807	AGGATTTATTTGCCTTTGCGGGCCTTGATTTTC
chr1_44777706_44777728_-_5475_TF	0.999966575	-1.974534033	GTCGGTACGGTGTGCTGTCGATGAGCACGATGC
chr1_44776040_44776062_-_5485_TF	0.999999914	-3.030332923	TCCCGAGAGATGCCCATCGCTCGGCGCTGGCTG
chr1_44777621_44777643_-_5486_TF	0.988253334	-0.93467735	TTTACGAGTACAACACTCTGAGCCCCAGGAGAA
chr1_44776047_44776069_-_5487_TF	0.998698248	-1.325986958	CCAGTTGTCCCGAGAGATGCCCATCGCTCGGCG
chr1_44778591_44778613_-_5490_TF	0.999982133	-2.085427991	CCCGGCCTTGAAGCGATGCACGCAAGAAGCTTG
chr1_44778585_44778607_-_5491_TF	0.999994724	-2.301354095	CTTGAAGCGATGCACGCAAGAAGCTTGCCCTGC
chr1_44778586_44778608_-_5492_TF	0.999965859	-1.970786316	CCTTGAAGCGATGCACGCAAGAAGCTTGCCCTG
chr1_44777619_44777641_-_5495_TF	0.999641225	-1.554309353	TACGAGTACAACACTCTGAGCCCCAGGAGAAAT
chr1_44776676_44776698_-_5497_TF	0.998287488	-1.277362744	GGGCCAATCTTGGTGTTGGCAGCTGGGCGCCCC
chr19_54206439_54206461_-_5499_TF	0.999998778	-2.560330887	GACCCTGATATGGCGCTGGCGGATCAGCACGCG
chr19_54207457_54207479_-_5509_TF	0.980335924	-0.842041495	TAGGGAGAGCGCAGAGAGAAGTCGATGTGCTTC
chr19_54201501_54201523_-_5518_TF	0.996343571	-1.14273325	TGTTCCGGAGCCCATACTCGCCGATCAGCTTCA
chr19_54201490_54201512_-_5520_TF	0.999951992	-1.910438478	CCATACTCGCCGATCAGCTTCAGCTCTTGGTCG
chr19_54201502_54201524_-_5529_TF	0.999213406	-1.415259477	TTGTTCCGGAGCCCATACTCGCCGATCAGCTTC
chr17_80730573_80730595_-_5535_TF	0.983429106	-0.872897691	TGCAGGTCATATATGGACAGAGGGATGTACTGC
chr17_80945739_80945761_-_5542_TF	0.994289874	-1.06345464	TCGGCTACGGCGATGCACGGCGTGAAGGGGTGG
chr17_80791462_80791484_-_5567_TF	0.999932823	-1.850955497	ACATTTCTGCATGCAAAACCAGCGCAGGGCGAT
chr11_4126687_4126709_-_5572_TF	0.994525293	-1.070950072	GGGCCAGGGAAGCCAAATTACAAACAGCAACCT
chr11_4123230_4123252_-_5580_TF	0.999944656	-1.885261513	GTCTGAGACTCAATGATGGCATACCAAAGCTGC
chr11_4121686_4121708_-_5581_TF	0.999905436	-1.790415467	AAAAGATCTCTGGCACGCTGCTCTTCCTTTCCT
chr11_4129098_4129120_-_5586_TF	0.99937941	-1.457253116	TCCAGTCCCATAGGTCTGTAGGAGTAACATTCC
chr11_4118321_4118343_-_5597_TF	0.99249287	-1.014695893	GAAAACAGCTAGAAAGTTGTGGGCGGTTGGTAC
chr11_4121619_4121641_-_5598_TF	0.998631681	-1.317146191	AAATAGCAAATGCCCCAGGACGCTTGTTCCCAC
chr19_48999322_48999344_-_5615_TF	0.999999927	-3.058296651	CACGGATCTCCGGGACTTTGGTTGTGGCTGTAA
chr19_48999319_48999341_-_5619_TF	0.982834144	-0.866545793	GGATCTCCGGGACTTTGGTTGTGGCTGTAACGG
chr19_49015120_49015142_-_5622_TF	0.999740223	-1.611486048	GCGTTTCCGGCACACCAAGCTGGCAGCTGTGAT
chr16_70563893_70563915_-_5729_TF	0.996488925	-1.149940396	GCTACTTGATTGAAGACAGCACCGAGCTTCTCT
chr16_70532513_70532535_-_5733_TF	0.98954887	-0.955597293	TAGAAAGTAAGTGTCTGCTGGGTATTAGCTGCT
chr16_70535383_70535405_-_5736_TF	0.998363694	-1.285434747	GGAATTGGACAGCGGATATCTGGCTGGTCACCA
chr16_70561634_70561656_-_5745_TF	0.999780566	-1.641371681	ATGGCCAATACTGCCTCCTGGCCTTGCATTCGG
chr3_160404482_160404504_-_5825_TF	0.984707497	-0.887340812	TCACCCTGTAAAATTAAAAATCTATTATGGTCC
chr3_160431699_160431721_-_5826_TF	0.99733282	-1.198756801	GATCGCTTCAAGATCCTCTGGGCTTAGAACCGA
chr10_69197024_69197046_-_5936_TF	0.989105314	-0.948159518	CCATCACCAGGTCAATAGCAGCAGGTTCTCCAC
chr10_69186038_69186060_-_5942_TF	0.999993455	-2.263204267	GCATCAAGTCCATAATCAGCACCCAGTTTCTGA
chr10_69196997_69197019_-_5954_TF	0.999834431	-1.691245134	CAGCACACAGTCCTAGAAGTGCTCTGGTCCAGG
chr10_69187651_69187673_-_5958_TF	0.99997724	-2.042569494	AAATCATCCGCATGAGCTGCACCGAAGCAAATA
chr19_18847790_18847812_-_6166_TF	0.994575307	-1.072583692	CACGTCCGTTGCAGAACCACTTCTTGCTGGTAT
chr12_49127921_49127943_+_6184_TF	0.979667915	-0.836006711	CTGGGAGCATGACATGCTGCAGGGCCAAAAGGA
chr12_49129322_49129344_+_6189_TF	0.996159135	-1.133988579	GCAGCATCTTCCTTGCCTGTGATGAGCTGCTCA
chr12_49127945_49127967_+_6191_TF	0.999720326	-1.598417089	CCAAAAGGAATGGATAATTAGTATTCCTCTCCT
chr12_49129568_49129590_+_6193_TF	0.998903803	-1.356449163	ACTGAAGAAGGTGTTGAAGGAGTCATCTCCTCC
chr12_49131314_49131336_+_6194_TF	0.984961247	-0.890348595	GGATTAGGAGGCGAAGGCGACAGGAGCAGACAC
chr12_49129509_49129531_+_6203_TF	0.999437144	-1.474550267	CCAGTGCGAACTTCATCAATGACTGTGGGTTCC
chr12_49131313_49131335_+_6205_TF	0.999909208	-1.797622614	TGCACTCACGCATAGTGGCTAGGGATTAGGAGG
chr12_49131300_49131322_+_6207_TF	0.999674257	-1.571414314	ACGTGGATGGAGATGCACTCACGCATAGTGGCT
chr12_49129516_49129538_+_6209_TF	0.999999997	-3.629102641	GAACTTCATCAATGACTGTGGGTTCCAAGTCTA
chr12_49129507_49129529_+_6211_TF	0.999819411	-1.675869888	TGCCAGTGCGAACTTCATCAATGACTGTGGGTT
chr12_49131301_49131323_+_6213_TF	1	-4.874593623	CGTGGATGGAGATGCACTCACGCATAGTGGCTA
chr12_49129513_49129535_+_6214_TF	0.999149971	-1.401517851	TGCGAACTTCATCAATGACTGTGGGTTCCAAGT
chr12_49129514_49129536_+_6215_TF	1	-4.860563711	GCGAACTTCATCAATGACTGTGGGTTCCAAGTC
chr12_49131306_49131328_+_6216_TF	0.999908615	-1.79646947	ATGGAGATGCACTCACGCATAGTGGCTAGGGAT
chr12_49129515_49129537_+_6217_TF	0.989549993	-0.955616512	CGAACTTCATCAATGACTGTGGGTTCCAAGTCT
chr2_189470139_189470161_-_6304_TF	0.988366842	-0.936416674	CGTGGAACAAACACTCCCCACTGGACTTTCTCT
chr2_189462527_189462549_-_6306_TF	0.998993262	-1.371536122	CTTATTCTTCTCTGTTGCATCGCGCCACTCTAC
chr2_189474299_189474321_-_6320_TF	0.979440709	-0.83399832	AATTGCGGGTATGTTTTCTGTTAAGGGTAGTTG
chr22_41653600_41653622_-_6342_TF	0.998507716	-1.301770946	AATAAGGAGGGATGTTCCTGCGGGGTGTGTATC
chr22_41656973_41656995_-_6343_TF	0.999999958	-3.156313841	CTTCATCTTGCCCACCTGCTCTGGAGTTGCCAT
chr22_41661332_41661354_-_6358_TF	0.999999032	-2.601651859	CTTGGGCAATGTCAGGTCCACTGCTTGTTCCGG
chr22_41637624_41637646_-_6372_TF	0.998836436	-1.345878681	GTGCATCAAGTCAAGGAAGATGCCTGTATCTCG
chr3_52259757_52259779_+_6377_TF	1	-4.025783975	AATCAGACGAATGAAGCTGCCGTTGGTGGAAAT
chr3_52270757_52270779_+_6379_TF	1	-5.053234757	TGAGTGTATCTGATGAGGTCCACACCATATTTC
chr3_52259718_52259740_+_6380_TF	0.999720326	-1.598417089	ACCCCCAAATGTGTGCATCACCACTCCTTTGAA
chr3_52259785_52259807_+_6383_TF	0.999998239	-2.49565876	GAAATGAGGATGAGCTTGCCATCATTGCTGAAT
chr3_52270759_52270781_+_6392_TF	0.990886533	-0.980082371	AGTGTATCTGATGAGGTCCACACCATATTTCTT
chr3_52259719_52259741_+_6399_TF	0.987667851	-0.925961507	ACAGCTTTGCTGTTGGCATAACCCCCAAATGTG
chrX_75156300_75156322_+_6458_TF	0.98236362	-0.861673762	AGAGAAGAGGATTATGGGACACTGGCGGACTGA
chrX_75076586_75076608_+_6477_TF	0.990295296	-0.968848833	GCATGTTTCCCGACATCTGGTTGAGGCTGTCTA
chrX_75073884_75073906_+_6479_TF	0.999793282	-1.651942162	AATCTAGTTCTCCACCGTGTGACTGCAACTGTG
chr12_56645856_56645878_+_6685_TF	0.999999999	-3.773245567	TCGGAGCGGCCCGCAGTAAGAGCTGAGCTGGGG
chr12_56644895_56644917_+_6695_TF	0.995229599	-1.09545437	TACTTTCTGGCCTCTAACCAAGCCTTCTGTACC
chr12_56639111_56639133_+_6710_TF	0.999965767	-1.97030584	TGGGAGATGGTCATATTCACCTGCCAAAATCTG
chr16_2519601_2519623_-_6718_TF	0.979203282	-0.831922662	GCCAGCGTCCCCCACGATGCCGATGGCAAAGCC
chr16_2519365_2519387_-_6724_TF	0.997844095	-1.236522248	CTGATGTCGTCATTCAGGGAGTTGGCGATGAGG
chr16_2519281_2519303_-_6729_TF	0.999565013	-1.520195527	ATGATGGACTTCATGATCTGCTCCGGCCGCATG
chr16_2519545_2519567_-_6741_TF	0.9999975	-2.433581206	GGAGGAAGCTCTTGTAGAGGCTGATGTCGTCAT
chr16_2519544_2519566_-_6751_TF	0.99680608	-1.166757071	GAGGAAGCTCTTGTAGAGGCTGATGTCGTCATT
chr11_14461222_14461244_+_6876_TF	0.994624867	-1.074217312	GACGGAATTCTGCATCAGTGCAAGTTGCAGGCT
chr11_14480790_14480812_+_6878_TF	0.997105657	-1.184246413	TGGAAATCGGACAGAACAGGAATGCAATGTTCG
chr11_14461275_14461297_+_6886_TF	0.999790799	-1.649828066	ATGTGAATATCACTGAGAACCACACAATTTCTG
chr11_14476922_14476944_+_6890_TF	0.981563893	-0.853678634	TTTCTGACTCTACAATTGGGATCTCTCCAAGGG
chr11_14493659_14493681_+_6892_TF	0.998114096	-1.260257783	CAAAATTTCTATAGATGGTATAGATGGCCAAAA
chr11_14476919_14476941_+_6897_TF	0.99996632	-1.973188699	TTATTTCTGACTCTACAATTGGGATCTCTCCAA
chr11_14490566_14490588_+_6901_TF	1	-3.996474913	ACTTAAGTAATCCAAAGCTCGATCCTGATCTGC
chr7_44565929_44565951_+_6977_TF	0.999951731	-1.909477525	ACCAGAGCCTCGCCTGTCCACGAAGGGTGTAAG
chr12_123627120_123627142_+_7061_TF	0.999525306	-1.504724187	ACTCTCAGGACCACTCTGGAGTAGGCGTGAGTC
chr12_123630173_123630195_+_7086_TF	0.998962785	-1.366250882	GTAGGCGTGAGTCAATATTGTCGCTCCATCTTT
chr12_123630176_123630198_+_7088_TF	0.99491016	-1.083922936	GGCGTGAGTCAATATTGTCGCTCCATCTTTGAT
chr12_123624805_123624827_+_7092_TF	0.979487657	-0.83441153	TTCCAATCTTGTTAATAATTCCTCCGTTTTCAA
chr10_119080682_119080704_+_7110_TF	0.999999365	-2.6762218	TTGGCGGCAGGCTCAGCTCACCCGGCGTCAGCG
chr20_35280034_35280056_+_7171_TF	0.999999727	-2.825746062	ACACAGTAGCTTCCTACTAGCACCTGGTCGGCC
chr20_35279081_35279103_+_7178_TF	0.988580816	-0.939741571	CTCAGTCCCAGTGAGCTCTCTGCCACCTCCCTG
chr20_35279956_35279978_+_7190_TF	0.98666432	-0.911931596	ACAGTCCCCGCCACAAGGGGGACTTGAAGAAGA
chr16_11877554_11877576_+_7631_TF	0.999741629	-1.612447001	CGGAAAGTATTCCAAGAACTTCCACGTTGTGCT
chr16_11875825_11875847_+_7646_TF	0.999998381	-2.510457434	TGGTTCCTGCTGTCCTTAAGCGAGCAATGCATA
chr16_11885220_11885242_+_7647_TF	0.996675611	-1.15964602	CATCAACTGATCTATTGAAGTTCGGCAAATTAT
chr9_125240706_125240728_+_7679_TF	0.999994153	-2.283192086	GCTGCACAGACGGGTCATTCCACGTGCGGCCGA
chr9_125240687_125240709_+_7689_TF	0.99674502	-1.163393736	TTCTTTTCAACCACCTTGAACGGCAAGAACTTG
chr9_125239422_125239444_+_7695_TF	0.999975496	-2.029500535	CCATAAGCAATAGCAGCTGCCGTAGGCTCGTTG
chr5_138573773_138573795_+_7705_TF	0.98464443	-0.886600879	TTGTTTACCTTCCATAACTGCCACGCAGGAGTT
chr5_138558622_138558644_+_7711_TF	0.999941442	-1.875267604	TTTCCACTTGCGTTTGACCATCAGCGGCAGTAG
chr5_138567011_138567033_+_7715_TF	0.999162782	-1.404208519	CTTGAACTCCTTCACAATGTGCCGTAGCAAGGC
chr5_138566633_138566655_+_7722_TF	0.999839213	-1.696434279	GGGCAAATTGATGTCAGTCTGCACAGATGAGGA
chr19_17305741_17305763_-_7959_TF	0.996517297	-1.151381826	AAAACCCTGAAGTTGTAGTTCTGCGCCTGCGCA
chr2_135866586_135866608_+_8062_TF	0.999127079	-1.396809182	GACGTCAGGCACAACAATCAGTGTCCCTGTAAA
chr2_135866193_135866215_+_8067_TF	0.988795109	-0.943133735	CCTAACACCAAGGGCCCGGAGTCCTCGAATGCC
chr2_135859387_135859409_+_8070_TF	1	-4.892467346	GCAGCACTGGACGCTTTACCACTGGTGTAGACA
chr2_135866599_135866621_+_8075_TF	0.999952123	-1.910918954	ACAATCAGTGTCCCTGTAAAGTCACACTTGTCA
chr2_135856728_135856750_+_8089_TF	0.984631293	-0.886447126	GCCTGGCAATGGCATAATCTGTAACCTCATTAC
chr1_11109659_11109681_+_8129_TF	0.999986104	-2.129920108	AATGAATAGATTCTGGCACTGTGGTCCCCGTTT
chr1_11145012_11145034_+_8130_TF	0.982945513	-0.867718155	AATTCAGCATCCAGCAGGTCCCTGGCCTTGTCA
chr1_11157160_11157182_+_8132_TF	0.999370936	-1.454850734	CCCCCAAGGCCTCGAGGCAGCGCATGCGGCCCA
chr1_11238489_11238511_+_8139_TF	1	-4.583328816	TGGCCACTGATGAGGTGGATGGAGGGTGTGAGC
chr1_11133091_11133113_+_8141_TF	0.999919776	-1.819532339	CAGCTGCGGTCGTGCTCTGTGGCGGCGCTGTAG
chr1_11232442_11232464_+_8143_TF	0.994378555	-1.066241404	GCCTTTTGGCCAACAAAGAGGAATCCTGGAGCA
chr1_11128858_11128880_+_8144_TF	0.997738853	-1.228065863	CCTGTAGCCAGGTATCAATCTGGATGGCTTTCA
chr1_11199332_11199354_+_8146_TF	0.997002026	-1.178000219	TGGCATATGCTCGGCACTTGGCAGCTCTCTCAC
chr1_11134364_11134386_+_8149_TF	0.978658084	-0.827242822	TTCAGGAAGCATCGGGCCATGAGCTTGTGCAGT
chr1_11128869_11128891_+_8151_TF	0.982208725	-0.860097799	TGAGGTATAACCTGTAGCCAGGTATCAATCTGG
chr1_11228673_11228695_+_8152_TF	0.999018064	-1.375956505	CCCAGCTGCTGGAACAAAAATTCCCGGATGGCC
chr1_11128018_11128040_+_8163_TF	0.992174957	-1.007296556	TCCTCGCTCACCATCATGGCCTGCTGGACCAGG
chr18_57607150_57607172_+_8190_TF	0.986263532	-0.906617526	TGAGTGTACTCAGCCAGGTGCCTTCGTGTTCTG
chr18_57611649_57611671_+_8192_TF	0.990167179	-0.966504108	TGTAGCACTGACACAACTCATCCGCCAAGACAC
chr18_2574995_2575017_-_8283_TF	1	-4.310033827	TATACTCAACTTTCCAAAGGTTGGTTTCTCTTT
chr18_2572995_2573017_-_8301_TF	0.999995858	-2.344212592	CTGAACTGCGCTTCATGCTTATGACCTTTTTTC
chr2_231457031_231457053_+_8374_TF	0.99449863	-1.070085215	GGGTACTTTGATAAAAGTTGCTTTCTCAAATAC
chr2_231457048_231457070_+_8379_TF	1	-4.843554846	TTGCTTTCTCAAATACTTCCTGAAGAGTTTCTT
chr2_231459004_231459026_+_8405_TF	0.986047883	-0.903821154	AAAAGTGTTCTCGCATCTCGCTCTTTCTTACTG
chr2_231460163_231460185_+_8406_TF	0.999986931	-2.140778875	CATAACCAAATTTCCTAGTCATACCAATTCTGA
chr2_231456645_231456667_+_8408_TF	0.999986938	-2.14087497	TTTGGATGGCTGGCTTCTGGCATTAGGTGATCC
chr17_81606772_81606794_+_8435_TF	0.998136441	-1.262371879	CTGACTTAATCTTGCAGCTGATGTTCTCCAGGG
chr20_5117630_5117652_+_8534_TF	0.999993304	-2.259168265	ACCAGAAGGCATCTTTACTACACAGCTGTACTC
chr20_5115474_5115496_+_8548_TF	0.991265264	-0.987664289	TACTGAGTGTCACCGTTGAAGAGAGTGGAGTGG
chr16_23689365_23689387_-_8619_TF	0.989194446	-0.949629776	CTTCTTCATCAAGGAGTTGGGATGGGAACTCAC
chr16_57466179_57466201_-_8729_TF	0.996610232	-1.15618659	GGGAATTAATCCAAGCCTGTGAGCAATGAATTC
chr11_60898140_60898162_+_8817_TF	0.999998946	-2.586468804	TCTTAAGCTTGCGCAGATCCCAGAGCTTGACAG
chr11_60898555_60898577_+_8825_TF	1	-5.717829744	CAGATCTTGATCTGAGAGTCCATGGTTCCTGTT
chr11_60899159_60899181_+_8830_TF	0.986930216	-0.915544778	AGAGAAAGCCCAGTACTGATCATCGGAGGAGCT
chr17_1679340_1679362_+_8844_TF	0.986203838	-0.905839155	ACATAGTACTTAAGCAGCTTCTGGTAGGAGACC
chr17_1653810_1653832_+_8850_TF	0.992550082	-1.016060446	AGTCTGGGTCTCATAGTTGCTGGTGGTGGAGGT
chr17_1680773_1680795_+_8852_TF	0.999996378	-2.367948127	AAGTAGAAAGCTGGCAAGTCAGGATCCTCAGTT
chr17_1684474_1684496_+_8856_TF	0.990479773	-0.972279434	AGCTTTCTCCTGCAGCTTCTCCTCCGACATGTA
chr17_1682247_1682269_+_8857_TF	0.999999636	-2.774815562	GGCATGTTCTCCAGGAGTTTGAGGACTGCGTGG
chr17_1660463_1660485_+_8858_TF	0.999930599	-1.84518978	ATGGATCTTCTGCCACAAGTGAGCTCGGAAGAT
chr17_1680946_1680968_+_8864_TF	0.988643758	-0.940731352	TATGGTACCAGGTGAGGTGGACATGGTGTGGAA
chr7_42923339_42923361_+_8912_TF	0.985047837	-0.891386424	GACTGAAATAAATATGGTCGTCCCTCATTCCAA
chr7_42926589_42926611_+_8918_TF	0.999979019	-2.056983787	TTGGTTCTACTTTGTGTACACTTCGCTCATCAT
chr7_42932125_42932147_+_8921_TF	0.999693963	-1.582465272	AATGTAGTCAGCGAAAAGCTGTACCCGCGCTCC
chr7_42921862_42921884_+_8925_TF	0.999269737	-1.428424531	CTTTTCTCAAGGAAAGTCTTCCCATTCACATAG
chr7_42926550_42926572_+_8929_TF	0.999691796	-1.581216033	GCACAAGCACTCTGTAATCGGGGCCCATGCCAC
chr7_42923326_42923348_+_8930_TF	0.995798499	-1.118036762	AGCTTTCCAGGCAAAGTAAGCTCCAGATGGATC
chr7_42926552_42926574_+_8941_TF	0.999976664	-2.038149111	ACAAGCACTCTGTAATCGGGGCCCATGCCACTG
chr7_42923330_42923352_+_8942_TF	0.9987756	-1.336845725	TTCCAGGCAAAGTAAGCTCCAGATGGATCTGAC
chr1_151400049_151400071_-_8979_TF	0.999874668	-1.740542015	GCCAAGGAGCCGTAGGATCCCAGCATGTCTGCG
chr1_151400810_151400832_-_8980_TF	0.998183298	-1.266888358	AGTATGCACCATAACCAGTGGCCAGCGAAGGGG
chr1_151400798_151400820_-_8988_TF	0.98343176	-0.87292652	AACCAGTGGCCAGCGAAGGGGCTTCATAGGCTA
chr1_151400776_151400798_-_9002_TF	0.978199846	-0.82339901	GTCCACATAACCGAGGAAGCTCTCTCCATCAGC
chr1_151401255_151401277_-_9003_TF	0.984823946	-0.888714975	TCCAGAACTTCTCGCAGCAGAGGCTGAGCCAAG
chr1_151401241_151401263_-_9005_TF	0.979004494	-0.830202556	CAGCAGAGGCTGAGCCAAGTATGCACCATAACC
chr1_151401543_151401565_-_9006_TF	0.999582358	-1.527402674	ATTTGAAACCGGTTGTAAGAACGGGCATCTCGG
chr1_35636315_35636337_+_9027_TF	0.999996036	-2.35199631	ATTTCGCATCTTATAAAGTTGCACGTTTTTCTG
chr1_35609366_35609388_+_9028_TF	0.999991666	-2.220441866	TCATGCTCATCATAGCCAGCCAGGAGGAGGTTC
chr1_35605252_35605274_+_9030_TF	0.991166011	-0.985646288	CCTAAGGAGTTCCACTGCCCTCTCACGTGAGAT
chr9_124405321_124405343_+_9071_TF	0.997385714	-1.202312326	TTGCTGCCAAGGAGCCAGAACCCATGGTGACAT
chr6_88929020_88929042_+_9147_TF	0.99541408	-1.102469326	CCGCTCACACAGACGAATAAAGGTCTCAGTATT
chr15_66502651_66502673_+_9208_TF	0.998154527	-1.264101594	GCCAGGGCAGAACAGATGGCGTATCGTTTTTGG
chr15_66500302_66500324_+_9211_TF	1	-4.266022186	TGCTCGAAGGGCTCTTTGGATCTCTGGGCTTTT
chr15_66502650_66502672_+_9212_TF	0.999072917	-1.386142606	AGCCAGGGCAGAACAGATGGCGTATCGTTTTTG
chr15_66503501_66503523_+_9214_TF	0.999984636	-2.11214248	GGAGTACACCGATATCAGTGGGCGAGCACACGC
chr15_66500150_66500172_+_9215_TF	0.994934839	-1.084787793	CTTCTTTAGGACTCTGCGATGGATCTTCTTGCG
chr15_66503138_66503160_+_9218_TF	0.999950725	-1.905825904	GTACCCCAAGACTCAGCACTAGTCTGATGACCT
chr15_66500300_66500322_+_9220_TF	0.999855517	-1.71536505	GGTGCTCGAAGGGCTCTTTGGATCTCTGGGCTT
chr15_66502727_66502749_+_9221_TF	0.999998734	-2.553988598	GTGCAAACATTCGGCCTCCACGACACATGTTTC
chr15_66502722_66502744_+_9222_TF	1	-5.138567369	GGTTGGTGCAAACATTCGGCCTCCACGACACAT
chr15_66501852_66501874_+_9223_TF	0.999742608	-1.613119668	CTTGTAGCCTTCAACTTTATCTTCAACTACCAA
chr15_66503075_66503097_+_9228_TF	0.999999612	-2.763380223	CGACACATGTTTCCAAAAGCACCCTGGCCAGAG
chr15_66502619_66502641_+_9231_TF	0.999720477	-1.598513184	CTTCCTCAATACGATGACCTTTAGACATGACCA
chr15_66503362_66503384_+_9233_TF	0.999999986	-3.357249081	ACTCAGCACTAGTCTGATGACCTGCTAATTCAC
chr15_66503372_66503394_+_9237_TF	0.997398421	-1.203177184	AGTCTGATGACCTGCTAATTCACTGACAGCATA
chr4_39457591_39457613_+_9244_TF	0.999994378	-2.290110947	AGTGTAACACCCTTGATCATGTTCTGTACATGA
chr4_39457588_39457610_+_9259_TF	0.999923518	-1.827988724	GACCTCATCTTGTAACGGAAGCCCAGTGTAACA
chr4_39454866_39454888_+_9264_TF	1	-4.275343429	TGTGGCTTGCTGAATCAAAGCCGCTGAATTTGA
chr4_39456415_39456437_+_9269_TF	0.99999994	-3.093275334	ACTGAACAAGCAACACCTGGTCTCATCCGAACC
chr1_35190557_35190579_+_9310_TF	0.998423751	-1.292065322	CTAGTTGTTCAAGTGGTTCCACAATGACTGGAC
chr1_35190911_35190933_+_9317_TF	0.996515413	-1.15128573	TGTGTGGCAAAGCGAACTCGAAGCTGTCTACCT
chr1_35187208_35187230_+_9321_TF	0.999042256	-1.380376889	TCCCATGTTCATTGCTCCTCCGCCACCCATTCG
chr10_110589659_110589681_-_9438_TF	0.987050099	-0.917197617	CTTTCTTATTTTTTACTTCGTAATATTTTCTGT
chr10_110577422_110577444_-_9457_TF	0.989021351	-0.946785355	GTACCTTCATGCAATAAAGCCAACCGCTGTTCT
chr10_110583397_110583419_-_9465_TF	0.988015957	-0.931092995	CTAACTTGGCGTTCGATATCCTCCATTTTATCT
chr9_33071839_33071861_+_9469_TF	1	-3.949772605	GTCTCAAAAGTGACCTGGCAGCACCCAATTCAC
chr9_33053140_33053162_+_9478_TF	0.994057233	-1.056343589	TTCATGATGACCACCGTGTTTGATCTGTTGCAC
chr9_33053168_33053190_+_9483_TF	0.994951225	-1.085364365	TGCACACCACAAAGTGCTCAGGGTTTTTAGGAA
chr1_1564833_1564855_+_9555_TF	0.999750719	-1.618789289	ATCATAAACATTGGGCTTGTCGGGAGCTGGTCC
chr1_1543880_1543902_+_9569_TF	0.987471282	-0.923126696	TCCGTGTGCTGGATACACTGGCAGAGCTCACAG
chr1_117949769_117949791_-_9985_TF	0.988425362	-0.93731997	CTGCACCACCTGTCACAAAGCCACGCTGATCTG
chr1_117949770_117949792_-_9986_TF	0.999983717	-2.101860284	TCTGCACCACCTGTCACAAAGCCACGCTGATCT
chr1_117941135_117941157_-_9993_TF	0.986876897	-0.914814454	TCTGCATGAAAGGATTCGATCCTCAGGGGCTTC
chr2_202907901_202907923_+_10013_TF	0.993133808	-1.030609272	TTACTAAGGTCGGCAATTTCAGAGGCAGCAGGG
chr2_202884399_202884421_+_10018_TF	0.99772411	-1.226912719	CAAAGTTGACTTAAGACTGCCAGACTCAACATC
chr12_32755655_32755677_+_10156_TF	0.995875012	-1.121304002	GTTTGGGGAAAACTCGCCGTGCCACGGTCGAAG
chr1_32817258_32817280_+_10177_TF	0.994246567	-1.062109306	ACCCCTGCTTCCCCCGCTCAGCCCGGCACCAGA
chr1_32779410_32779432_+_10183_TF	0.980853376	-0.846855869	CTTGGGCTTGAGCTCCTCATCTGGTTGGCCCTT
chr11_118572472_118572494_-_1833_TF	0.346074007	-0.03734631	AGGGGTAGGGTCTGGGGAACGGGAGCACCAGCA
chr11_118583843_118583865_-_1834_TF	0.972658772	-0.782299057	CGGGCCTGTTGTAATTCCTTTGCTTTACGACGC
chr11_118600748_118600770_-_1835_TF	0.299294686	0.000594991	CATCATTGGCGTCTTCTTTATTAATCTGAAAAT
chr11_118602405_118602427_-_1836_TF	0.013224969	0.613427293	CCTCTTCCCACTGCCAGTGCCTGCAGCCTTGCA
chr11_118583935_118583957_-_1837_TF	0.537737129	-0.176773841	TGATCATGGCAGCTGTGCTGCCTCCAGATACTG
chr11_118590451_118590473_-_1838_TF	0.603816317	-0.224600464	TTTTCCACATGAAGACGAATTCGGCCATACTTG
chr11_118583235_118583257_-_1839_TF	0.332115094	-0.026318415	GACAATTTCATCAAAAGCAAAAATCAAATCAAA
chr11_118572446_118572468_-_1840_TF	0.365015472	-0.051983543	ACCAGCAGCTCTGGACCTGCTGCCCCCTTGACA
chr11_118584595_118584617_-_1841_TF	0.043328382	0.397856741	CATGCATTTTGGTTGCTTCAGAAGTACGCTTGC
chr11_118584501_118584523_-_1842_TF	0.837652804	-0.44048813	TTCCTTTCCTTTGGCTCCAAGTTTTAAAGCCTT
chr11_118601929_118601951_-_1843_TF	0.593304183	-0.216855184	TGAATGGATTACAGACTGTGGCCATTACGTTTT
chr11_118583294_118583316_-_1844_TF	0.879063975	-0.501162693	TCCATTTCTGTGAAGGTTCTGATCTGTGCCAAG
chr11_118581436_118581458_-_1846_TF	0.331439979	-0.02577932	CTGTTTTTGGTAGTGATCAGTACCATATACAGT
chr11_118581452_118581474_-_1847_TF	0.573797085	-0.202642691	ATCTTCTAAAATGTTGCTGTTTTTGGTAGTGAT
chr11_118583289_118583311_-_1848_TF	0.262070356	0.033271232	TTCTGTGAAGGTTCTGATCTGTGCCAAGTTAAC
chr11_118592738_118592760_-_1849_TF	0.129723696	0.18696603	CTTCAGGCCAATTAGAGACTCTGCAGTGAAAAG
chr11_118593605_118593627_-_1850_TF	0.647759192	-0.257849432	TTGACATCACAGCCATTTCCACTCTCCGAGGGC
chr11_118583233_118583255_-_1851_TF	0.319310383	-0.015995859	CAATTTCATCAAAAGCAAAAATCAAATCAAAAC
chr11_118584597_118584619_-_1852_TF	0.318712521	-0.015508656	AGCATGCATTTTGGTTGCTTCAGAAGTACGCTT
chr11_118593595_118593617_-_1853_TF	0.85218862	-0.460139616	GCCAGCAATTAATTGTCAGTGGAATAAAAGATT
chr11_118583189_118583211_-_1854_TF	0.823442881	-0.422604798	CGGCAATATTCAGGGATCATGGTGAGGGCGGTG
chr11_118584492_118584514_-_1855_TF	0.144313635	0.165104353	CTTGCTGGGGCCTGAAGGCCTGGCTGGTGCAGG
chr11_118584493_118584515_-_1856_TF	0.14626163	0.162327199	CCTTGCTGGGGCCTGAAGGCCTGGCTGGTGCAG
chr11_118590356_118590378_-_1857_TF	0.502582069	-0.151828466	TTCTTCAATCTTCATATGTACACTTTCCATATT
chr11_118590354_118590376_-_1858_TF	0.098038625	0.242874267	CTTCAATCTTCATATGTACACTTTCCATATTAA
chr11_118584499_118584521_-_1859_TF	0.445965912	-0.111586644	TTAAAGCCTTGCTGGGGCCTGAAGGCCTGGCTG
chr11_118593602_118593624_-_1861_TF	0.068880958	0.310996214	TCCGAGGGCCAGCAATTAATTGTCAGTGGAATA
chr11_118583812_118583834_-_1862_TF	0.257021488	0.037922244	GTTCTTGAGTCTCTCTGACGGCTCTGAACACCT
chr11_118590351_118590373_-_1863_TF	0.600448292	-0.222111596	CAATCTTCATATGTACACTTTCCATATTAATGG
chr11_118593603_118593625_-_1864_TF	0.73583903	-0.331362325	CTCCGAGGGCCAGCAATTAATTGTCAGTGGAAT
chr11_118593591_118593613_-_1866_TF	0.048912143	0.375360835	GCAATTAATTGTCAGTGGAATAAAAGATTCCTC
chr11_118584480_118584502_-_1867_TF	0.0689785	0.310727147	TGAAGGCCTGGCTGGTGCAGGTGCCACTTTTGG
chr7_99410038_99410060_-_2098_TF	0.775195684	-0.369146991	CAGGTCACCTTCCCTCTCTGGTCCTGTTTCTTC
chr7_99410060_99410082_-_2099_TF	0.897791932	-0.534680728	TAAAAAATTATTCTGTGACTTTCAGGTCACCTT
chr7_99411072_99411094_-_2100_TF	0.715476573	-0.313248364	TAGGCATTTTCCTTCCACAGGATAATCTGCAAA
chr7_99416174_99416196_-_2101_TF	0.361431115	-0.049240023	TGGATCCTGAAGATGGGCCACAGAGATTCCACT
chr7_99409098_99409120_-_2102_TF	0.190428637	0.106207553	ACACATCCCAGTGGCTGGCTGAGAGTCCAGCCA
chr7_99416199_99416221_-_2104_TF	0.921157132	-0.5851788	GAAGATGTAGCGGGTTTTCTGGTGGTGGATCCT
chr7_99419435_99419457_-_2105_TF	0.015993956	0.579275029	CCAGGGTGGAGCGCGCCAGCCTCAGCCAGAGCA
chr7_99417539_99417561_-_2106_TF	0.061101868	0.33368431	AGATGCAGTTCGTCCCGAAGTTGGTGTCCCGTG
chr7_99409223_99409245_-_2107_TF	0.609450801	-0.228780609	TTCTTCAGAGGAAACGGCGCGAGAATCCTAGAG
chr7_99416178_99416200_-_2108_TF	0.729170599	-0.325337151	GTGGTGGATCCTGAAGATGGGCCACAGAGATTC
chr7_99409197_99409219_-_2109_TF	0.018785423	0.550292691	CCTAGAGGAAAACCCCCAAATCTACCGTCCCCT
chr7_99419558_99419580_-_2110_TF	0.922405571	-0.588244239	TCACAGCTGATAGACAGCGAAGCCTTCCCCATA
chr7_99409142_99409164_-_2111_TF	0.054228118	0.35610334	CCTCCTCTCGGGAGCTCTCTCCGGCCTCAAGGT
chr7_99411085_99411107_-_2112_TF	0.526543837	-0.168814268	CTTCTTTTGACTTTAGGCATTTTCCTTCCACAG
chr7_99410089_99410111_-_2113_TF	0.318678342	-0.015480789	AGTTGCAGGCTTGGATTCTTGTTCAGCTCTAAA
chr7_99417515_99417537_-_2114_TF	0.126678323	0.191790013	TGTCCCGTGTCTGAATGCACCGCAGGCAGCACA
chr7_99409060_99409082_-_2115_TF	0.047835225	0.379502542	ATCTCCCTCCAGGACGGTGCAGACCACCGGTCT
chr7_99409178_99409200_-_2116_TF	0.01510269	0.589586053	ATCTACCGTCCCCTCAGAAGAACGAACGTGGCG
chr7_99417459_99417481_-_2117_TF	0.335653482	-0.029134968	CATTTTGCAATCAGGTTTTTGTCTGCATAGCCT
chr7_99419402_99419424_-_2118_TF	0.44837054	-0.113308671	GCACTCGATGATGCGGCCCACTTCCAGCTTGCT
chr7_99416155_99416177_-_2119_TF	0.574036011	-0.202815663	TTCCCTCATGCGGTTCTGTTTCAGCTTCTCTCA
chr7_99410035_99410057_-_2120_TF	0.159811871	0.143809638	TGTTTCTTCAGAGGAAACGGCGCGAGAATCCTA
chr7_99419408_99419430_-_2121_TF	0.620784656	-0.237256213	GTGTGTGCACTCGATGATGCGGCCCACTTCCAG
chr7_99410052_99410074_-_2122_TF	0.406608756	-0.083080938	CCTTCCCTCTCTGGTCCTGTTTCTTCAGAGGAA
chr7_99419397_99419419_-_2123_TF	0.646891748	-0.257176765	CGATGATGCGGCCCACTTCCAGCTTGCTTTTGG
chr7_99410046_99410068_-_2124_TF	0.437850877	-0.105761348	CTCTCTGGTCCTGTTTCTTCAGAGGAAACGGCG
chr7_99410037_99410059_-_2125_TF	0.513193656	-0.159345039	CCTGTTTCTTCAGAGGAAACGGCGCGAGAATCC
chr7_99417433_99417455_-_2126_TF	0.095627157	0.247755907	TTCATAGAGTTCTCTGCTGATGGCTTTCCGCTT
chr7_99416138_99416160_-_2127_TF	0.644644305	-0.255437441	GTTTCAGCTTCTCTCATCTTTTGATCTAATTCA
chr7_99411079_99411101_-_2128_TF	0.016113136	0.577939304	CCACAGGATAATCTGCAAAGATCTTAGGATGTG
chr7_99416142_99416164_-_2129_TF	0.120436907	0.201995332	TTCTGTTTCAGCTTCTCTCATCTTTTGATCTAA
chr7_99417441_99417463_-_2130_TF	0.178358465	0.120420045	ATACAATATTCATAGAGTTCTCTGCTGATGGCT
chr7_99416150_99416172_-_2131_TF	0.252743379	0.041910198	TCATGCGGTTCTGTTTCAGCTTCTCTCATCTTT
chr7_99411068_99411090_-_2132_TF	0.560031059	-0.192716049	TCTGCAAAGATCTTAGGATGTGCTTTCCAAGAG
chr20_56388166_56388188_+_2133_TF	0.457599821	-0.11990273	AGGTCCTGAAATGCAGTTTTCTTTAGATCGGTC
chr20_56383124_56383146_+_2134_TF	0.7313838	-0.327326323	AACTTTCCTTTACCCAGAGGGCGACCAATTTCA
chr20_56392171_56392193_+_2135_TF	0.011485154	0.638709962	CCTGCGACCCAAGGACCCAAGTCTTCCAAGAGC
chr20_56383049_56383071_+_2136_TF	0.397539387	-0.07640222	AGCTGAGCTTTAAATAACACTTTAAGAGCCAGA
chr20_56373408_56373430_+_2137_TF	0.443750041	-0.109998189	CCTCCTGGAAGATGGAGCATGTACTGACCACCC
chr20_56392033_56392055_+_2138_TF	0.619659516	-0.236410574	CAGCGCCAAGGACACTCAGGGACGGAGGAACCG
chr20_56381514_56381536_+_2139_TF	0.455257884	-0.118231633	GAATTAGGTAGACTCTGGTAGCATCATGGAAAT
chr20_56383082_56383104_+_2141_TF	0.615416022	-0.23322982	ATAAACTTGCTTTGCTTTTCTCTTGCCAAATAA
chr20_56386428_56386450_+_2142_TF	0.80229075	-0.397965967	GAAGGACACAAGACCCGCTGAGCCTGGCCACTA
chr20_56370115_56370137_+_2143_TF	0.214783902	0.079493064	GGTTATATGGCAGCCCTGGCTCAAGGATTTCTC
chr20_56370615_56370637_+_2144_TF	0.084989516	0.270703461	AATCATTTCAGGGGGCAGGTAGTCCAGGGTGCC
chr20_56370082_56370104_+_2145_TF	0.973953177	-0.791120604	GGTAAAATAAACTTCAGTAGCATGTTCCTGTCA
chr20_56383024_56383046_+_2146_TF	0.512643073	-0.158954892	CTGATGCTCCACTCCGGCTTTCTCCAGCTGAGC
chr20_56369401_56369423_+_2147_TF	0.349255043	-0.039829412	ATACTTATTTATTTGCATATTTAAAGTTTACAC
chr20_56386486_56386508_+_2148_TF	0.013288875	0.612562435	GAAATTGCTGAGTCACGAGAACACGTTTTGGAC
chr20_56386388_56386410_+_2149_TF	0.380597051	-0.063782122	AAGCTTTTGTGCTTGCAAAGGAATGCGCTGGGA
chr20_56369476_56369498_+_2150_TF	0.596652791	-0.219315223	AGCTCTGAGACACATGGCCTCTTCTGTATCCCA
chr20_56383010_56383032_+_2151_TF	0.532970828	-0.173381677	ACTTCTCTTCTGAGCTGATGCTCCACTCCGGCT
chr20_56370550_56370572_+_2152_TF	0.899345364	-0.53769812	AAAAATTCATAGCAAAGAACTCCAAGGCTCCAG
chr20_56382999_56383021_+_2153_TF	0.046124471	0.38626765	TATTAGGATGCCGAAGGTGGGACTGTATTTCTA
chr20_56388157_56388179_+_2154_TF	0.956595848	-0.697533407	TGGACCTCCAACTGGAGCTGTAGCCTTAACAGG
chr20_56381444_56381466_+_2155_TF	0.111390654	0.217630035	AATTCTGTTATATAAGTAGCAGTTCTCTGCTCA
chr20_56386257_56386279_+_2156_TF	0.516771606	-0.161880994	GCCAGTTCCTCCTCAGGATTATTTTCAGGTGCC
chr20_56383003_56383025_+_2157_TF	0.502818184	-0.151995672	AGGATGCCGAAGGTGGGACTGTATTTCTACTTC
chr20_56390565_56390587_+_2158_TF	0.5916266	-0.215625164	GATCGGTCCATGATGCCTCGGCCTCCGAAAATG
chr20_56381451_56381473_+_2159_TF	0.622648497	-0.238659204	TTATATAAGTAGCAGTTCTCTGCTCATCAAACT
chr20_56388162_56388184_+_2160_TF	0.86893052	-0.484864932	CTCCAACTGGAGCTGTAGCCTTAACAGGTCCTG
chr20_56388165_56388187_+_2161_TF	0.369206288	-0.05517679	CAACTGGAGCTGTAGCCTTAACAGGTCCTGAAA
chr20_56388696_56388718_+_2163_TF	0.543776118	-0.18107891	GATCGGTCCATGATGCCTGTAATCCCAGCTACT
chr20_56384275_56384297_+_2165_TF	0.296782707	0.002720619	CTTCCAAAGCCCACTGCCTCTTTTTTGATTCTT
chr20_56384271_56384293_+_2166_TF	0.683587868	-0.286370513	AAGTCTTCCAAAGCCCACTGCCTCTTTTTTGAT
chr20_56388173_56388195_+_2167_TF	0.137082933	0.175694053	GCTGTAGCCTTAACAGGTCCTGAAATGCAGTTT
chr22_19483981_19484003_-_2183_TF	0.012860945	0.618433857	CTCCTCTTCTAACCGTGTGCGCTTCTCAGAAGG
chr22_19494344_19494366_-_2184_TF	0.344205522	-0.035882779	CCACTCTCGCCGCTGCCTCCTCCGCATGGTTTG
chr22_19508657_19508679_-_2185_TF	0.084324932	0.272221766	GGCTGTCCAGAGCCTGGATGAAGTGATCTGTCC
chr22_19482797_19482819_-_2186_TF	0.945917444	-0.656606425	GGTATCGTTGTATACATTGACGACATTGACTGG
chr22_19505366_19505388_-_2187_TF	0.319840347	-0.016427327	GCAGGACACCAACATCAGTCACGTATTTCATTT
chr22_19520561_19520583_-_2188_TF	0.458440633	-0.120502364	TTTTATTTAATAAAAAATGGCTTCTACATCTCA
chr22_19520535_19520557_-_2189_TF	0.040719998	0.409330518	CATCTCAAATCATGTCCATAACTTACAATCTAA
chr22_19516571_19516593_-_2190_TF	0.721023687	-0.318101176	CACTGTGCCATGCTCCATGCTCAGGGGGGCAGC
chr22_19514995_19515017_-_2191_TF	0.899015669	-0.537054281	GTTTGCTGAGCAGGCTTAGGGATGCCGGCCTAG
chr22_19514817_19514839_-_2192_TF	0.180725232	0.117575625	AGGTTGGTGCAAAGGCAGCTGGCAATGGTCTGC
chr22_19507822_19507844_-_2193_TF	0.126144828	0.192645261	GACTCTTCAATCATTTCCCGCAAATTCTCCTTC
chr22_19505391_19505413_-_2194_TF	0.861396951	-0.473429594	TGGTTGTGGCGGGAAACGTGGCGCTGCAGGACA
chr22_19518863_19518885_-_2195_TF	0.159680723	0.143982609	AAGTGCGTCCAGAAACTTGCTCCGATCCTCAGC
chr22_19497392_19497414_-_2197_TF	0.320413326	-0.016893389	GCATCCAAGCCAGCTCAAACATCACCATGGCTG
chr22_19495995_19496017_-_2198_TF	0.622967286	-0.238899442	CCATGATATTCATACTGCTCGTAGTCAAAGAGG
chr22_19479982_19480004_-_2199_TF	0.698466539	-0.298709147	ACCACCTCGTAGAACTCTTTGCGGAAATCGGAC
chr22_19499103_19499125_-_2200_TF	0.738646533	-0.333928069	CACTGGTCTGTTAGTCCAACGATGGCCCACCAC
chr22_19505379_19505401_-_2201_TF	0.631697795	-0.245510798	GAAACGTGGCGCTGCAGGACACCAACATCAGTC
chr22_19514999_19515021_-_2202_TF	0.110619307	0.219013807	AGGTGTTTGCTGAGCAGGCTTAGGGATGCCGGC
chr22_19516543_19516565_-_2203_TF	0.074806697	0.295255806	AGTTTGCAGCGCCGGTTCTTTGTCGAACACACA
chr22_19514975_19514997_-_2204_TF	0.870547858	-0.487392238	ATGACATCTGGAGTGCCCTCCATGAGAGAGCAG
chr22_19520497_19520519_-_2205_TF	0.267618711	0.02822623	GGTCATTCTGGAAGAATCAAATTCCTAGGACAG
chr22_19518862_19518884_-_2206_TF	0.554754891	-0.188929894	CGATCCTCAGCTTTCAGCTCAATTACTGAGAGG
chr22_19480169_19480191_-_2207_TF	0.346246005	-0.037480843	CACGAAGAGAAGGACCCTCTGGCTCTGGACCAC
chr22_19499104_19499126_-_2208_TF	0.337501862	-0.030600421	GATGGCCCACCACAGCATGTCATTCAGGTCCTT
chr22_19516537_19516559_-_2209_TF	0.446383055	-0.1118855	CAGCGCCGGTTCTTTGTCGAACACACAAAGGAC
chr22_19497400_19497422_-_2210_TF	0.764072202	-0.358038376	CTCAAACATCACCATGGCTGACGATGTCCCATG
chr22_19480175_19480197_-_2211_TF	0.061370223	0.332857891	CGAGGCCACGAAGAGAAGGACCCTCTGGCTCTG
chr22_19497389_19497411_-_2212_TF	0.720389972	-0.317543823	CCATGGCTGACGATGTCCCATGATATTCATACT
chr22_19499105_19499127_-_2213_TF	0.261441003	0.033847804	CGATGGCCCACCACAGCATGTCATTCAGGTCCT
chr22_19495981_19496003_-_2214_TF	0.761222769	-0.355251613	GTCTCTTCTCCGGGCCTCCCACTCTCGCCGCTG
chr22_19480174_19480196_-_2215_TF	0.828398318	-0.428706848	GAGGCCACGAAGAGAAGGACCCTCTGGCTCTGG
chr22_19495991_19496013_-_2216_TF	0.444350374	-0.110428695	CAAAGAGGATGTCTCTTCTCCGGGCCTCCCACT
chr22_19507404_19507426_-_2217_TF	0.086538694	0.267205593	GTGCTGGTAGAGCACCAGGCGGAGGTCATACTC
chr19_54143667_54143689_-_2431_TF	0.496073895	-0.147219736	GACGCTACCCATGTCTTGATTTGGTCCCTCAGC
chr19_54145914_54145936_-_2432_TF	0.726385338	-0.322848283	GCTGGGGGGGGAGGTGGCGACCAGCGCCTGTGG
chr19_54145671_54145693_-_2433_TF	0.102020703	0.235042501	ATGGAGTCATTGTCCAGCATGCGCAGGATGGTC
chr19_54153768_54153790_-_2434_TF	0.007535231	0.714029446	GAACCACATCATGTACTTGGTGTGGAATCGCCA
chr19_54145945_54145967_-_2435_TF	0.426964423	-0.097908441	GGTTGAAGATCTCATCCTCCATGTGGCTGTGGC
chr19_54149681_54149703_-_2436_TF	0.508343234	-0.155908672	CGGCTGCCTTGGCATCACTGAAGCTGGGCGTTG
chr19_54142971_54142993_-_2437_TF	0.223533197	0.070440888	AGTTTGCGCTTGTCCGCCATCTTCCCTGCCCTA
chr19_54143665_54143687_-_2438_TF	0.457326339	-0.119707656	CGCTACCCATGTCTTGATTTGGTCCCTCAGCCG
chr19_54145688_54145710_-_2439_TF	0.819349924	-0.4176655	GGATGGCGTCAACGAGGATGGAGTCATTGTCCA
chr19_54152910_54152932_-_2440_TF	0.580579338	-0.20756277	TGTCCGAGTGTGGGGGTGGCATCTGGTGGTGGT
chr19_54143141_54143163_-_2441_TF	0.198981033	0.096549977	AAACTGCTCCACGCCCTCGGACACCTTCTTGAG
chr19_54152914_54152936_-_2442_TF	0.843098897	-0.447676057	ACAGTGTCCGAGTGTGGGGGTGGCATCTGGTGG
chr19_54143474_54143496_-_2443_TF	0.366208994	-0.052894527	CTCCTTCTTTAGGTCAGCCTCATACTTTTCTTT
chr19_54143134_54143156_-_2444_TF	0.607459316	-0.227300741	TCCACGCCCTCGGACACCTTCTTGAGGCAGCGA
chr19_54145658_54145680_-_2446_TF	0.5935923	-0.217066594	CCAGCATGCGCAGGATGGTCTCTAGCATGCGCA
chr19_54137957_54137979_-_2447_TF	0.010066666	0.662301355	TGGCGCCGCCGCTGAGGAGCGTATCGCGACAGG
chr19_54148635_54148657_-_2448_TF	0.001628729	0.986257778	AAAGCCACCTCTGCCGGGCTGTCTGCCACAACT
chr19_54155502_54155524_-_2450_TF	0.587160241	-0.212357925	TCCTGGGAGAGGGGGATGCCCCGTGGCTTGGGG
chr19_54152869_54152891_-_2451_TF	0.919914348	-0.582171017	AGGTACTGCCGAATACGCTCAGAGTCAGAGGGG
chr19_54152436_54152458_-_2452_TF	0.083998589	0.27297131	TGCTCAGGATGATGTCTCGCTCGGTCAGGTGCA
chr19_54143458_54143480_-_2453_TF	0.887964872	-0.516480281	TTCGCGTTGGCTGCATTGTGGAGCTTCTGCCAA
chr19_54152234_54152256_-_2454_TF	0.022531112	0.517428104	CAGAGGCTCAGGGGCCTTGATTTCTGGGGCGGT
chr19_54143127_54143149_-_2455_TF	0.851551611	-0.45924593	AGCGATCAATCTCACCTTGGAGTTTGCGCTTGT
chr19_54142932_54142954_-_2456_TF	0.436327028	-0.1046649	GAGACGGACGCACAGGAGCTGGCGCCGCCGCTG
chr19_54143444_54143466_-_2457_TF	0.127757148	0.190069908	ATTGTGGAGCTTCTGCCAAATATCTTCAAACTG
chr19_54143135_54143157_-_2458_TF	0.581689221	-0.20836997	CTTGAGGCAGCGATCAATCTCACCTTGGAGTTT
chr19_54155326_54155348_-_2459_TF	0.962197085	-0.723027485	GTAGTCAAAGTAGATGTAGGTGCCCTGCTCAAA
chr19_54146604_54146626_-_2460_TF	0.030279686	0.463691621	CAGAGTTTTCCGTGGTACAGTTGGCTGGGCTGG
chr19_54152243_54152265_-_2461_TF	0.468465044	-0.127639361	CAAGGAGCTCAGAGGCTCAGGGGCCTTGATTTC
chr19_54152240_54152262_-_2462_TF	0.095397381	0.248226774	GGAGCTCAGAGGCTCAGGGGCCTTGATTTCTGG
chr19_54152433_54152455_-_2463_TF	0.047387265	0.381251476	TCAGGATGATGTCTCGCTCGGTCAGGTGCAGCG
chr19_54148623_54148645_-_2464_TF	0.032536075	0.450555395	GAGCTGTAACTGGTGGCGCCATTCTGCTTGCCA
chr19_54142934_54142956_-_2465_TF	0.778732426	-0.372760174	TGGAGACGGACGCACAGGAGCTGGCGCCGCCGC
chr20_49063256_49063278_-_2531_TF	0.501862862	-0.151319161	TTATCCTGGGACTTCTCCAGTAATGTCAAAAGC
chr20_49094806_49094828_-_2532_TF	0.318811534	-0.015589376	TATCCTGGTGTATCTTCTATGTCAATAAAATGT
chr20_49067193_49067215_-_2533_TF	0.282205928	0.015268741	TAACTCGTTTGACTTAAATTCATGACGGTATCT
chr20_49072612_49072634_-_2534_TF	0.973677743	-0.789208308	GTCCTCAAATAGATTCTTATAATGAGGTCTCTC
chr20_49075329_49075351_-_2535_TF	0.067024604	0.316185359	GTACCAGATCACAAGCAGCCCTGCGTCTAGTAT
chr20_49078597_49078619_-_2536_TF	0.067878184	0.313782977	ACTTGATTTCTAAAAATCATAATATATTTGATA
chr20_49063235_49063257_-_2537_TF	0.576370336	-0.20450694	AATGTCAAAAGCAACAGTGGATAATTCTGATTT
chr20_49077033_49077055_-_2538_TF	0.545364679	-0.182212834	AGCTGATTTTAAATCAGGGAGGATGTGATTCAC
chr20_49067227_49067249_-_2539_TF	0.071088901	0.304990258	CAAAGGCATCCAGAACAAGCTTAATTTCAGTCC
chr20_49074818_49074840_-_2540_TF	0.949251372	-0.668493412	CCTTCCAAATCTCTCCTTATGTACTCCTCAGAA
chr20_49078567_49078589_-_2542_TF	0.085782217	0.268906479	ATACCGTCAGCTTTAAGGACAGGAAATTCATTC
chr20_49077008_49077030_-_2543_TF	0.621551053	-0.237832785	TGATTCACAAAGAACTCAGTTAGGTTTACAAGT
chr20_49058522_49058544_-_2544_TF	0.804383194	-0.400310692	GCTGGACGTCGGATGGCAGGATCAGGATCAAGT
chr20_49046368_49046390_-_2545_TF	0.934736738	-0.621233751	AACCCCAGCCGCGGACCGTAGCTGGCACTACCC
chr20_49085316_49085338_-_2546_TF	0.884478628	-0.510359011	AGCTTTGAAAAGGTTTGTTAGCAGAATCTCAAC
chr20_49089356_49089378_-_2547_TF	0.821046965	-0.41970272	TGTAAGATTTCAGTAAACACCAAAAACAAAGCC
chr20_49072629_49072651_-_2548_TF	0.140266222	0.170975775	CTTGTCAGCGTGTTCTGGTCCTCAAATAGATTC
chr20_49089343_49089365_-_2549_TF	0.69579618	-0.296470127	TAAACACCAAAAACAAAGCCTCCTCAAAATTTA
chr20_49089305_49089327_-_2550_TF	0.070070549	0.307738584	GCAGCAGGGTTAGCTTTGCAAGTTATTCTTATG
chr20_49074798_49074820_-_2551_TF	0.566853686	-0.197626518	AAATGCTTCTTCATCAGCAGCTCTAAATTCCAT
chr20_49094158_49094180_-_2552_TF	0.93449127	-0.620522646	TTTTTCCAAAACCATTCCAAACATTTTTGGTTG
chr20_49088011_49088033_-_2554_TF	0.117175201	0.207511202	TCATGATAGCTTTCATAATATATTCATTTTCTG
chr20_49074789_49074811_-_2556_TF	0.090282955	0.258979836	TTCATCAGCAGCTCTAAATTCCATGTTAGGCAC
chr20_49085286_49085308_-_2557_TF	0.11576759	0.209932803	AGCTGTAAAGAGAGTGGCATTGTTAGGCCCTCG
chr20_49078580_49078602_-_2559_TF	0.873503837	-0.492081688	AGCTTTAAGGACAGGAAATTCATTCACATTAGC
chr20_49074788_49074810_-_2560_TF	0.182500123	0.115461529	TCATCAGCAGCTCTAAATTCCATGTTAGGCACA
chr20_49078564_49078586_-_2561_TF	0.360953937	-0.0488739	AATTCATTCACATTAGCTGATTTTAAATCAGGG
chr20_49088018_49088040_-_2563_TF	0.596705042	-0.219353661	AAACTTCTCATGATAGCTTTCATAATATATTCA
chr20_49089550_49089572_-_2564_TF	0.87791091	-0.499250397	AAGACGTATGGAATAAATTCTTGCACATCATTT
chr6_31669973_31669995_-_2566_TF	0.945739448	-0.655991415	CCATACAGGGTTCCTGAAAGGGTGGCAAAAAAG
chr6_31668540_31668562_-_2567_TF	0.197462712	0.098241254	CTGGTTGGGGTTGTCTTCCAGTTCTTCATCAGG
chr6_31669098_31669120_-_2568_TF	0.872908866	-0.491130345	CCAAAGTCTCCTTGCTGGTACTTTTCCAACATC
chr6_31669849_31669871_-_2569_TF	0.033867076	0.443213716	GCAGCTGGTAGGCCATCGGATGGATCTTGAAAC
chr6_31670048_31670070_-_2570_TF	0.722277583	-0.319206271	NNNNNTCATGGCCTTTTCTTCTACTTTATTTCA
chr6_31667897_31667919_-_2572_TF	0.483302305	-0.138171404	GACCTGCTCATTGAGTCCAGTAAGATTAAATTT
chr6_31669141_31669163_-_2574_TF	0.648514314	-0.258435614	GGGAAGCATTGGCTGGTTCTCACAGTACACACG
chr6_31666866_31666888_-_2575_TF	0.144514842	0.164816067	AATTCATTGCCACGGAGCCCACAGAACCAGGAA
chr6_31667923_31667945_-_2577_TF	0.416265652	-0.090141059	ATGTCTAGAGCTTGTCGATAGTGAGGGACCTGC
chr6_31669845_31669867_-_2579_TF	0.115025099	0.21122048	CTGGTAGGCCATCGGATGGATCTTGAAACCGTA
chr6_31669385_31669407_-_2580_TF	0.924044531	-0.592337899	GTGTGATGGTGTCTTGATGACTTGGGTGTGTAC
chr6_31669367_31669389_-_2584_TF	0.020543287	0.534139074	GACTTGGGTGTGTACACATCCATGCACTTGGGG
chr6_31669380_31669402_-_2585_TF	0.445261904	-0.111082143	ATGGTGTCTTGATGACTTGGGTGTGTACACATC
chr6_31669109_31669131_-_2586_TF	0.098259642	0.242432228	CTTGCTGGTACTTTTCCAACATCTGGGCGATGC
chr6_31669097_31669119_-_2587_TF	0.800511082	-0.395986404	TTTCCAACATCTGGGCGATGCCACGGTTGGTAA
chr6_31669114_31669136_-_2588_TF	0.348178816	-0.0389905	GTCTCCTTGCTGGTACTTTTCCAACATCTGGGC
chr6_31669111_31669133_-_2590_TF	0.197015792	0.098740949	TCCTTGCTGGTACTTTTCCAACATCTGGGCGAT
chr6_31666821_31666843_-_2592_TF	0.191023491	0.105525276	ACGTCAGCGGCTGGACGGGGACCAGGACTGGGG
chr6_31669331_31669353_-_2593_TF	0.00632735	0.745173928	CCTGGGATGTCTGAAAGGCCAATGGGAAGCATT
chr6_31667885_31667907_-_2594_TF	0.608196845	-0.227848485	GTCCTGGATGTAGTCTTCATCCACTTCACAGAA
chr6_31669103_31669125_-_2595_TF	0.37355918	-0.058477663	GGTACTTTTCCAACATCTGGGCGATGCCACGGT
chr6_31669113_31669135_-_2596_TF	0.472865566	-0.130766301	TCTCCTTGCTGGTACTTTTCCAACATCTGGGCG
chr6_31669839_31669861_-_2597_TF	0.682659622	-0.28561136	ACCGTAGAGCCTGGGCACAAACTGGTTGGCAGG
chr6_31669327_31669349_-_2598_TF	0.038176562	0.421217505	GGATGTCTGAAAGGCCAATGGGAAGCATTGGCT
chr6_31668556_31668578_-_2599_TF	0.120212834	0.202370104	TGGGGTTGTCTTCCAGTTCTTCATCAGGCTCCA
chr6_31667878_31667900_-_2600_TF	0.850491797	-0.457766062	ATGTAGTCTTCATCCACTTCACAGAAGAATTCA
chr1_26432299_26432321_-_2631_TF	0.333167047	-0.027157327	CCTCATGACGTGGCGCTGGCAGAACACGTCATC
chr1_26457858_26457880_-_2633_TF	0.577893772	-0.205612036	TCAGCCGCACTTCTCCAGAAGTCCGTATCAAGA
chr1_26438171_26438193_-_2634_TF	0.61787969	-0.23507485	TGAATGCAATGTGTTTCGGCATTGGGCCTGCCT
chr1_26468933_26468955_-_2635_TF	0.515617993	-0.161063223	CACTGTAGCCTGGTCCCTCTCCAGCTGCTGCCT
chr1_26442830_26442852_-_2636_TF	0.060454272	0.335692702	GGCTGAACTTCTGCCGGGCCAGATCCATAAGCC
chr1_26442752_26442774_-_2637_TF	0.873719599	-0.492427631	CGTAGACTGTCACCTCTAGGATGCCCAGGTTCA
chr1_26457798_26457820_-_2638_TF	0.022197625	0.520128381	AGAGGCACTTATCAAGCAGAGACTCAGAGATAT
chr1_26442849_26442871_-_2639_TF	0.396950748	-0.075967005	TCCTTTTCTTCCATCAAGCGGCTGAACTTCTGC
chr1_26432927_26432949_-_2640_TF	0.138048925	0.174252624	CCATGACATAGTTCTTTTCCAGTCAGAAGATCA
chr1_26432934_26432956_-_2641_TF	0.052793129	0.361119514	CCTTGATCCATGACATAGTTCTTTTCCAGTCAG
chr1_26460099_26460121_-_2642_TF	0.310411483	-0.008692618	CATCTGGAACTGCAGGATGGCCTCGAAGAGGTT
chr1_26460104_26460126_-_2643_TF	0.077946184	0.287375993	TGGTTCATCTGGAACTGCAGGATGGCCTCGAAG
chr1_26446389_26446411_-_2644_TF	0.225935331	0.068000068	TGGCCTGTACAGCTTGTGCAATCAGCTCCTGGA
chr1_26438213_26438235_-_2645_TF	0.450652608	-0.11494133	CCACCTGGCACTTCTTGGCATAGCGACGGTTCC
chr1_26432907_26432929_-_2646_TF	0.446273061	-0.111806702	AGTCAGAAGATCACTCCAGAACAAGCAAACACC
chr1_26442796_26442818_-_2647_TF	0.60542535	-0.225792045	GTCTACCTCACTCTTGGAGCGTTTGAAGTTCTC
chr1_26438242_26438264_-_2648_TF	0.697917512	-0.29824789	GAAGCCCTGTGAGTGGCCTTCCTGCCGCTCCAC
chr1_26432309_26432331_-_2649_TF	0.523312688	-0.166520474	GCCGGCACTTCCTCATGACGTGGCGCTGGCAGA
chr1_26438205_26438227_-_2650_TF	0.947943947	-0.663746304	CACTTCTTGGCATAGCGACGGTTCCCGTCCATT
chr1_26432906_26432928_-_2651_TF	0.68183591	-0.284938693	AAGCAAACACCAGCCAGGTAATCTGATTAGCTC
chr1_26432904_26432926_-_2652_TF	0.744637139	-0.339463157	GCAAACACCAGCCAGGTAATCTGATTAGCTCCG
chr1_26442749_26442771_-_2653_TF	0.274337562	0.022204899	CCAGGTTCAAACACCACCGCAGAGTCTCAGCTA
chr1_26457804_26457826_-_2654_TF	0.251924123	0.04267896	GCAGAGACTCAGAGATATCACTGGGATCCAACA
chr1_26457791_26457813_-_2655_TF	0.052322818	0.362791572	GATATCACTGGGATCCAACAGGCCTTGCTCCAC
chr1_26460050_26460072_-_2656_TF	0.942259773	-0.644335057	ACCAGGCAGGAGTGAGAGGTCTGCCATAGCAAG
chr1_26442742_26442764_-_2658_TF	0.459722518	-0.12141623	CAAACACCACCGCAGAGTCTCAGCTAGCTTGTT
chr1_26457808_26457830_-_2659_TF	0.303452399	-0.002900955	TCAAGCAGAGACTCAGAGATATCACTGGGATCC
chr1_26442733_26442755_-_2660_TF	0.805661191	-0.401752121	CCGCAGAGTCTCAGCTAGCTTGTTGAAGCCCTG
chr1_26438181_26438203_-_2661_TF	0.295468017	0.003837246	TGTTTCGGCATTGGGCCTGCCTTTATGATGTTG
chr1_26438168_26438190_-_2662_TF	0.004937764	0.789320102	GGCCTGCCTTTATGATGTTGGCACAGAACCGCT
chr1_26457799_26457821_-_2663_TF	0.136378158	0.176751101	GACTCAGAGATATCACTGGGATCCAACAGGCCT
chr1_26432892_26432914_-_2664_TF	0.961252028	-0.718482179	CAGGTAATCTGATTAGCTCCGCTGGGCGCGTCC
chr1_26432897_26432919_-_2665_TF	0.472991399	-0.13085567	CCAGCCAGGTAATCTGATTAGCTCCGCTGGGCG
chr14_101983524_101983546_-_2667_TF	0.802109876	-0.397764167	TTTCTCATCTGGTCAAGGCGGGCCTGCAGCTTC
chr14_101980404_101980426_-_2668_TF	0.005739897	0.762528736	AAGTTTAGCCAAAAACTAATTTCCTGTAAGGCA
chr14_102012068_102012090_-_2669_TF	0.094855389	0.249341479	AAGAGCCCATCTGTCCATTCCCTGGTGTTGGGG
chr14_102016957_102016979_-_2670_TF	0.06245469	0.329552213	GGCCCGGAGGGCGCTGAAGAGTGTCATGGTCTT
chr14_102016428_102016450_-_2671_TF	0.204805816	0.090150031	GGCAGAGGCACGGTCGTGATTCTTCTGATGTAT
chr14_101997164_101997186_-_2673_TF	0.264967363	0.030628612	TTTGCAGGTTTGCCACCTGCTGCTGAATGGCAG
chr14_102000979_102001001_-_2675_TF	0.142911705	0.167122354	CGGGCAGGGAAGCTTTTCAGCTGGTTCAGGAGG
chr14_102008259_102008281_-_2676_TF	0.940886195	-0.639914674	GCACCTGCTGGGACACAGCCGAGAGCATCCGCT
chr14_101994747_101994769_-_2677_TF	0.437373962	-0.105418287	TATTTGGACCAGGAGAGCCTGCCATTTGTTGAG
chr14_102004570_102004592_-_2678_TF	0.480182615	-0.135959291	TGAAGTGTTTCTGTAATTTAGCGACATTCTTGC
chr14_102029601_102029623_-_2679_TF	0.689498492	-0.291232934	CAGGTTGGCATAGTGATTGATGAAGTCCAGGTA
chr14_102029840_102029862_-_2680_TF	0.170020663	0.130683022	CCTCCAGCTCTTGGCTCTTTATCCTCAAGTCAC
chr14_102032413_102032435_-_2681_TF	0.306898437	-0.005778048	ATGGTGGGGATGAAGTTCTCCCGCATGATGATG
chr14_101983072_101983094_-_2683_TF	0.965226919	-0.738373902	TGGCAGACAGCAAATCATTCAGAGGGAAATCTT
chr14_101988704_101988726_-_2684_TF	0.640980164	-0.252612239	TGCAGACGGACGCCCAATATTCTTTCAATCTCC
chr14_102048529_102048551_-_2685_TF	0.580817239	-0.207735741	CCCATCTTCACTTCTCTCTCAAAGAACCTGAAC
chr14_101994987_101995009_-_2686_TF	0.161025458	0.142214456	GATTGTACCTTGCCATAATCTATAACTACTGGT
chr14_102038469_102038491_-_2688_TF	0.28585408	0.012092792	CGTAGCTTTCCACATCCTGGACCAGAAGGGGGT
chr14_102027187_102027209_-_2689_TF	0.043994724	0.39503154	CTTGAGGTTGACGGAATATTCTGTCAATCCTCA
chr14_102019902_102019924_-_2690_TF	0.036397893	0.429991004	CCTGGGTGAATCTCTCCTGAGACATGGTGTAGA
chr14_102022762_102022784_-_2691_TF	0.122283269	0.198929893	TCCTCATCCTCTACGAGTCTATCTTGGAAGAGA
chr14_102030179_102030201_-_2692_TF	0.105186265	0.229007717	TTCCTGGATTTCTTGGCTCATAACCTTCTTCTT
chr14_102004764_102004786_-_2693_TF	0.109338836	0.221329704	AAACATAACCTCCTCTCCTTCCCGAGATGAAAT
chr14_101991545_101991567_-_2695_TF	0.01386973	0.604884422	TTATTCTTAGCTCATGAACGACATTTTTGATCT
chr14_102033068_102033090_-_2696_TF	0.496695378	-0.147659852	TATGGCGTCACTGATCTCCTCTGCAGAGAAGTT
chr14_102011878_102011900_-_2697_TF	0.165077169	0.136958044	GCTGGAGAACCTTTTCAACCCACATTCCACCAA
chr14_102011877_102011899_-_2698_TF	0.273305715	0.02312357	CTGGAGAACCTTTTCAACCCACATTCCACCAAC
chr14_102000955_102000977_-_2699_TF	0.975911569	-0.805313878	TGTCGAAGCTTTCGAGGCTGTACTGAAACCCAG
chr14_102033067_102033089_-_2700_TF	0.506582213	-0.154661355	ATGGCGTCACTGATCTCCTCTGCAGAGAAGTTG
chr10_73136888_73136910_+_2736_TF	0.19961336	0.095848481	CAGATCATCAGAATCTGACTCATTAGGCCTTGG
chr10_73146331_73146353_+_2737_TF	0.856417809	-0.466155181	CTTTCCCGGTACTGAGCAGAACCTTCTATCAGT
chr10_73156330_73156352_+_2738_TF	0.358296316	-0.046830914	TTTTCTGAATGTGCTGTGATTATATTCAATGCT
chr10_73167979_73168001_+_2739_TF	0.174157998	0.125541924	GCTCTGTCCCGACGCCTGACCGGAACCTGAAGC
chr10_73136876_73136898_+_2740_TF	0.182962184	0.114913786	GTCTTCATCATCCAGATCATCAGAATCTGACTC
chr10_73134696_73134718_+_2741_TF	0.921385479	-0.585736153	CTATAGGATTCCAATATATTTGAAACCAGGTTC
chr10_73160504_73160526_+_2742_TF	0.114699497	0.211787442	TCAATGTTATCCCCAAACTTTGTCACGCCAAAC
chr10_73134722_73134744_+_2743_TF	0.323073797	-0.019051689	CAGGTTCAGGTCTACATCTACTGGTGCCATAAC
chr10_73136791_73136813_+_2745_TF	0.815019764	-0.412534012	TATCAAGTGTTCCTTTCAGGGAAGCCTCTTCGC
chr10_73136759_73136781_+_2746_TF	0.078875803	0.285098535	CTGGTCCATCTGGGCCATGTATGACTTGAGATT
chr10_73136711_73136733_+_2747_TF	0.030635528	0.461558305	TTGGTTCCTAGTGGTGAAACTTTTGCTGATGCA
chr10_73152307_73152329_+_2748_TF	0.268374755	0.027543953	CCCAATTCATGGGCTCGGTACTGGGGATCAGAT
chr10_73134749_73134771_+_2749_TF	0.581940152	-0.208552551	CATAACAGATTCTCCCGTACCAGAATCTTCCTC
chr10_73148316_73148338_+_2750_TF	0.96827474	-0.755171358	ACTGGCCCAGAGTGGTGAGGCAGTCACAAGGGA
chr10_73148320_73148342_+_2751_TF	0.383083541	-0.065647044	GCCCAGAGTGGTGAGGCAGTCACAAGGGATTTC
chr10_73138021_73138043_+_2752_TF	0.762954891	-0.35694289	AAATAATTAAGAAAAGAATCTGCATCAAAAGTG
chr10_73156396_73156418_+_2753_TF	0.622712263	-0.238707252	GATTCTGCTCCAGATTTTCTTGGTGCAGGGATA
chr10_73139712_73139734_+_2754_TF	0.057077439	0.346503421	ATTTCTTCACCAGGGCTCATAGCAAGAGAACTT
chr10_73139442_73139464_+_2755_TF	0.715111784	-0.312931249	ACAGCTTCCTGCAGCAGCTGGTCCAGCTGATCT
chr10_73139324_73139346_+_2757_TF	0.276809296	0.020012966	AGAAGGTTCTCGAGGCAGCTCTGCTCCCTTGTG
chr10_73160437_73160459_+_2758_TF	0.140764443	0.17024545	TTCACCATCATTGTCTTCAATCCTTGCTACTAA
chr10_73156585_73156607_+_2759_TF	0.610367731	-0.229462885	AAAAATACCCTATTGGTGCTATTTTCAGGATCC
chr10_73163734_73163756_+_2760_TF	0.186996515	0.110176288	CAAACATATGAGCAGGAACACCTCCTTTCCCAG
chr10_73138017_73138039_+_2761_TF	0.343896819	-0.035640618	AGGCCTTGGCCCTAAAATCTTATCAAAATAATT
chr10_73139632_73139654_+_2762_TF	0.208382476	0.086287	GTGAGAGATCTAACCACTGGTCATCATCCTCTG
chr10_73138009_73138031_+_2763_TF	0.160147422	0.143367599	GACTCATTAGGCCTTGGCCCTAAAATCTTATCA
chr10_73152300_73152322_+_2764_TF	0.392588054	-0.072734426	GATCTCAAATCCATGAGCCAATTTCATGCCCAA
chr10_73148280_73148302_+_2765_TF	0.117343759	0.207222916	AGCAGAACCTTCTATCAGTCCCTTAAAGTAATC
chr10_73138015_73138037_+_2766_TF	0.048730654	0.376052721	TTAGGCCTTGGCCCTAAAATCTTATCAAAATAA
chr10_73154256_73154278_+_2767_TF	0.072821453	0.300396904	AGCATAAGATCTCAAATCCATGAGCCGATGTCA
chr10_73156579_73156601_+_2768_TF	0.833008894	-0.434511003	TGGCAGAAAAATACCCTATTGGTGCTATTTTCA
chr10_73156568_73156590_+_2769_TF	0.555438569	-0.18941998	ACAATTCCCCATGGCAGAAAAATACCCTATTGG
chr10_73139647_73139669_+_2770_TF	0.172896877	0.127098668	ACTGGTCATCATCCTCTGGGGGAAGATTAGCTG
chr14_103334073_103334095_-_2771_TF	0.010322997	0.657804095	CCGCGCCCCTTCTGCTTCCTGAGGCTCAACTCG
chr14_103344342_103344364_-_2773_TF	0.023665077	0.50852968	CCAAGAAAAGAACTCTGTAGCTTCTATTCTCAT
chr14_103335744_103335766_-_2774_TF	0.090528455	0.258451312	TAAACGACTGCAAGAGTTCTCGGTCTCTGACAT
chr14_103336748_103336770_-_2775_TF	0.366478646	-0.053100171	GCTTATTCGCCTCATGAGATCCATTGACAATGT
chr14_103336087_103336109_-_2776_TF	0.330538502	-0.025058606	TTGGAGGCCGATTAAGCGCCTTTGCAACGTCAA
chr14_103339672_103339694_-_2777_TF	0.324603489	-0.020288436	CTACCACACACTCCAAACCATGAAGAAGGTACC
chr14_103339687_103339709_-_2778_TF	0.895924097	-0.531105983	GAGCTTGATGCATTGCTACCACACACTCCAAAC
chr14_103340479_103340501_-_2779_TF	0.013957609	0.603750498	TCCTTCAACCATTTTATAAATGGTTCTGCTTTG
chr14_103342527_103342549_-_2780_TF	0.015440624	0.585607708	TTATCTGTGAAATAATCACAAAAAAACAGAGGT
chr14_103335886_103335908_-_2781_TF	0.527846783	-0.169739666	ATCTTGTAGCGATAGAACTGGTCTGACACGCTG
chr14_103339278_103339300_-_2782_TF	0.287906237	0.010316951	ATCTGTTCTCTAATCTTCTCATTAAAAAGAACT
chr14_103337126_103337148_-_2783_TF	0.037866844	0.422716591	CAAGAATTACCTATTGTTTGCTTCTTTGGATTG
chr14_103336721_103336743_-_2784_TF	0.584618478	-0.210503286	CAATGTAACGGTCATTCTTAACATCAAACTGGG
chr14_103339308_103339330_-_2785_TF	0.133438808	0.181209922	AATCGTAGGAAATGGCGCCTGTATTTCTTAATC
chr14_103334478_103334500_-_2787_TF	0.188843745	0.108033363	AGGCGGAGGCGAAGCGCAGCGAGGAGCGGCCGG
chr14_103336711_103336733_-_2788_TF	0.431275448	-0.10102385	GTCATTCTTAACATCAAACTGGGTCTGTGCTCC
chr14_103343615_103343637_-_2789_TF	0.051688588	0.36506903	GGAACAAACAGCTTGGGGCTCAATTTTGATACC
chr14_103338784_103338806_-_2790_TF	0.679677119	-0.283180149	TCACTGATTTCATCCATTCGACGCCTTTGAGCT
chr14_103338751_103338773_-_2791_TF	0.321079133	-0.017434406	CAGTCATCATCCTCCTCTTCTTCCATTGTATGT
chr14_103339179_103339201_-_2793_TF	0.27019049	0.025910333	TCTTCTTTCTTTTTCTTAACAAAATCAAAGAGG
chr14_103338742_103338764_-_2794_TF	0.781247428	-0.375354746	TCCTCCTCTTCTTCCATTGTATGTGGAGGAGGA
chr14_103339190_103339212_-_2795_TF	0.036753661	0.428203632	CAATAACACCCTCTTCTTTCTTTTTCTTAACAA
chr14_103339174_103339196_-_2796_TF	0.670078026	-0.275434869	TTTCTTTTTCTTAACAAAATCAAAGAGGATATT
chr14_103338346_103338368_-_2797_TF	0.82679515	-0.426717676	CTTTCCTGTACCACTGTCACTATTCTCAGGTGG
chr14_103336682_103336704_-_2798_TF	0.640755289	-0.252439268	ATTTGGTGGGATACGTTGGAGGCCGATTAAGCG
chr14_103336037_103336059_-_2799_TF	0.566413822	-0.197309403	CCCTCAACCTTGGCAATCAGACGGGGCATCTTG
chr14_103339652_103339674_-_2800_TF	0.332846344	-0.026901713	TTTTTGTTGTTGTGACAAAATCGTAGGAAATGG
chr14_103338329_103338351_-_2801_TF	0.675336444	-0.279663062	CACTATTCTCAGGTGGGTTTTTGAGAATGAATG
chr14_103336052_103336074_-_2802_TF	0.496434842	-0.14747535	ATTCCATTGCCTTTGCCCTCAACCTTGGCAATC
chr14_103340430_103340452_-_2803_TF	0.8087193	-0.40523077	TCTTAGAGGCCTTTTCCGACCAGCTGATGATGA
chr14_103336042_103336064_-_2804_TF	0.808433645	-0.404904046	CTTTGCCCTCAACCTTGGCAATCAGACGGGGCA
chr14_103339651_103339673_-_2805_TF	0.061699358	0.33184889	TTTTGTTGTTGTGACAAAATCGTAGGAAATGGC
chrX_70150285_70150307_-_3443_TF	0.035939969	0.43231651	CTTGGCTATTCCCTGATCCGGTAATGCTCCATA
chrX_70133882_70133904_-_3444_TF	0.006850794	0.731009483	GTCAAAGGCAACCTTGATAAAGAAGAATTAGGC
chrX_70165845_70165867_-_3445_TF	0.102999508	0.233159033	TCTTGTTCTTCCTGTTGCTGAGCTGCTTTTCTG
chrX_70166175_70166197_-_3446_TF	0.500435283	-0.150308239	CAACATGATGAGGATGATGCCAAAACAAGACTG
chrX_70150232_70150254_-_3447_TF	0.151760764	0.154649186	AGTCACTCACCGTCATAGTTGGCAGACTTGGAT
chrX_70166146_70166168_-_3448_TF	0.015069622	0.589980044	ACTGCTGGTTCATATCATCTAGGGTACAAATAC
chrX_70166049_70166071_-_3449_TF	0.008651639	0.689371396	CAGAGCTGAAGCAGGAGACCAGGGAGGGGAGGA
chrX_70150230_70150252_-_3450_TF	0.116179405	0.209221698	TCACTCACCGTCATAGTTGGCAGACTTGGATAA
chrX_70166141_70166163_-_3451_TF	0.050042989	0.371103814	TGGTTCATATCATCTAGGGTACAAATACACACT
chrX_70150291_70150313_-_3452_TF	0.970245566	-0.766885373	TGCTGCCTTGGCTATTCCCTGATCCGGTAATGC
chrX_70166232_70166254_-_3453_TF	0.827509126	-0.427601752	AGATTATACAGAGCCATTTCTCAGCACTCTTTT
chrX_70134646_70134668_-_3454_TF	0.407739501	-0.083910241	TAAGTAGTTTATAAAGTGTTCTCGAGCCCGCTG
chrX_70134790_70134812_-_3455_TF	0.606578816	-0.226647293	TCTCTGTATTTTAGCCTGTCTTTGAGATGCCAT
chrX_70148766_70148788_-_3456_TF	0.215930438	0.078291873	CCTCTCCTGGCGAGATGAGTTAGAAGTTGATGC
chrX_70165984_70166006_-_3457_TF	0.119183311	0.204099819	ACCCTGCAGTCCTGTGGTGTTGTGGGAAGATCA
chrX_70166017_70166039_-_3458_TF	0.848451205	-0.454940861	ACTGCATGGTTTTCCTTGGCAGGGGAGTTGTGC
chrX_70148818_70148840_-_3459_TF	0.101504692	0.236041892	ATACTTTGGCTTGAGCCATGTTCCGAGTGAGAA
chrX_70133807_70133829_-_3460_TF	0.377951787	-0.06179295	GCTTCACTGTTAACAAAGCATCAAAGGACTTCC
chrX_70133746_70133768_-_3461_TF	0.115002999	0.211258918	CCGTTTCCATAGACTCATTTTACCAGGCAGCCC
chrX_70133865_70133887_-_3462_TF	0.258527365	0.036528862	TAAAGAAGAATTAGGCGAGCGCGGACAAAACCG
chrX_70146641_70146663_-_3463_TF	0.929098526	-0.605493343	TTCTTCTGCTTGTATCTCTGTATTTTAGCCTGT
chrX_70165848_70165870_-_3464_TF	0.716976973	-0.31455526	TGAGCTGCTTTTCTGAATTCCTCTGGTGCTGCC
chrX_70165841_70165863_-_3465_TF	0.757822208	-0.351955544	CTTTTCTGAATTCCTCTGGTGCTGCCTTGGCTA
chrX_70150226_70150248_-_3466_TF	0.375666353	-0.060069962	TTGGATAACCAGCTCCAAATACTTTGGCTTGAG
chrX_70150228_70150250_-_3467_TF	0.015944483	0.579832382	ACTTGGATAACCAGCTCCAAATACTTTGGCTTG
chrX_70146652_70146674_-_3468_TF	0.244710644	0.049520945	GCTCCAACTCCTTCTTCTGCTTGTATCTCTGTA
chrX_70150216_70150238_-_3469_TF	0.028838128	0.472590044	AGCTCCAAATACTTTGGCTTGAGCCATGTTCCG
chrX_70148780_70148802_-_3470_TF	0.096291113	0.246400963	TGGCGAGATGAGTTAGAAGTTGATGCCTCTCTT
chrX_70148771_70148793_-_3471_TF	0.588501692	-0.213338097	GAGTTAGAAGTTGATGCCTCTCTTGAAGAGTCT
chrX_70134527_70134549_-_3472_TF	0.727042931	-0.323434464	CTTCATTTCGGCTGAACAAGTCGAGCTGCGATA
chrX_70146648_70146670_-_3473_TF	0.251760483	0.042832713	CAACTCCTTCTTCTGCTTGTATCTCTGTATTTT
chrX_70148764_70148786_-_3474_TF	0.441148285	-0.108131057	AAGTTGATGCCTCTCTTGAAGAGTCTCTTTCTC
chrX_70148767_70148789_-_3475_TF	0.56873191	-0.198981461	TAGAAGTTGATGCCTCTCTTGAAGAGTCTCTTT
chrX_70148773_70148795_-_3476_TF	0.865119512	-0.47901273	ATGAGTTAGAAGTTGATGCCTCTCTTGAAGAGT
chrX_70150211_70150233_-_3477_TF	0.454946939	-0.118009652	CAAATACTTTGGCTTGAGCCATGTTCCGAGTGA
chr1_153770281_153770303_-_3568_TF	0.002037189	0.946570425	TGTATTTGAGGTGCTGCAGGATGGGGATTATGG
chr1_153757679_153757701_-_3569_TF	0.064167099	0.324439944	CAGTACTTCATTAGAAGGGTGGACTACCCCACA
chr1_153751171_153751193_-_3570_TF	0.662122431	-0.26910219	GTCGCAGGGCCTGGAGCTGGGCAGTCCCATGGT
chr1_153761597_153761619_-_3571_TF	0.845963873	-0.451539088	CATTGCCCGCAGCTCCTTATCCAACTTAGGGTT
chr1_153754703_153754725_-_3572_TF	0.386219338	-0.067992441	CATGAAGAGGAGTTTAGTCTCCATGTCCGGGGT
chr1_153763292_153763314_-_3573_TF	0.195739424	0.100172769	CCAACTGGTCAAGGTAAGGGGTGATATCAACTG
chr1_153771917_153771939_-_3574_TF	0.030630692	0.461587134	GGCTGTTGTTCTTGATGAGCAGGGACTTGATGT
chr1_153741323_153741345_-_3575_TF	0.013749235	0.606450775	TTCAGTGAGGATGAGAGTAAACAGGCCCAGGCA
chr1_153760832_153760854_-_3576_TF	0.118796369	0.204753267	GCCCTCCAATGGTGGATAGAAGTTGGGAATGAT
chr1_153759546_153759568_-_3577_TF	0.074207822	0.296793331	CCAGTCATAAAACAAAGCCAGCTTGGCATTGGA
chr1_153772940_153772962_-_3578_TF	0.26676845	0.028994992	AGAGTCCTCATATTCCTCCGCCAGGGAGAAGAG
chr1_153761581_153761603_-_3579_TF	0.478138429	-0.134509213	TTATCCAACTTAGGGTTGTCAAACAGGGGAGCT
chr1_153752299_153752321_-_3580_TF	0.360691042	-0.0486721	CTGAAGTAGTCTTACGAGATCCCGACCAATCAT
chr1_153770708_153770730_-_3581_TF	0.511460437	-0.158116941	GCTTTTCTCTTCGGAGTTGAAGCAGTAGGCAGG
chr1_153762773_153762795_-_3582_TF	0.615775679	-0.233498887	TTGTCATAGCAACTCTCATCCTTATCCGACATA
chr1_153770266_153770288_-_3583_TF	0.474734466	-0.132093377	GCAGGATGGGGATTATGGTCTCCAGGGGAATAT
chr1_153760368_153760390_-_3584_TF	0.57367761	-0.202556206	ATGATGCGGCACATGAAGTCCAGGAGTGTGGCA
chr1_153757717_153757739_-_3585_TF	0.339878702	-0.032479084	CAACCAATGATGGCCCACCGGGGCAAGATATCT
chr1_153757624_153757646_-_3586_TF	0.807144169	-0.403433788	CGCAGAGACTGACTATCTGGAGTTGACAGGTAC
chr1_153762797_153762819_-_3587_TF	0.159607901	0.144078705	TCGTCACTGAAGGCTGCCTCTGCATTGTCATAG
chr1_153767680_153767702_-_3588_TF	0.968685669	-0.757554521	TGCGGCGGCTTTGCTGGCCCTCAGGTAGTAGAG
chr1_153769781_153769803_-_3589_TF	0.113197876	0.214420453	GGCAGACCAGCTCCTGGAGCTGTGCAGAGTCAA
chr1_153748700_153748722_-_3590_TF	0.441769311	-0.108576939	TGGCTGTAACATCTCCACCTGCAATCTGCTTCA
chr1_153748703_153748725_-_3591_TF	0.051643375	0.365232392	TTTTGGCTGTAACATCTCCACCTGCAATCTGCT
chr1_153770685_153770707_-_3592_TF	0.224760358	0.069191649	GGGTGCTCCTTGTATTTGAGGTGCTGCAGGATG
chr1_153772934_153772956_-_3593_TF	0.177651597	0.121275294	GAAGAGATCACTGAATTTCATCTTGTGGGCTTC
chr1_153768907_153768929_-_3594_TF	0.938508824	-0.632486508	CCTCAAGGTTTCATCTGGAAACTCTGTGTAGAT
chr1_153759539_153759561_-_3595_TF	0.848283621	-0.454710232	TTGGAGGCAGCGACATTTGACGTGCACGTTGTC
chr1_153752296_153752318_-_3596_TF	0.549399164	-0.185095692	ACCAATCATCAGACATTCCATGAACCGTTCCCG
chr1_153754656_153754678_-_3597_TF	0.451752079	-0.115727389	ACTGAAGAAGCTGTAGGATACCTGTGAACTGAG
chr1_153764692_153764714_-_3598_TF	0.491991219	-0.144328229	TCCAGGGACTCCTCAGTAATCTCCTCAGGCAGG
chr1_153770687_153770709_-_3600_TF	0.136614877	0.176395549	CTGGGTGCTCCTTGTATTTGAGGTGCTGCAGGA
chr1_153764951_153764973_-_3601_TF	0.857196985	-0.467279495	TCTGACATAGGTTCCTAAATATTAGGTACAGAG
chr1_153770198_153770220_-_3602_TF	0.505582236	-0.153953133	CTCTGAATGAGTATGTTGAGAACTGAGTCTTTT
chr10_92632643_92632665_-_3638_TF	0.217247505	0.07691771	AGCATGGCCTTTTGCTTTGAGCTGCCATCCTTA
chr10_92630271_92630293_-_3639_TF	0.378905554	-0.062510782	AACAAGTTGTAATTTAGTTTCTTGCAAATGTTT
chr10_92632599_92632621_-_3640_TF	0.436541977	-0.104819614	CATATTATTAAACAGACTATTCAGGTTTTTGCC
chr10_92616791_92616813_-_3641_TF	0.722048869	-0.319004471	TTTTGGTGAGTTTCTGATTCACTTCAGGCTTAT
chr10_92645585_92645607_-_3642_TF	0.393233459	-0.073213433	TTCATTTAAGGAAGATACCCACTGTTCAGAAAA
chr10_92649956_92649978_-_3643_TF	0.115650954	0.210134603	AATTGTCTCTTCTTTGTTGTTTTCTGAACAGTT
chr10_92633716_92633738_-_3644_TF	0.572442525	-0.20166252	AGTATCATATTAAAAATCTGAGAAACATGAGTA
chr10_92606272_92606294_-_3645_TF	0.434390902	-0.103270558	GGGCGCTAGCTTTCCGCTCTGCCAAATTAAATG
chr10_92632549_92632571_-_3646_TF	0.183848301	0.113866347	CTGCATTGTGTTGGTCAACTGCCTTCTTACGAT
chr10_92654099_92654121_-_3647_TF	0.199656725	0.095800434	TTTGGCTCACTGCAACCCCGCTTCCTGGGTTCA
chr10_92606678_92606700_-_3648_TF	0.290999744	0.007654151	GCAATTATAGCCCATAATAACTTCATCCAGAAT
chr10_92637206_92637228_-_3649_TF	0.895893725	-0.531048326	GGGGATAAAATCATTTCCAGTGAACTTAGAAGA
chr10_92639834_92639856_-_3650_TF	0.843027079	-0.447579962	ATATTTTCACACTTTTCCTCCAAAGCACAGAAT
chr10_92633768_92633790_-_3652_TF	0.552648946	-0.187421198	AATCAATTCCTGTAGTACAGTTTTACTTTCTGC
chr10_92632669_92632691_-_3653_TF	0.479200398	-0.1352626	TACCAAATAAGGTCTTATGTACTTCTAGCATGG
chr10_92621441_92621463_-_3654_TF	0.390359068	-0.071077965	ATTTTCTTCAGAAATATACACTCCATTTTTCTC
chr10_92609415_92609437_-_3655_TF	0.033383791	0.445846726	AGACTTCATCCTTGTTGTGTACTGTAATTTCTT
chr10_92609032_92609054_-_3656_TF	0.211515681	0.082942885	TTTGATGAAGGGTACGTGGAATTATACCAGCCA
chr10_92609098_92609120_-_3657_TF	0.191510481	0.104967924	TATAGATCTCCAACAGAGACACTTTGACTGAAA
chr10_92637197_92637219_-_3658_TF	0.085455003	0.269646413	AGATCAGTCTTGAGTACATTAATCAATTCCTGT
chr10_92632492_92632514_-_3660_TF	0.771867599	-0.365783656	CTGTGTTAAGCAGCTTGCTGGCAGCATCATGAA
chr10_92606283_92606305_-_3661_TF	0.283174534	0.014423103	TTTCCGCTCTGCCAAATTAAATGGTCTGCATCT
chr10_92613046_92613068_-_3663_TF	0.390391492	-0.071102085	TGAGTGGGAACGACTAGAGTATGCATTCATCAG
chr10_92645382_92645404_-_3664_TF	0.053327684	0.359236046	TTTTGTTGACTATATCCTTAGATTTCTGCTGTA
chr10_92633641_92633663_-_3665_TF	0.530321726	-0.17149821	GAGACACTGGAAGACAGCAGATTACCAAATAAG
chr10_92649847_92649869_-_3666_TF	0.109212034	0.221560332	TTCCTCTGTGGTGTCGTACCTGTTGGGATATCC
chr10_92650415_92650437_-_3667_TF	0.741684351	-0.336724442	TGCCTCTTCTACATCCACATCCGGAATTGTCTC
chr10_92613045_92613067_-_3668_TF	0.094408931	0.250263994	GAGTGGGAACGACTAGAGTATGCATTCATCAGA
chr10_92639798_92639820_-_3669_TF	0.97103749	-0.771805452	TTGCAAAGTTCCTGGGAATGGGTCTGCTTTATT
chr10_92613385_92613407_-_3670_TF	0.657382552	-0.265364084	TCCTGCAAGATCAACCAAGTTCAACTTTCCGAT
chr10_92616743_92616765_-_3671_TF	0.452838571	-0.116503839	TACTCAGAGTTTCCTCAAGATTGAGAGATGCAG
chr10_92621403_92621425_-_3672_TF	0.271917213	0.024363199	AACGTTCTATCTCCTCCGTATACTCCTTAATAA
chr12_57488011_57488033_-_3833_TF	0.296524481	0.002939716	TTCAGCGGCCTCCGCGAGGCACGCCGGGAAATG
chr12_57515948_57515970_-_3834_TF	0.640480357	-0.252227858	CGCTGCCTTAAACTTTCAATCTGGTCATTTTCC
chr12_57498193_57498215_-_3835_TF	0.009207744	0.678243562	GACATTGTTGACGTAAGGGAGGGCACTGGTGAT
chr12_57512880_57512902_-_3836_TF	0.80985031	-0.406528057	TCCGTCCAGGAGAAAGCACTGTCCTGGCCCTCA
chr12_57489277_57489299_-_3837_TF	0.426900677	-0.097862315	GGTCATCTTGCTCCCAGCCAGATAACAAAAAAA
chr12_57511831_57511853_-_3838_TF	0.164091999	0.138226502	AAACCTTCTAAGGGTACAGGGGTTCCCCATTTG
chr12_57514771_57514793_-_3839_TF	0.525798167	-0.168284783	CAGCAGGCGCTGATCATCAGGGGTGAGCACCAT
chr12_57515017_57515039_-_3840_TF	0.636671918	-0.249306562	GCCTTTAATCCGCTTCCAGGGCTCATTCACCTG
chr12_57512047_57512069_-_3841_TF	0.249843005	0.044639304	ACTGGTCTGTGTAGTTGGCTGTGATGGACAGAT
chr12_57504267_57504289_-_3842_TF	0.323288701	-0.019225622	GCAGGTCCAGAAACAGGTGCTGGCTCGACTGCA
chr12_57489035_57489057_-_3843_TF	0.398831164	-0.077356542	CAAGACAGGGACCTTAGGCCGGGTCAGGAACGG
chr12_57488032_57488054_-_3844_TF	0.531241003	-0.172151658	AACCGGCCTCCCGCTTCTGAGTTCAGCGGCCTC
chr12_57516266_57516288_-_3845_TF	0.506983818	-0.154945797	TGGCTGTTGTAACAGTCTCTACAACTGCTGGCT
chr12_57514821_57514843_-_3846_TF	0.791808654	-0.38649219	ACCTTCTCAAGTAGCTGGTGATAGTGCTGGAGC
chr12_57490234_57490256_-_3847_TF	0.481990291	-0.137241202	CATGGTTCCTGGGTACTCAGTGTCTGGAACCAG
chr12_57498559_57498581_-_3848_TF	0.940810673	-0.639674436	CAAACGAAATGTTAAACCAGCGGTAGATGTCAG
chr12_57511715_57511737_-_3849_TF	0.327504323	-0.022625473	GCCAGGCAATGTCCTCCCCAACCACTCCTCCAG
chr12_57487965_57487987_-_3850_TF	0.142519877	0.167689316	GGCCACTGCCCTGGCACCGCTACCGGAAAGTAG
chr12_57516449_57516471_-_3851_TF	0.532551957	-0.173083782	CTTGTCTGCCTTTTGTGCTTTCAGTTCTCGGAC
chr12_57515205_57515227_-_3852_TF	0.007058842	0.725676195	CCGTGGGCATGTAAGGCTGAAGCATGACAGAGA
chr12_57512249_57512271_-_3853_TF	0.763121738	-0.357106252	ATGAACTGATACAGGTCCACTTGCTCTGGGTTC
chr12_57515927_57515949_-_3854_TF	0.237520113	0.056478243	AACAAGGGACTGACTGTGCCAATCTGGTGTCCT
chr12_57504227_57504249_-_3855_TF	0.355761821	-0.044876336	CTGAGGCTTCTTAAGCTCGACAGCATTGATGAG
chr12_57490547_57490569_-_3856_TF	0.676620479	-0.280700891	TAGCCAGCTCCTCCTCCTCAGGCTCATTGGTGA
chr12_57498163_57498185_-_3857_TF	0.5045008	-0.153187253	AGCCACAGGCAACACTGGATTCTGCTGGGGCCG
chr12_57512020_57512042_-_3858_TF	0.023536242	0.509519462	CAAACCAGACATAGAATACCTTGTCTTCAAAAC
chr12_57515152_57515174_-_3859_TF	0.42278633	-0.094881439	GCCCGTTGCCTGTCAGCCTCACTGCCTTTAATC
chr12_57489033_57489055_-_3860_TF	0.153974972	0.151622184	TCAGGAACGGGACCACACAATCTTCCGGGCCTA
chr12_57504239_57504261_-_3861_TF	0.956827393	-0.698523188	GCAGACTTTACACTGAGGCTTCTTAAGCTCGAC
chr12_57498174_57498196_-_3862_TF	0.191266868	0.1052466	TTCCTTTCTCCAGCCACAGGCAACACTGGATTC
chr12_57515933_57515955_-_3863_TF	0.113355992	0.214141776	TTTTGGAACAAGGGACTGACTGTGCCAATCTGG
chr12_57490545_57490567_-_3864_TF	0.320907586	-0.017295068	GCCAGCTCCTCCTCCTCAGGCTCATTGGTGACA
chr12_57516261_57516283_-_3865_TF	0.009603687	0.670719302	GCTGGCTTCGGGGACGTTTTTGCCTGGCCCCCT
chr12_57516256_57516278_-_3866_TF	0.425383447	-0.096763946	CTTCGGGGACGTTTTTGCCTGGCCCCCTCCAAA
chr12_57489433_57489455_-_3867_TF	0.901245566	-0.541445836	CAGCAGACAAAGCTGGCTGCAGCTCTGTCGCTT
chr10_27181034_27181056_-_3888_TF	0.122143515	0.199160522	TTCAGAATATTCTGGAATACTTGTTGTGGTGTT
chr10_27165427_27165449_-_3889_TF	0.159178798	0.144645667	TGTTTCAGACAGACAGGCTGAAAGGATGTTTGC
chr10_27161144_27161166_-_3890_TF	0.518469842	-0.163085068	GTAACTTTTGAAAGGCCAAAATCCGTCAGTTTA
chr10_27186595_27186617_-_3891_TF	0.790921405	-0.385540846	CCTTAGATCAATCTAGTATTAAGGAGTATATAA
chr10_27170191_27170213_-_3892_TF	0.192445119	0.103901266	AAACCTAACTGACTTGTGTCAGTGTCCATATTT
chr10_27165467_27165489_-_3893_TF	0.840022998	-0.443592008	CTACAGACATAGGGCATACGAGTCCTTGAGAAA
chr10_27165144_27165166_-_3894_TF	0.079739835	0.283003657	TAAATCCCAACGAGCTGATAAGCGATAACACTT
chr10_27181535_27181557_-_3895_TF	0.026322747	0.489204919	TGTATCATCAATGGTTAAAAGTATTTCTACTGC
chr10_27161127_27161149_-_3896_TF	0.322396331	-0.018502985	AAAATCCGTCAGTTTAATATGACCCTCATTAGA
chr10_27186796_27186818_-_3897_TF	0.127999296	0.189685527	GTGTCCTCTAATTTTATTGATGCTTCAGTTTTC
chr10_27165507_27165529_-_3898_TF	0.059420539	0.338940722	TTTAGTAATTTGCTAGAATAAGGCGTAGTGTCC
chr10_27161129_27161151_-_3899_TF	0.77512	-0.369070115	CCAAAATCCGTCAGTTTAATATGACCCTCATTA
chr10_27159671_27159693_-_3900_TF	0.292247784	0.006584611	TTCACAGCCATCTCTTCATCAAAATAACCATAT
chr10_27186524_27186546_-_3901_TF	0.918527869	-0.57886534	AGGAAAATTTTTGTGCTACAGACTAAATCCAGA
chr10_27167122_27167144_-_3902_TF	0.232117069	0.061801922	TTAGACACTTCACAGGCATTCCTGGGTTGGAGG
chr10_27159690_27159712_-_3903_TF	0.30453197	-0.003804251	TGCTACTTCAGAAATATATTTCACAGCCATCTC
chr10_27155052_27155074_-_3904_TF	0.61636627	-0.233940926	AGGCTGGTGGGAAGCGGTCCTCCTCCCATACAC
chr10_27155193_27155215_-_3905_TF	0.740392704	-0.33553286	GTGGGCGGCGACCGCGGCCCCACTGACATCATT
chr10_27161108_27161130_-_3906_TF	0.133006313	0.18187298	TGACCCTCATTAGAAATAAGCATATTGTCCGGT
chr10_27158664_27158686_-_3907_TF	0.189768423	0.106966706	ATTACCAAGTAGACATTGTTTGCAGACTGCAGT
chr10_27180957_27180979_-_3908_TF	0.333128458	-0.027126576	TACCGCAGGACCATGGGCCCTGCCTAGTAACAG
chr10_27165077_27165099_-_3909_TF	0.015095425	0.589672539	GATATCCATCATATTAATATCTCTATTCAAAGT
chr10_27167119_27167141_-_3910_TF	0.034639154	0.439081618	GGTTGGAGGCAACTGTTTCAAGACATGATTTTA
chr10_27181491_27181513_-_3911_TF	0.668251463	-0.273974221	CTTCTGGCCAAGGGATATCTCTTTTCAGAATAT
chr10_27167103_27167125_-_3912_TF	0.226924142	0.067000677	TTCAAGACATGATTTTAGTAATTTGCTAGAATA
chr10_27161097_27161119_-_3913_TF	0.041090537	0.40765846	TTTCAAGTCCCTGTGGATGATTCCATGTCTGTG
chr10_27181494_27181516_-_3914_TF	0.477342082	-0.133944173	CACCTTCTGGCCAAGGGATATCTCTTTTCAGAA
chr10_27181489_27181511_-_3915_TF	0.864262143	-0.477715443	TCTGGCCAAGGGATATCTCTTTTCAGAATATTC
chr10_27181493_27181515_-_3916_TF	0.201921464	0.093301956	ACCTTCTGGCCAAGGGATATCTCTTTTCAGAAT
chr10_27161109_27161131_-_3917_TF	0.107648304	0.224423972	CATATTGTCCGGTTTCAAGTCCCTGTGGATGAT
chr10_27181484_27181506_-_3918_TF	0.055463324	0.351884757	CCAAGGGATATCTCTTTTCAGAATATTCTGGAA
chr10_27161095_27161117_-_3920_TF	0.055123076	0.353037901	TCAAGTCCCTGTGGATGATTCCATGTCTGTGAA
chr10_27161113_27161135_-_3922_TF	0.700725266	-0.300611834	TAAGCATATTGTCCGGTTTCAAGTCCCTGTGGA
chr2_85541869_85541891_-_3923_TF	0.780681029	-0.374768565	TGTGCCAAGACAATGGTTAAAGGCATACACTCC
chr2_85541126_85541148_-_3924_TF	0.160937479	0.14232977	TACTTTGGCATCAGGATCCTGCTGAAGGTGGGC
chr2_85542988_85543010_-_3925_TF	0.061963852	0.33104169	GGAGATCGAAATTCTTCTTCACAATCTCTAATA
chr2_85542282_85542304_-_3926_TF	0.342139004	-0.034259729	TATTTCGCAGGCACAACTGCTTTGATGACTTTC
chr2_85542975_85542997_-_3927_TF	0.501085295	-0.150768535	CTTCTTCACAATCTCTAATAGCTCTCTCTCACT
chr2_85542302_85542324_-_3928_TF	0.899256883	-0.537525148	AGATTGTATCCTCATCAAGGTATTTCGCAGGCA
chr2_85541714_85541736_-_3929_TF	0.237933241	0.056074643	TCTCCAGCACCAATGTCTTCTTCATTTCTGTCA
chr2_85541337_85541359_-_3930_TF	0.594390831	-0.217652775	ATCATATCCAATGTGTTTAACAGCTTCACGAAC
chr2_85541640_85541662_-_3931_TF	0.264449673	0.031099479	GGCTACCAGCACGTTACAAGTCTTGTAGTCAAA
chr2_85542958_85542980_-_3933_TF	0.132425263	0.182766666	ATAGCTCTCTCTCACTCTTCTGAGAGGTACCAT
chr2_85542648_85542670_-_3934_TF	0.219470989	0.074611423	TGAACGGTCGACCTTGGTATAATCCTTTCCTGA
chr2_85541845_85541867_-_3935_TF	0.460325229	-0.121845776	ATACACTCCTCAGTTTCATCAGTGGCATAGCCA
chr2_85542166_85542188_-_3936_TF	0.576065473	-0.204285921	AAGCACAGCACCTCGATCCTGCATATACTGCAC
chr2_85541326_85541348_-_3937_TF	0.236803233	0.057179739	TGTGTTTAACAGCTTCACGAACCACTTTCTGGT
chr2_85544133_85544155_-_3938_TF	0.877368802	-0.49835671	AAGTACTTTACGTGCACATCACAAGGACATTTT
chr2_85539297_85539319_-_3939_TF	0.010978857	0.646781966	TGAACGCCTCGTGGAAGCCGTTGAGCTGTCCGT
chr2_85542904_85542926_-_3941_TF	0.009039919	0.681530021	ATGGATGAGAAACTCCAATAGCATAAGAGACCT
chr2_85542172_85542194_-_3943_TF	0.917374999	-0.576155453	ATCCTGCATATACTGCACAGTAACTTGAGTTTT
chr2_85542572_85542594_-_3945_TF	0.04682444	0.383471277	AAACCAGCATCACCCTGAGGCCCACCAATAACA
chr2_85542159_85542181_-_3946_TF	0.265549216	0.030100088	TGCACAGTAACTTGAGTTTTAGAATCAGGGCGT
chr2_85541274_85541296_-_3947_TF	0.588541126	-0.213366925	GATCATTCCAGTTTTAGCAACAGTTTCACAAGC
chr2_85541270_85541292_-_3948_TF	0.295878353	0.00348842	ATTCCAGTTTTAGCAACAGTTTCACAAGCTACT
chr2_85542907_85542929_-_3949_TF	0.416613901	-0.090394751	TAGCATAAGAGACCTGAACAAGAACCCTCCGGC
chr2_85542156_85542178_-_3950_TF	0.502056913	-0.151456577	ACAGTAACTTGAGTTTTAGAATCAGGGCGTAAC
chr2_85542911_85542933_-_3951_TF	0.172106549	0.12807884	CCAATAGCATAAGAGACCTGAACAAGAACCCTC
chr2_85541256_85541278_-_3952_TF	0.866028995	-0.480396502	AACAGTTTCACAAGCTACTTTGGCATCAGGATC
chr2_85542573_85542595_-_3953_TF	0.461251769	-0.122505951	CAAACCAGCATCACCCTGAGGCCCACCAATAAC
chr2_85542566_85542588_-_3954_TF	0.166496008	0.135141843	GCATCACCCTGAGGCCCACCAATAACAAATCTG
chr2_85541087_85541109_-_3955_TF	0.147404013	0.160712798	ACAAATCTTATCTGGGTGGCCTTCCCCGACCGA
chr2_85542910_85542932_-_3957_TF	0.261420041	0.033867023	CAATAGCATAAGAGACCTGAACAAGAACCCTCC
chr2_10654499_10654521_+_4193_TF	0.350567576	-0.040850905	AGACAAACATCATTAAGGTCATGCTCTGGCTCC
chr2_10675837_10675859_+_4194_TF	0.975145801	-0.799634646	GATAGGTGTCATAACATCGAACCCGAGGTTTAT
chr2_10689802_10689824_+_4195_TF	0.364884637	-0.051883604	CAGGAAGGGACTTGCCGCAGCTGAGGCTGTAAA
chr2_10644327_10644349_+_4196_TF	0.64796971	-0.258012794	AATGTAATAGATGCCCATCTTGGGGGTTTCATT
chr2_10577652_10577674_+_4197_TF	0.343409534	-0.035258159	GAATGTCAATTGTTTGCTGCCAACGGTGGTGTC
chr2_10654513_10654535_+_4198_TF	0.300141175	-0.000118997	AAGGTCATGCTCTGGCTCCAAGGAAGTAAATAT
chr2_10571897_10571919_+_4199_TF	0.141587103	0.169044259	GGGGCCAGCTTCAAAGTCCAACCCACAAGGCAC
chr2_10689853_10689875_+_4202_TF	0.869035579	-0.485028294	TGGAGACCTGCATGGCGCCGCACAACACTGTTC
chr2_10577661_10577683_+_4203_TF	0.82925313	-0.429773506	TTGTTTGCTGCCAACGGTGGTGTCGGATACACT
chr2_10654523_10654545_+_4205_TF	0.659238442	-0.266824732	TCTGGCTCCAAGGAAGTAAATATTTTTCCCTGC
chr2_10654517_10654539_+_4206_TF	0.363327488	-0.050692984	TCATGCTCTGGCTCCAAGGAAGTAAATATTTTT
chr2_10589606_10589628_+_4207_TF	0.8079456	-0.404346694	TAAGAGTCTTAGTTTCTTCTTCCTTTTTTCACT
chr2_10644341_10644363_+_4208_TF	0.133778111	0.180691008	CCATCTTGGGGGTTTCATTGGCCGTCAGAAGCA
chr2_10671617_10671639_+_4209_TF	0.111020465	0.218293093	CTTTGGTATTCTGGTTTTGTAGTAAAAACCTGA
chr2_10589189_10589211_+_4210_TF	0.069626198	0.308949384	GGAGTCTGCGTTGCTTCCTGACCTCTTCAACCC
chr2_10571201_10571223_+_4211_TF	0.772488287	-0.366408275	CCTTGCTATTCTGTGTTAGTGAGTTCTTGGAGA
chr2_10662994_10663016_+_4212_TF	0.642864173	-0.254063278	AGTCTAACAGGCCAACTCTGTTTCGAGTTCTTG
chr2_10603094_10603116_+_4213_TF	0.560178175	-0.192821753	CAGTTTCACCTTGTGATAGAGTCTTATATCCAT
chr2_10673524_10673546_+_4215_TF	0.144649109	0.164623876	ATCATTATGTAAGAAGACAATCTTTGAGTAGTC
chr2_10654487_10654509_+_4216_TF	0.653852932	-0.262596539	TTGGCCGTCAGAAGCATGCCTGAGTTGGGGTAG
chr2_10654493_10654515_+_4218_TF	0.823860748	-0.423114103	GTCAGAAGCATGCCTGAGTTGGGGTAGAGACAA
chr2_10673535_10673557_+_4219_TF	0.625221257	-0.240600329	AGAAGACAATCTTTGAGTAGTCATCAGACAAAA
chr2_10675804_10675826_+_4220_TF	0.115047202	0.211182042	TTTCAAAGGTGACAACTTCTGAATCTAAACACC
chr2_10654494_10654516_+_4221_TF	0.195739424	0.100172769	TCAGAAGCATGCCTGAGTTGGGGTAGAGACAAA
chr2_10654498_10654520_+_4223_TF	0.621895734	-0.238092242	AAGCATGCCTGAGTTGGGGTAGAGACAAACATC
chr2_10667222_10667244_+_4225_TF	0.200351531	0.095031671	GTCCCAGCACTCCACTCTACCCTCTATGGTTCC
chr2_10675809_10675831_+_4227_TF	0.292739787	0.006163713	AAGGTGACAACTTCTGAATCTAAACACCTTTCA
chr12_6566589_6566611_+_4228_TF	0.042882835	0.399769037	GCTTCAACAGAGCCCAATCTCCTCTTGGCTGCC
chr12_6561927_6561949_+_4229_TF	0.199249371	0.096252081	TTGACCACTTGCCCAGGGGATCCAGGTTAACCC
chr12_6560475_6560497_+_4230_TF	0.529889053	-0.171190705	CAGGTAGCCTCCTGTCTTGGAGGTCGCATTGAC
chr12_6560940_6560962_+_4231_TF	0.798710687	-0.393997231	GGAACTGGCGCCCATCATAGTGGCTGATAATGG
chr12_6561932_6561954_+_4232_TF	0.120886134	0.201245789	CACTTGCCCAGGGGATCCAGGTTAACCCCACGA
chr12_6563727_6563749_+_4233_TF	0.187293778	0.109830345	TTCTTTCTCTTCCTCCTCGTCCTCGGTCTCCTC
chr12_6563400_6563422_+_4234_TF	0.969970106	-0.765203706	CCGGTTCAGGTATTCAGAACGAGACCGCCCTTC
chr12_6566188_6566210_+_4235_TF	0.060318757	0.336115521	GGTCCCCGTGGTTCACCATACCATCTTCTTCAG
chr12_6561934_6561956_+_4236_TF	0.53157892	-0.172391896	CTTGCCCAGGGGATCCAGGTTAACCCCACGATT
chr12_6566790_6566812_+_4237_TF	0.793637055	-0.388462143	GCACGACTAGACAGCCTCTTGGAATTTTCGTCA
chr12_6568185_6568207_+_4238_TF	0.635214138	-0.248191856	CGTCCCCCAATTTCCTCTAGACCCACCAGAATG
chr12_6560491_6560513_+_4239_TF	0.733203441	-0.328969552	TTGGAGGTCGCATTGACAGAGTCAATAGCACTC
chr12_6568227_6568249_+_4240_TF	0.119217505	0.204042162	GTCCGAGAGTGCCCTTCGGGCGGCCCTCCACGT
chr12_6567859_6567881_+_4241_TF	0.437806787	-0.105729636	TCTGCTTCCGGGCCTTTCGGCCTGGCCCCCGCT
chr12_6561727_6561749_+_4242_TF	0.367405422	-0.053806471	TGGGGTGCCAAGGCCATGACGGGCAACATGCTG
chr12_6566779_6566801_+_4244_TF	0.572243233	-0.201518377	CCCTCTTTCGAGCACGACTAGACAGCCTCTTGG
chr12_6560447_6560469_+_4245_TF	0.698992157	-0.299151186	CTACTGTGATAGAACAGGTGCAGTAAACCAGGT
chr12_6566191_6566213_+_4246_TF	0.262543011	0.032838803	CCCCGTGGTTCACCATACCATCTTCTTCAGAGT
chr12_6557380_6557402_+_4247_TF	0.924090236	-0.592453213	CTTTTCCAGCTGGCTGACTGCTATCCTGGAAGC
chr12_6560463_6560485_+_4248_TF	0.147308533	0.160847332	CTCTTCTACTGTGATAGAACAGGTGCAGTAAAC
chr12_6563902_6563924_+_4250_TF	0.415796178	-0.08979896	CACTCCACTGGATCCCAGCAGCAGCTTCCCGGG
chr12_6566112_6566134_+_4251_TF	0.259298093	0.035817757	CACTGCACTCCAGCCGCTTCACCTTCCTCCTCA
chr12_6563897_6563919_+_4252_TF	0.163541776	0.138937607	CTCTTCACTCCACTGGATCCCAGCAGCAGCTTC
chr12_6563891_6563913_+_4253_TF	0.38364583	-0.066068133	GGTCTCCTCTTCACTCCACTGGATCCCAGCAGC
chr12_6563901_6563923_+_4254_TF	0.684397419	-0.28703357	TCACTCCACTGGATCCCAGCAGCAGCTTCCCGG
chr12_6560937_6560959_+_4255_TF	0.305727747	-0.004802681	GGTCAAAGCCCCCCACCACCTTGGGGAACTGGC
chr12_6560710_6560732_+_4256_TF	0.020595778	0.533677816	TGTCCTTCTCATCCTTGTTAGTCTTCACGGCTG
chr12_6560704_6560726_+_4258_TF	0.372136338	-0.057400435	GCAGGATGTCCTTCTCATCCTTGTTAGTCTTCA
chr12_6561893_6561915_+_4259_TF	0.716094965	-0.313786497	TACTCGGGGGTAGCACCAATGGGCACAGAAGAA
chr12_6563331_6563353_+_4260_TF	0.930304686	-0.608760583	CTCCACCAGCTCAGACAGAGGGAAGAGGTCCAT
chr12_6560462_6560484_+_4261_TF	0.962108136	-0.722595057	TCTCTTCTACTGTGATAGAACAGGTGCAGTAAA
chr2_112576155_112576177_-_4642_TF	0.959170352	-0.708834212	AAAGCTGGTAAAAAACACTGTACCTGTTTGTTT
chr2_112572631_112572653_-_4643_TF	0.018006298	0.557932266	GGTCTCACCAAGGGACTCTGAGGAGTCTGAAGA
chr2_112552688_112552710_-_4644_TF	0.168114286	0.133085404	GCTTTCGCGTCATGAGACAAAGCATATAAAACT
chr2_112547502_112547524_-_4645_TF	0.597279664	-0.219776481	GAAGGTTACGTAAGTTGCAAAGCTTGGATTTCA
chr2_112551976_112551998_-_4646_TF	0.835052611	-0.437124795	ACTGGTTAAACAGGAACTCCGCAGCTTGCTCAT
chr2_112557918_112557940_-_4647_TF	0.879519114	-0.501921845	TATTTTAATAGACACTAACCAACCTTCCAGTTT
chr2_112557954_112557976_-_4648_TF	0.554097829	-0.188459027	GGAAACACTGGTCTTCTGAGCCTTCTTATCAAA
chr2_112572605_112572627_-_4649_TF	0.680822362	-0.284112274	CTGAAGACGATACAGTTTGTTATCCGATCGGTC
chr2_112572606_112572628_-_4650_TF	0.034808357	0.438187932	TCTGAAGACGATACAGTTTGTTATCCGATCGGT
chr2_112550917_112550939_-_4651_TF	0.9363536	-0.625980858	ATAACAGTGCCATTTTCCAAGTAGTGGAGGTTC
chr2_112542422_112542444_-_4652_TF	0.928296986	-0.603350418	CGCCAGTCTCTCGGTACACGCCGGAAGTAGTGG
chr2_112550886_112550908_-_4653_TF	0.331135742	-0.025536199	TCATATTGACAGCGGAATGTTCTTCCCTCACAC
chr2_112542546_112542568_-_4654_TF	0.045724911	0.387882051	GGATTCCATAAGAGGGGTCAGTCAAGTGCTTTA
chr2_112550950_112550972_-_4655_TF	0.164427321	0.137794073	AAGAACAGTTCTTTTCGGTAAATAAAGTTCAAC
chr2_112573736_112573758_-_4656_TF	0.546481506	-0.183010425	ACGGATCTCCGTACTGCAGTTTTGCTCCTATAA
chr2_112572681_112572703_-_4657_TF	0.476723231	-0.133505017	CATTGGTCCCAATTGGATAGTTATCCATGTCAT
chr2_112552666_112552688_-_4658_TF	0.374546683	-0.059224323	CATATAAAACTTTTCAGTATTGGATTTCAAGTG
chr2_112558028_112558050_-_4659_TF	0.08940411	0.260882523	GCAAAAAGGTATTCAAATGGTTTTGTAAGGTCT
chr2_112568842_112568864_-_4660_TF	0.941767581	-0.642739875	GGTTGTGATCAGAGAAAGGGATGAAGTTGGCAA
chr2_112552746_112552768_-_4661_TF	0.206188336	0.088650944	TGGTTCACCAAACTATCAGGATTGTCCTCCATG
chr2_112552658_112552680_-_4662_TF	0.068502454	0.312043652	AGTGGATACAGATGCACTGGTTAAACAGGAACT
chr2_112573574_112573596_-_4663_TF	0.902470674	-0.543896266	AAGAGGCCTTATTCACAATCATGGCATCTTCCA
chr2_112572575_112572597_-_4664_TF	0.172238071	0.127915478	AAAGCCCATAGTTTGCTTACCCATCTGGCATTG
chr2_112551778_112551800_-_4665_TF	0.971727044	-0.776197006	TGACAAGTGCCTTAAGTGCAAATCCCAAAGGAA
chr2_112568764_112568786_-_4666_TF	0.822707763	-0.421711111	CAAAGATAGCGACATTCATGAAGATCTGTTCCA
chr2_112552648_112552670_-_4667_TF	0.507029947	-0.154978469	GATGCACTGGTTAAACAGGAACTCCGCAGCTTG
chr2_112573573_112573595_-_4668_TF	0.197875931	0.097779996	AGAGGCCTTATTCACAATCATGGCATCTTCCAT
chr2_112547423_112547445_-_4669_TF	0.692696752	-0.293885164	GATATCAGCTGTCAACTTCCCACGGTAGGTACT
chr2_112564368_112564390_-_4670_TF	0.153374896	0.152438994	GAGTGACCCCTTCAGGAACATAAGGAAGAGCTG
chr2_112564369_112564391_-_4671_TF	0.171049538	0.129395345	GGAGTGACCCCCAAGTTGCACAGTAAAGCTGGA
chr2_112572576_112572598_-_4672_TF	0.651798426	-0.260991748	GAAAGCCCATAGTTTGCTTACCCATCTGGCATT
chr2_112551789_112551811_-_4673_TF	0.093461853	0.252233947	ATCAGAAAAGCTGACAAGTGCCTTAAGTGCAAA
chr2_112549273_112549295_-_4674_TF	0.860519735	-0.472132307	AGCCCCCCATTTCCTCTGCCTCCTCATGGTGCT
chr2_112547439_112547461_-_4675_TF	0.262837385	0.032569736	CATTCACTGCCCAGTTGATATCAGCTGTCAACT
chr2_112574848_112574870_-_4676_TF	0.053029778	0.360283485	CTTTACTCTTATAGTACATCACAAAACTTTCCC
chr4_57023332_57023354_-_4677_TF	0.539935727	-0.178340194	CCAGCTTGTCGTAAATGGCATGCCTCATGCCCT
chr4_57011044_57011066_-_4678_TF	0.056020446	0.350010899	TCAATTTCCTTAGGGTGTTCATAAGTTGTTCGG
chr4_57010772_57010794_-_4679_TF	0.009519384	0.672295264	CTGAAATATACGCCATCAAGGCTAAATTCTTCA
chr4_57024074_57024096_-_4680_TF	0.470018361	-0.128743496	GGCATTCAATTAAGTGACCAATAGTCATACGAG
chr4_57030906_57030928_-_4682_TF	0.869103521	-0.485133999	AGTTTGCATGCGTAAGGCATTCGCACCAAAGAA
chr4_56995366_56995388_-_4683_TF	0.938216851	-0.631592822	AGCATGCTAACCCATATAGTACTGGTGGGTCGG
chr4_57006924_57006946_-_4685_TF	0.469664114	-0.128491726	TCCAGTAGCTAAAGAGTATTTTAGGCCATCAGA
chr4_57025420_57025442_-_4686_TF	0.013246947	0.613129398	CGCTGGTAATAAGTGGGGCCAATAAATATTTGT
chr4_57023363_57023385_-_4687_TF	0.677581763	-0.281479263	CGAACCCCTGGAGCTATCAAACCATCATCATCC
chr4_57023444_57023466_-_4688_TF	0.18130462	0.116883739	CGTCTATTGGTGCTCTCCAATTCATCTTCATTT
chr4_57011050_57011072_-_4690_TF	0.974902583	-0.797866493	GACGTCTCAATTTCCTTAGGGTGTTCATAAGTT
chr4_57015620_57015642_-_4691_TF	0.548659978	-0.184567168	TTATATTCTCTCTCTTTCAATTGGTCAATATGC
chr4_57025468_57025490_-_4692_TF	0.007927841	0.704967661	GGTCCCCTAGCACGAGAGTGAATCTTATCATCC
chr4_57031072_57031094_-_4693_TF	0.466049098	-0.125921177	AATAAAATACTTTTTATCACAACACAGTACATA
chr4_57011078_57011100_-_4694_TF	0.170403995	0.130202545	GAAACTTCAGACACAATGATGTCCATCTGACGT
chr4_57020923_57020945_-_4695_TF	0.290934793	0.007709886	TCTTCCTGATTATATCCAGTGTATGATGCAATG
chr4_56994807_56994829_-_4696_TF	0.730946346	-0.326932332	CAGGATCCAAAGGGCATTCATTTAACTCACAAA
chr4_57023347_57023369_-_4697_TF	0.58329972	-0.209542333	TGTCGTAAATGGCATGCCTCATGCCCTGGCATG
chr4_57022161_57022183_-_4698_TF	0.601476628	-0.222870749	GCGATAGAAAACAGACCTGAAGAAGCCGCGGTC
chr4_57005603_57005625_-_4699_TF	0.349519095	-0.040035056	AACCATGTATCCCAAGAAATAGGCTTTTTTGGT
chr4_57023664_57023686_-_4700_TF	0.179506821	0.119036273	AGAGCGTACCCTTATTTTACAAAATTTATATCC
chr4_57025388_57025410_-_4702_TF	0.506122257	-0.154335592	GAACCCATTGTACAGGACCTCATTTCCTCTGAG
chr4_57024011_57024033_-_4703_TF	0.118626005	0.205041553	TGAAAGGCATATCCTCTTGTCTATACTGAATAC
chr4_57017054_57017076_-_4704_TF	0.739797558	-0.334985117	GCCACAAGATCCTGCCAACTATAGTTGTTATAT
chr4_57005600_57005622_-_4705_TF	0.259100061	0.036000338	CATGTATCCCAAGAAATAGGCTTTTTTGGTCTC
chr4_57006820_57006842_-_4706_TF	0.509910071	-0.157018572	TCTTAAACATACCTCTAAATAAGAATGCAAGCA
chr4_57023672_57023694_-_4707_TF	0.48776314	-0.141332939	ATCCTAACAGAGCGTACCCTTATTTTACAAAAT
chr4_56995269_56995291_-_4708_TF	0.788641367	-0.383109636	CCATTTTCTCTTGGGCAATCAGAACCTTTTCTG
chr4_57010361_57010383_-_4709_TF	0.466193633	-0.126023999	TTAACACCTGAGATACTCCAGCTCTGGCTTGAT
chr4_57006828_57006850_-_4710_TF	0.888358469	-0.517181777	AAGCAAATTCTTAAACATACCTCTAAATAAGAA
chr4_57024899_57024921_-_4711_TF	0.425881072	-0.097124303	TCACCCTTGTTAGCCGATACCTTCCCTTGAAGG
chr1_52413887_52413909_-_4742_TF	0.571326188	-0.200855319	TCTCCGGCGGTGATCAGGTGATGGCACTCTTTC
chr1_52411130_52411152_-_4743_TF	0.756554781	-0.350735134	AATAGTTCATCAATAAACTCATCAACATGCATC
chr1_52404724_52404746_-_4744_TF	0.544960894	-0.181924548	ATTTTAGAATGCCTTCAATTCTATTTCCGTCGG
chr1_52412539_52412561_-_4745_TF	0.885363063	-0.511896536	AGAGCACTAACTCGAGGCTCCAGTTGCTCAGCT
chr1_52415361_52415383_-_4746_TF	0.855641802	-0.465040475	ACCTTTCGGGAGACTTTGAGTGGCTCCTGTGTC
chr1_52404657_52404679_-_4747_TF	0.219340837	0.074745957	GCACCTAGAGGAATGGAGAAAGGTGGAAGAAGT
chr1_52404773_52404795_-_4748_TF	0.688602966	-0.290493	AGGGTTGGTGCCATGGATGCTGTGCGCATCCTT
chr1_52418131_52418153_-_4749_TF	0.137121463	0.175636396	TACTGCTGAAGTCTTTCAATTCTAGAGCAGGCA
chr1_52413891_52413913_-_4750_TF	0.140416843	0.170754756	AGCTTCTCCGGCGGTGATCAGGTGATGGCACTC
chr1_52417298_52417320_-_4751_TF	0.007378555	0.717777162	GCAAGAACAAATGAAACTATGAAAAAATGGGCT
chr1_52415359_52415381_-_4752_TF	0.667794027	-0.273609059	CTTTCGGGAGACTTTGAGTGGCTCCTGTGTCTG
chr1_52404722_52404744_-_4753_TF	0.879069745	-0.501172302	TTTAGAATGCCTTCAATTCTATTTCCGTCGGAT
chr1_52413917_52413939_-_4754_TF	0.214079841	0.080232998	GCGACGGGGCTTGTCCAAGTCTCGGTAGCTTCT
chr1_52417076_52417098_-_4755_TF	0.137333542	0.175319282	TTGAATAACAGCAGCAGCACAAATCCCAGGATT
chr1_52414774_52414796_-_4756_TF	0.67907411	-0.282690063	TGGACTCTTGCTCCGATGCCTTTCTCGGCGAGG
chr1_52414621_52414643_-_4757_TF	0.129509365	0.187302363	GCTTCTCCTTTTGGGAGATCGACTCCGCCTTCT
chr1_52413947_52413969_-_4758_TF	0.670269998	-0.275588622	CCTACTCCTCCTGTAGCGCAGTGTGGGAGAGCG
chr1_52411127_52411149_-_4759_TF	0.546562222	-0.183068082	AGTTCATCAATAAACTCATCAACATGCATCAAT
chr1_52415352_52415374_-_4760_TF	0.346651588	-0.037797958	GAGACTTTGAGTGGCTCCTGTGTCTGTGACTAC
chr1_52413895_52413917_-_4761_TF	0.461346192	-0.122573218	CGGTAGCTTCTCCGGCGGTGATCAGGTGATGGC
chr1_52412521_52412543_-_4762_TF	0.067068744	0.316060435	AATACATAGCGTTTCTGTAGTCGGGGCAGAATG
chr1_52411121_52411143_-_4764_TF	0.537737129	-0.176773841	ATCAATTCAAACTCCCCATTTCGGTTCTGGCTC
chr1_52408586_52408608_-_4765_TF	0.885660227	-0.51241545	AGTGCCCCCAGCATGCGGACATACTTGAAATCT
chr1_52408569_52408591_-_4766_TF	0.318678342	-0.015480789	GACATACTTGAAATCTTCATTTTTGATAAACTC
chr1_52415344_52415366_-_4768_TF	0.826343835	-0.426160323	CTACGGTGATGACCTGGGGACTTGGAACGGGAT
chr1_52415351_52415373_-_4769_TF	0.920655012	-0.58395839	TCTGTGACTACGGTGATGACCTGGGGACTTGGA
chr1_52405697_52405719_-_4770_TF	0.603920194	-0.22467734	TGGCTTTATCGACTACAAGTTCAGCTGTAAGTC
chr1_52411128_52411150_-_4771_TF	0.899713292	-0.538418834	AACATGCATCAATTCAAACTCCCCATTTCGGTT
chr1_52412514_52412536_-_4772_TF	0.059785635	0.337787579	AGCGTTTCTGTAGTCGGGGCAGAATGATATCAC
chr1_52413883_52413905_-_4773_TF	0.525317683	-0.167943645	ACTCTTTCCAACTTCTCATCCTCCTCTTCTTCC
chr1_52411119_52411141_-_4774_TF	0.079963179	0.282465524	CAATTCAAACTCCCCATTTCGGTTCTGGCTCTT
chr1_52412516_52412538_-_4775_TF	0.288095458	0.010153589	ATAGCGTTTCTGTAGTCGGGGCAGAATGATATC
chr1_52414764_52414786_-_4776_TF	0.109370556	0.221272047	GGGGAGGGGCTTCTCCTTTTGGGAGATCGACTC
chr20_64031918_64031940_-_4777_TF	0.888342318	-0.517152948	GGTGATCTTCCGCTGACTCCAAAACAGCTTGGC
chr20_63999099_63999121_-_4778_TF	0.56262407	-0.194580297	CGTGTGTCGGGATCATGGAATTTAAATCCGTCA
chr20_63993430_63993452_-_4779_TF	0.677391998	-0.28132551	TTGGGGCGTTCCATACGATATTTCTCTATTTCT
chr20_64027656_64027678_-_4780_TF	0.162445785	0.140359817	TGCTCGAGTAAGCTGCCCAATCTTCTCCTCCAG
chr20_64011303_64011325_-_4781_TF	0.633716075	-0.247048322	TGCGGGCATTTTCATAGGTCTCCAGCCTTGCCA
chr20_63999061_63999083_-_4782_TF	0.015156881	0.588942215	CCTTTGGGGTCAACGACGGTCTGTCCACTCACG
chr20_63983135_63983157_-_4783_TF	0.584262531	-0.210243828	TTTTCTTCATCTGGTCCCCAACGGTTCTCTTGC
chr20_64027131_64027153_-_4784_TF	0.75373452	-0.348034857	CCCCTGGTTATAGGCTTCCCGCGCCTTCTCCAT
chr20_63981136_63981158_-_4785_TF	0.509086656	-0.156435274	TCCGATGCACTCCGTAGCAAAGTGTCGCCNNNN
chr20_64010225_64010247_-_4786_TF	0.047763579	0.379781218	CAGCTCAACGGCTGCTTTCCACAAGCGAACCGA
chr20_64028488_64028510_-_4787_TF	0.931158555	-0.611105308	TCAGCCCCGCACGGTACTCCAGCCGCACGGACT
chr20_64033061_64033083_-_4788_TF	0.788894596	-0.383378702	ACATAAAAACTTTTAATGAAGGAGGACACAGCT
chr20_64011406_64011428_-_4789_TF	0.71414872	-0.31209522	TTCTCCACCATCTGCGTGTTCCCATTGGCTTCC
chr20_63995386_63995408_-_4791_TF	0.193806934	0.102354132	GCCAGGTGTCATCAGTCCTGGCGTCATTCCACC
chr20_64010259_64010281_-_4792_TF	0.223316582	0.070661907	GGCTCAGCATGATTCTAGCATCTTCAGGTTCTT
chr20_63993427_63993449_-_4793_TF	0.779927296	-0.373990193	GGGCGTTCCATACGATATTTCTCTATTTCTTCT
chr20_64026986_64027008_-_4794_TF	0.685755884	-0.288148276	ACCCACTCCAGCTTCACAGACTTCATGAACACC
chr20_63983100_63983122_-_4795_TF	0.02657152	0.487494423	GGGGGTGCATGGCGATCATCCACAGGGTCATTT
chr20_63993409_63993431_-_4796_TF	0.048806197	0.375764435	TTCTCTATTTCTTCTTTCTCCCTTTGCTCCCGT
chr20_64001084_64001106_-_4797_TF	0.146356548	0.162192666	CAGACATCTTCACTCTTGGGGCACATCTCCGTC
chr20_63999054_63999076_-_4798_TF	0.101331556	0.236378225	TCACGGAGTCAGACACCTGGCTCAGCCTCATGT
chr20_64026994_64027016_-_4799_TF	0.975119476	-0.799442456	TCACAGACTTCATGAACACCCGGGCGGTGGGGG
chr20_63983047_63983069_-_4801_TF	0.03056468	0.461981125	AGTGGCGCCCCGGCCCAGCCCCGGCACGTAGCC
chr20_64016728_64016750_-_4802_TF	0.659128689	-0.266738246	TTCCTCGGCATCCTGGATCCACTGCTCACGGTT
chr20_64024557_64024579_-_4803_TF	0.009422126	0.674130684	AGGGACTCCCGAGTGCCATGGTTCTTCTCGAAG
chr20_63999057_63999079_-_4804_TF	0.570461857	-0.2002307	CACTCACGGAGTCAGACACCTGGCTCAGCCTCA
chr20_64016725_64016747_-_4806_TF	0.79188023	-0.386569066	CTCGGCATCCTGGATCCACTGCTCACGGTTGAT
chr20_64024559_64024581_-_4807_TF	0.105857429	0.227748869	CCAGGGACTCCCGAGTGCCATGGTTCTTCTCGA
chr20_64001079_64001101_-_4808_TF	0.055250438	0.352605472	ATCTTCACTCTTGGGGCACATCTCCGTCCCCTT
chr20_64024568_64024590_-_4809_TF	0.434356227	-0.103245573	GGAGTGCTTCCAGGGACTCCCGAGTGCCATGGT
chr20_64010216_64010238_-_4811_TF	0.648947246	-0.258771947	CGAGTTTGGAACATGCTCGAGGGCTTTCCGAAG
chr14_58257934_58257956_-_4812_TF	0.97195432	-0.777667264	ATGCATGCACATACATGGCCACTCTGTCTGCAA
chr14_58270969_58270991_-_4813_TF	0.245443764	0.048819449	TAGCATATTTCTCTGCTTCTTCTCTTATATCTT
chr14_58267489_58267511_-_4814_TF	0.091498429	0.256375654	TTGCAACTTCTTTAACGATATCACGGCAGGTCA
chr14_58257817_58257839_-_4815_TF	0.594273046	-0.217566289	TTAGTGGAATGTTGTAGCCAAAGTTAGATCTGA
chr14_58252134_58252156_-_4816_TF	0.92759289	-0.60148617	CCCAAAGACAACACCATCTTTGCATCTGATTCC
chr14_58270449_58270471_-_4817_TF	0.231875283	0.06204216	CCCAGCTGAGTTCTAGTTCAAAAGCTTTATCCT
chr14_58257942_58257964_-_4818_TF	0.017485003	0.563227116	GAGTGTATATGCATGCACATACATGGCCACTCT
chr14_58270422_58270444_-_4820_TF	0.431142315	-0.100927755	TATCCTTAACTTCGTCATGTACTATGTAAATTA
chr14_58257790_58257812_-_4822_TF	0.252241375	0.042381065	ATCTGAAGTTGGAAGCTTCTTCTCTTGCTATGT
chr14_58252169_58252191_-_4823_TF	0.130288522	0.186081953	TCTTCATAAAGTTTAGAAAGGACTAATTTTTCT
chr14_58270966_58270988_-_4824_TF	0.326882961	-0.022125778	CATATTTCTCTGCTTCTTCTCTTATATCTTTTG
chr14_58270455_58270477_-_4825_TF	0.579614133	-0.206861274	CACCAACCCAGCTGAGTTCTAGTTCAAAAGCTT
chr14_58270461_58270483_-_4826_TF	0.66684203	-0.272849906	TTAATTCACCAACCCAGCTGAGTTCTAGTTCAA
chr14_58271926_58271948_-_4827_TF	0.491356309	-0.143878503	AAATAGTTACATTGGACTGGAGTAGAAATTTAA
chr14_58270434_58270456_-_4828_TF	0.261283817	0.033991947	GTTCAAAAGCTTTATCCTTAACTTCGTCATGTA
chr14_58267484_58267506_-_4829_TF	0.189093317	0.107745077	ACTTCTTTAACGATATCACGGCAGGTCATTTCT
chr14_58270950_58270972_-_4830_TF	0.705788652	-0.304907293	TTCTCTTATATCTTTTGGAACAATTTCATGTCT
chr14_58270458_58270480_-_4831_TF	0.822390845	-0.42132673	ATTCACCAACCCAGCTGAGTTCTAGTTCAAAAG
chr14_58270430_58270452_-_4833_TF	0.538721964	-0.177475336	GTCATGTACTATGTAAATTATTTTTGCAACTTC
chr14_58257928_58257950_-_4834_TF	0.197256346	0.098471883	CTGCAAGATGTTTTAGTGGAATGTTGTAGCCAA
chr14_58252121_58252143_-_4835_TF	0.647313199	-0.257503489	ATAGCTGTACCCAGTGCCGATTGAGCTCATCGT
chr14_58257748_58257770_-_4836_TF	0.135803795	0.177615959	CTGCTACTGCCATTCCAACATGCCGATCAACAT
chr14_58270429_58270451_-_4839_TF	0.420995088	-0.09358127	TCATGTACTATGTAAATTATTTTTGCAACTTCT
chr14_58267475_58267497_-_4840_TF	0.374329266	-0.05906	TCTTTCATCTGAAGCTTCTCTATTTCCGTCTTT
chr14_58260950_58260972_-_4842_TF	0.721514755	-0.318533605	AACATGAAACTGCAGCCAAAAGGTCTAACAGCA
chr14_58270436_58270458_-_4843_TF	0.392093226	-0.072366987	AACTTCGTCATGTACTATGTAAATTATTTTTGC
chr14_58252132_58252154_-_4844_TF	0.059078651	0.340026599	ATCTGATTCCAATAGCTGTACTACTATTTTCCA
chr14_58263715_58263737_-_4845_TF	0.890414339	-0.520881445	GCACAGCCCCAATAACCGTATGAAACACCTGAT
chr14_58257941_58257963_-_4846_TF	0.582428685	-0.208908104	ATGGCCACTCTGTCTGCAAGATGTTTTAGTGGA
chr2_231061277_231061299_-_4849_TF	0.756964441	-0.351129125	CTGTGGTTCATCTTCATCCAGAAGAGAAATAAT
chr2_231083602_231083624_-_4850_TF	0.016590678	0.572682892	CAATAGCCTGAGCATTTTTAGAGCCCAACATAA
chr2_231170667_231170689_-_4852_TF	0.32637676	-0.021718334	AAATGGTTCTGGGGGTTCTGGCTCTTGTTCCTC
chr2_231078664_231078686_-_4853_TF	0.741413869	-0.336474594	TGCAGTATGACATACAGAATTCCGTACTGCATC
chr2_231082900_231082922_-_4854_TF	0.711392749	-0.309712057	CATGGCTGCCAAACCAAGGCCCAGACTGCCACC
chr2_231062279_231062301_-_4855_TF	0.24371878	0.050472288	TCGGAAATTTCTGCCCAGAAGTCATTAACAACT
chr2_231078690_231078712_-_4856_TF	0.801928878	-0.397562366	TGCATAAAAGAGTTTGCTATAACGGTTGCAGTA
chr2_231056870_231056892_-_4858_TF	0.154931978	0.150324898	CTCAGGCCGCCGGCTCGCTTCTCGCCAGGACCC
chr2_231080249_231080271_-_4860_TF	0.652118663	-0.261241596	CAATTATATCACCACCATGATTGGCATGAATAA
chr2_231083637_231083659_-_4862_TF	0.964735337	-0.735798549	ATGTTGAGTTTCTTGTGCATAACCAACCATGTC
chr2_231077082_231077104_-_4863_TF	0.363955535	-0.05117346	GCAGATGTAACTCAATAGCCATTTCACCACTTA
chr2_231062608_231062630_-_4864_TF	0.282208127	0.015266819	GAAGAGGTCCCCTGCTCCAAGAGCATAATTCAG
chr2_231138781_231138803_-_4865_TF	0.062616983	0.329062127	AGCTCCGTAGCGCACATGAGGGTTGTAACTCTC
chr2_231163649_231163671_-_4868_TF	0.227200412	0.066722001	TTTATACTGAACTTTCGGCATCTTTAAGTCCTT
chr2_231078674_231078696_-_4869_TF	0.774011053	-0.3679458	ATACAGAATTCCGTACTGCATCCTTTGTGTTTT
chr2_231079553_231079575_-_4872_TF	0.136212021	0.177000949	CTGGCTAACCATTCCAAATTATCTCTAAGAAAC
chr2_231082901_231082923_-_4873_TF	0.64536518	-0.255994793	CCAGACTGCCACCGTGTCTAACGATATCATTGC
chr2_231066917_231066939_-_4875_TF	0.189968809	0.106736077	AGTGATCAATGCATTTTGCTATAATAGTTTCCA
chr2_231080146_231080168_-_4876_TF	0.93771467	-0.630064907	TTTTTCATGACCCTTATGAATTACACCCAAACT
chr2_231138744_231138766_-_4877_TF	0.405935495	-0.082586817	CACTGTTCAGGGGTTCTGAATAGAATGAACCCA
chr2_231083576_231083598_-_4878_TF	0.343042451	-0.034969873	AGGCCAGCTGCTTCCCCTGTTACTGCATCATCC
chr2_231079552_231079574_-_4879_TF	0.027341737	0.482295668	TGGCTAACCATTCCAAATTATCTCTAAGAAACT
chr2_231146244_231146266_-_4880_TF	0.18317325	0.114663938	TTAATGGCTTCCTTGTTTCCTGTACCAGCACAG
chr2_231165202_231165224_-_4881_TF	0.88952668	-0.519276654	AGTAGAAACCTTTAAGTCCTTGTTAAGGCCAAT
chr16_74300140_74300162_-_4882_TF	0.078537306	0.285924954	ATGACCCCAAAAGCACACCAACAACACGCTTCT
chr16_74304326_74304348_-_4883_TF	0.229390331	0.064521419	TCCAATTTCACTGGTCACGTGTTCAAATGTTTT
chr16_74306056_74306078_-_4884_TF	0.198885881	0.096655682	AGACCCCAAGAGTCTTTCAAGATGAGGAAAATT
chr16_74300155_74300177_-_4885_TF	0.73988114	-0.335061993	GTACTTTCTTTTGCCATGACCCCAAAAGCACAC
chr16_74305755_74305777_-_4886_TF	0.082642911	0.276113625	GTTTGTAAGATTTTAATTTACAAATTAAAAAAG
chr16_74302252_74302274_-_4887_TF	0.346810195	-0.03792192	TCCACTGAAATGTACGCTTCTGTAGGCAGCCCT
chr16_74296805_74296827_-_4888_TF	0.946681503	-0.659268264	GCCCAGTTCCTCTTCTTCCGGTTCGTCAGCCCT
chr16_74306003_74306025_-_4889_TF	0.48758141	-0.141204171	AAATGAATGAAGAGTACCAAAATATTTGTTGAC
chr16_74296881_74296903_-_4890_TF	0.033872405	0.443184887	ACACCCCGCTCGCCAGGCCTGGCTCCCTGCCAC
chr16_74296830_74296852_-_4891_TF	0.004760452	0.795825752	GTAGCGGTCACCGGTACCCTTTCAGGCCCAGTT
chr16_74296953_74296975_-_4892_TF	0.009511199	0.672449017	ATGATCCACCACACTGAGCAGCACCAGGGGGTG
chr16_74304356_74304378_-_4893_TF	0.851393722	-0.45902491	TTCAACTCCAACTTCCTCAGCTTCCTCTGCTCC
chr16_74296947_74296969_-_4894_TF	0.400886514	-0.07887283	CACCACACTGAGCAGCACCAGGGGGTGGACCAC
chr16_74301598_74301620_-_4895_TF	0.429743687	-0.099917793	TTCGTTGATGGCAATGTCATTCTTGTGTAGTTT
chr16_74301591_74301613_-_4896_TF	0.973257152	-0.786325449	ATGGCAATGTCATTCTTGTGTAGTTTAGGGCCT
chr16_74302242_74302264_-_4898_TF	0.089346679	0.261007447	TGTACGCTTCTGTAGGCAGCCCTAGGTCCTTCG
chr16_74306058_74306080_-_4899_TF	0.975486865	-0.802142733	ACAGACCCCAAGAGTCTTTCAAGATGAGGAAAA
chr16_74296883_74296905_-_4900_TF	0.474808912	-0.13214623	ACACACCCCGCTCGCCAGGCCTGGCTCCCTGCC
chr16_74305981_74306003_-_4901_TF	0.323761514	-0.019608081	TATTTGTTGACTTCTCTTCATTTTTCTCATACA
chr16_74300117_74300139_-_4902_TF	0.033492561	0.445250936	TTGCCGATTCGGTTGAAATGATCCACCACACTG
chr16_74304309_74304331_-_4903_TF	0.575177066	-0.203642082	TTGGAGTTCCATCATCATGGACTTCTTCCACTG
chr16_74304312_74304334_-_4904_TF	0.460700128	-0.122112921	AGGTTGGAGTTCCATCATCATGGACTTCTTCCA
chr16_74302223_74302245_-_4905_TF	0.278381127	0.01862535	ATCAATGATGACCAATACGGAATTAGGACAGTA
chr16_74302213_74302235_-_4906_TF	0.06547668	0.320615352	ACCAATACGGAATTAGGACAGTATCTTTTCATG
chr16_74304304_74304326_-_4907_TF	0.851352511	-0.458967253	GTTCCATCATCATGGACTTCTTCCACTGAAATG
chr16_74302220_74302242_-_4908_TF	0.28678357	0.011287514	AATGATGACCAATACGGAATTAGGACAGTATCT
chr16_74301562_74301584_-_4909_TF	0.342549631	-0.034582609	TATTCTTTCCCTGGCATTGACTTTCTTAAACAT
chr16_74302217_74302239_-_4910_TF	0.911183435	-0.562163979	GATGACCAATACGGAATTAGGACAGTATCTTTT
chr16_74301572_74301594_-_4911_TF	0.896711028	-0.53260507	ACCAGCCAACTATTCTTTCCCTGGCATTGACTT
chr16_74301555_74301577_-_4912_TF	0.386428842	-0.068148884	TCCCTGGCATTGACTTTCTTAAACATTCCATAC
chr16_74301566_74301588_-_4913_TF	0.360473279	-0.048504894	CAACTATTCTTTCCCTGGCATTGACTTTCTTAA
chr16_74301558_74301580_-_4914_TF	0.178438025	0.12032395	CTTTCCCTGGCATTGACTTTCTTAAACATTCCA
chr16_74302227_74302249_-_4915_TF	0.046826863	0.383461668	TCACATCAATGATGACCAATACGGAATTAGGAC
chr16_74301059_74301081_-_4916_TF	0.471016361	-0.129452679	TTCATCAAAAGGAACTGCAAAACTGTTCGATAC
chr11_47573132_47573154_-_4917_TF	0.176520447	0.122649456	GCTACAATCCCTTGCTAGACAGCTTCACCCGGC
chr11_47565829_47565851_-_4918_TF	0.215700776	0.078532111	CCCGACAGGGACGGAGCGGCGGGGACGGGGCAG
chr11_47565762_47565784_-_4919_TF	0.124437539	0.195403196	GTCAAGCTCCGCAACGGCAGCGCGCCCAGCAGC
chr11_47565749_47565771_-_4920_TF	0.431191573	-0.10096331	ACGGCAGCGCGCCCAGCAGCACGGTGGGGTCGA
chr11_47565479_47565501_-_4921_TF	0.100577776	0.237848483	CACCGGGTGACGGCGGGGACTGGCCTGGACTCT
chr11_47572692_47572714_-_4922_TF	0.385335846	-0.067332363	CTGTTCTCTGCCATTCCCTAGTCATCCTGTGCC
chr11_47565866_47565888_-_4923_TF	0.024082501	0.505358536	AGAGGTGGCTCAGCAAAGACGGTGGAGACCCCA
chr11_47565939_47565961_-_4924_TF	0.132668667	0.182391894	ACCTCGTCTCGTACTCCTCGTTCATGGTGATCA
chr11_47565911_47565933_-_4925_TF	0.591679057	-0.215663602	GATCACCCCGCGCACGTTCTCGTCCTGTACCAG
chr11_47565920_47565942_-_4926_TF	0.160988795	0.142262504	GTTCATGGTGATCACCCCGCGCACGTTCTCGTC
chr11_47571728_47571750_-_4927_TF	0.349746205	-0.040211871	ATTACCTATTACCTATTGGCACATTTCTGTTAC
chr11_47573273_47573295_-_4928_TF	0.162623111	0.140129188	CTTCCCGACTCATCCAGTGCTTTGACACAGAGA
chr11_47565562_47565584_-_4929_TF	0.220085307	0.073977195	CGCGCTCGCGGTCCGGACCCGCGAGAAGAGCAG
chr11_47565618_47565640_-_4930_TF	0.19442681	0.101652636	TCCAGCAGCGCGGTGGCCGCCATCCCGGCCCGG
chr11_47573115_47573137_-_4931_TF	0.027791349	0.479326324	GACAGCTTCACCCGGCTTTGCCTTCCTGAGGCC
chr11_47565572_47565594_-_4932_TF	0.59376252	-0.217191517	CGTCGGCCCCCGCGCTCGCGGTCCGGACCCGCG
chr11_47569767_47569789_-_4933_TF	0.042943028	0.39950958	AATTGGACTCCCTTCTGGAGGTTGTCCAAGGTG
chr11_47565842_47565864_-_4934_TF	0.06074164	0.334799016	GAGACCCCAGCGGCCCGACAGGGACGGAGCGGC
chr11_47571979_47572001_-_4935_TF	0.502427373	-0.151718917	CAAAGAGCCAGAGGTGAGTCTCCTTTTTTCAAG
chr11_47565914_47565936_-_4936_TF	0.399398087	-0.077775037	GGTGATCACCCCGCGCACGTTCTCGTCCTGTAC
chr11_47565913_47565935_-_4937_TF	0.702373219	-0.302005216	TCGTCCTGTACCAGCTGGCGCGTCAAGCTCCGC
chr11_47569715_47569737_-_4939_TF	0.525191801	-0.167854277	CGACTCCTAGTCTCTTCCACTCCTGTGAAGAGT
chr11_47565923_47565945_-_4940_TF	0.592504979	-0.216269003	GCGCACGTTCTCGTCCTGTACCAGCTGGCGCGT
chr11_47569717_47569739_-_4942_TF	0.62683518	-0.241820739	CTCGACTCCTAGTCTCTTCCACTCCTGTGAAGA
chr11_47565925_47565947_-_4943_TF	0.718999284	-0.316323413	CCGCGCACGTTCTCGTCCTGTACCAGCTGGCGC
chr11_47569712_47569734_-_4944_TF	0.207078194	0.087689992	CTCCTAGTCTCTTCCACTCCTGTGAAGAGTTGC
chr11_47569702_47569724_-_4945_TF	0.253626043	0.041083779	CTTCCACTCCTGTGAAGAGTTGCACAGGAACCT
chr11_47565924_47565946_-_4946_TF	0.111643429	0.217178387	CGCGCACGTTCTCGTCCTGTACCAGCTGGCGCG
chr11_47565907_47565929_-_4947_TF	0.08179505	0.278102798	TGTACCAGCTGGCGCGTCAAGCTCCGCAACGGC
chr11_47565919_47565941_-_4948_TF	0.058078864	0.343236182	ACGTTCTCGTCCTGTACCAGCTGGCGCGTCAAG
chr11_47569706_47569728_-_4949_TF	0.476284527	-0.133193668	GTCTCTTCCACTCCTGTGAAGAGTTGCACAGGA
chr11_47565922_47565944_-_4950_TF	0.126192704	0.192568385	CGCACGTTCTCGTCCTGTACCAGCTGGCGCGTC
chr11_47569711_47569733_-_4951_TF	0.263795564	0.031695269	TCCTAGTCTCTTCCACTCCTGTGAAGAGTTGCA
chr15_40698784_40698806_-_4972_TF	0.310478879	-0.008748353	TCTTCTTCCACTGAAGTATCTGCATTTGCTTCA
chr15_40728776_40728798_-_4973_TF	0.227935109	0.065982067	GATGCTTGATAAAGGAGCTGGGTCTGGTGGTCT
chr15_40728714_40728736_-_4974_TF	0.21267676	0.081712865	ATCCAGGACATCACTGCCAGAGAGACCATACCT
chr15_40728781_40728803_-_4975_TF	0.778910082	-0.372942755	TGGCTGATGCTTGATAAAGGAGCTGGGTCTGGT
chr15_40706249_40706271_-_4976_TF	0.286530499	0.011506611	GCTCTTTGGAGCCAGTAGTAATCTGTATGATCT
chr15_40718871_40718893_-_4977_TF	0.161436537	0.141676322	TCTCAGCCACTGCCAGCAGCCGTTCTGGCCTAA
chr15_40698797_40698819_-_4978_TF	0.180934289	0.117325777	TGGGCCAAAGCTTTCTTCTTCCACTGAAGTATC
chr15_40701087_40701109_-_4979_TF	0.321641438	-0.017890858	GAATCCAGCTTCTTCCAATTTCTTCACATCGTT
chr15_40701090_40701112_-_4980_TF	0.599471204	-0.221390881	ATGGAATCCAGCTTCTTCCAATTTCTTCACATC
chr15_40731843_40731865_-_4982_TF	0.214207727	0.080098464	CTGGGCTCAAGCGATCCACCTGCCTCGGCCTCC
chr15_40709034_40709056_-_4983_TF	0.776470125	-0.370444277	CCAAACATTTCTGTGATAGATCCAGTCTCAATT
chr15_40718845_40718867_-_4984_TF	0.35095572	-0.041152644	GGCCTAAAGGTACCCTCAGTGTCAATGTACATG
chr15_40709027_40709049_-_4985_TF	0.647437112	-0.257599585	TTTCTGTGATAGATCCAGTCTCAATTCCACCTT
chr15_40731653_40731675_-_4986_TF	0.110059819	0.220022808	ACCTTACACAAGATCATTCAGACAGACAACTTA
chr15_40701068_40701090_-_4987_TF	0.309802968	-0.008189078	TTCTTCACATCGTTGGCATTTATGCCACACTGC
chr15_40709042_40709064_-_4988_TF	0.573465187	-0.202402453	GGAATTCTCCAAACATTTCTGTGATAGATCCAG
chr15_40729594_40729616_-_4989_TF	0.041546361	0.40562124	CGCAGAAGCATCCGCAGAAACCTGGCCAAGTGC
chr15_40729539_40729561_-_4990_TF	0.111686505	0.217101511	CTCGACCCGAGTAGTCTGTTCTGTAAAGGGCGG
chr15_40729587_40729609_-_4991_TF	0.933301707	-0.617111263	GCATCCGCAGAAACCTGGCCAAGTGCATCTGCC
chr15_40729520_40729542_-_4992_TF	0.071448182	0.304029306	GTCTACAATAAGCAGTGCATACCTAGATTCTAC
chr15_40709031_40709053_-_4993_TF	0.138003718	0.174319891	GTCTCAATTCCACCTTGAAGTAGTTTGTCAAGC
chr15_40701079_40701101_-_4994_TF	0.510749709	-0.157613402	CGTTGGCATTTATGCCACACTGCTCTAACCGTG
chr15_40729508_40729530_-_4995_TF	0.225745526	0.068192258	CAGTGCATACCTAGATTCTACCATCATGGCTGA
chr15_40728712_40728734_-_4997_TF	0.610522628	-0.2295782	GACCATACCTCTCAGCCACTGCCAGCAGCCGTT
chr15_40701075_40701097_-_4998_TF	0.314769006	-0.012282738	GGCATTTATGCCACACTGCTCTAACCGTGAAAT
chr15_40709038_40709060_-_4999_TF	0.068985472	0.310707928	AGATCCAGTCTCAATTCCACCTTGAAGTAGTTT
chr15_40729861_40729883_-_5000_TF	0.472934571	-0.13081531	CACTGCTACACCAAACTCATCAGCGAGTCGCAG
chr15_40701070_40701092_-_5001_TF	0.026823995	0.485774317	TTATGCCACACTGCTCTAACCGTGAAATGGGTT
chr15_40729507_40729529_-_5002_TF	0.652155605	-0.261270424	AGTGCATACCTAGATTCTACCATCATGGCTGAT
chr15_40729511_40729533_-_5003_TF	0.449028481	-0.113779538	AAGCAGTGCATACCTAGATTCTACCATCATGGC
chr15_40701073_40701095_-_5004_TF	0.847870994	-0.45414327	CATTTATGCCACACTGCTCTAACCGTGAAATGG
chr15_40701814_40701836_-_5005_TF	0.91847911	-0.578750025	AGAGCGAGACTCCGTCAGAATTTTATCAGCTTT
chr15_40729518_40729540_-_5006_TF	0.477575015	-0.134109456	CTACAATAAGCAGTGCATACCTAGATTCTACCA
chr12_130876907_130876929_-_5007_TF	0.222273279	0.071728565	GGGGGAAAAAAAAACAAAAAAACGGTGTAGTGT
chr12_130876315_130876337_-_5008_TF	0.465253585	-0.125355176	AAACTTCCCTACTTTAGTGGTTTCCAAATGCTA
chr12_130876956_130876978_-_5009_TF	0.368715927	-0.05480394	TCATCCATGTCCTGCTCTGCTGTGCTGCCCTAC
chr12_130872018_130872040_-_5010_TF	0.297629648	0.002002787	ACGCCGGCGCGAGAGCAGGGGCGGGGCCGGCGC
chr12_130872085_130872107_-_5011_TF	0.408480322	-0.084453179	TCCGCGCCCGTCCGACTGAGGCTGGAAAGATGG
chr12_130872067_130872089_-_5012_TF	0.013898714	0.604509651	AGGCTGGAAAGATGGCGGAAGCGCAATTCAAAC
chr12_130873093_130873115_-_5014_TF	0.961039183	-0.717473178	TAATAGCCATCTCTCAGTCCACCGAATTTCTCC
chr12_130874548_130874570_-_5015_TF	0.465460212	-0.125502202	TTACATCAAACATTATGATGGCACACTGGGCTG
chr12_130874559_130874581_-_5016_TF	0.340291676	-0.032804847	AACTCTCGATGTTACATCAAACATTATGATGGC
chr12_130871994_130872016_-_5017_TF	0.271509041	0.024728361	GGCCGGCGCGGGGCGGGGTTGCAAGGGGCGGGG
chr12_130877017_130877039_-_5018_TF	0.439813168	-0.107172026	CCAACTGTTCTCCATTACTGAGAAGCCCCCACA
chr12_130876087_130876109_-_5019_TF	0.748539538	-0.343114778	ACAATGAAGTTATTTTTTAAACTGCCACATTCA
chr12_130873075_130873097_-_5020_TF	0.012827908	0.618895115	CCACCGAATTTCTCCTGGCCGGCTGTGTCCCAT
chr12_130876321_130876343_-_5021_TF	0.188860375	0.108014144	GGCATAAAACTTCCCTACTTTAGTGGTTTCCAA
chr12_130872864_130872886_-_5022_TF	0.709035562	-0.307684447	AAATGACGTTTCACGAAGGTCGTTTTTCCAGTA
chr12_130874642_130874664_-_5023_TF	0.650145804	-0.259704071	ACTTTGTTGCCACACAACACAATGGGGATGTTT
chr12_130876672_130876694_-_5024_TF	0.070570907	0.30638364	TGAGGTTCTACATTAAAACATGATTACTTTTGC
chr12_130872859_130872881_-_5025_TF	0.033617541	0.444568659	ACGTTTCACGAAGGTCGTTTTTCCAGTACCACC
chr12_130874558_130874580_-_5027_TF	0.067031393	0.31616614	ATTATGATGGCACACTGGGCTTGGATATAATAG
chr12_130875614_130875636_-_5028_TF	0.828166706	-0.428418562	GTCGTAGTACTGAAGATTCTTCTTTCGGTGGAA
chr12_130872601_130872623_-_5030_TF	0.726881319	-0.323290321	CCCTGCGCAGCCATCGCGGCGTTCCTTCCAGAA
chr12_130872595_130872617_-_5031_TF	0.307509568	-0.006286392	GCAGCCATCGCGGCGTTCCTTCCAGAAGCGTCT
chr12_130872845_130872867_-_5032_TF	0.874490162	-0.49366726	CACCAACCAATACAAGTTTGAACTGGACCTGGG
chr12_130872851_130872873_-_5033_TF	0.121400478	0.200390541	CACCATCACCAACCAATACAAGCTTCCAGAAGC
chr12_130872841_130872863_-_5034_TF	0.082084966	0.277420521	AACCAATACAAGCTTCCAGAAGCGTCTCCGCGC
chr12_130873015_130873037_-_5038_TF	0.246238808	0.048060296	ACCTCAACACCCAAGGTGGTTCTTCTCAAATTC
chr12_130874560_130874582_-_5039_TF	0.852802927	-0.461004473	ACATTATGATGGCACACTGGGCTTGGATATAAT
chr12_130872852_130872874_-_5040_TF	0.100499238	0.238002236	CCACCATCACCAACCAATACAAGCTTCCAGAAG
chr12_130875620_130875642_-_5041_TF	0.320939525	-0.017321013	AGAAATGTCGTAGTACTGAAGATTCTTCTTTCG
chr13_33835157_33835179_-_5218_TF	0.507687961	-0.155444531	TAGAAGCTCATACAGCCTTCCACGAACTTCAAG
chr13_33966383_33966405_-_5219_TF	0.289596252	0.008860147	TATTGTCCTCTGAGAAAGACATGAGTTCATCTG
chr13_33821200_33821222_-_5220_TF	0.560057808	-0.192735268	ACCATAAAGTTCACGTAGAATACACATAATTCT
chr13_33829906_33829928_-_5222_TF	0.526735987	-0.168950724	CAAGATCAATCTGCAGGTAGACATATATTTTTC
chr13_33818168_33818190_-_5223_TF	0.490678017	-0.143398027	TCCACCCAGAGGCTCATGGCAGCTCGAGTTCCC
chr13_33821178_33821200_-_5224_TF	0.030130223	0.464594916	CACATAATTCTTGTCTTTTTTCCAGCACCTGAT
chr13_33830780_33830802_-_5225_TF	0.83538132	-0.437547614	CTACAAGACTTCTCTGCAAGTCTATGAGCCAGT
chr13_33830755_33830777_-_5226_TF	0.657590359	-0.265527446	GAGCCAGTTGTGAAGGAAGATTCAGACCTTCCT
chr13_33821148_33821170_-_5227_TF	0.351580378	-0.041637925	GATGGTCCGTACACTAACAGATGAGGAAAGTCA
chr13_33818124_33818146_-_5228_TF	0.307782427	-0.006513177	CTTGAAAATCCCGCGCGAGCGCGCGTCCTCCCC
chr13_33831299_33831321_-_5229_TF	0.357387016	-0.04613038	CATTTGCAGTCTCCCTCAGATACACCTCCCAAT
chr13_33829901_33829923_-_5230_TF	0.809163937	-0.405740075	TCAATCTGCAGGTAGACATATATTTTTCCATGG
chr13_33836413_33836435_-_5232_TF	0.369311219	-0.055256549	TGATTAATAGTTCACAGAGAAGTTATTACCAAA
chr13_33830733_33830755_-_5233_TF	0.489584684	-0.142623499	CAGACCTTCCTTCTTACACACAGTAGATAACAC
chr13_33837146_33837168_-_5234_TF	0.767053265	-0.360978892	CTTGATTGGGATCATAGTTTCACTGGTCAAAAA
chr13_33829988_33830010_-_5235_TF	0.074799184	0.295275025	CTTCAATGCTGGGAGCAGGCACACGAACCGCCA
chr13_33823945_33823967_-_5236_TF	0.903080507	-0.545126285	TCAAGGTGGTAGTTACTTGCAATGGTGCTAATT
chr13_33829919_33829941_-_5237_TF	0.245755536	0.048521554	TAGAATTGCAGCACAAGATCAATCTGCAGGTAG
chr13_33823936_33823958_-_5238_TF	0.526754931	-0.168964177	ATTTCAATTTTTTTTTTAGATGGAGTTGTGATG
chr13_33829837_33829859_-_5239_TF	0.471196242	-0.129580486	TAATACCACTTTAAAATCCCTTTGAGAGTTTGT
chr13_33825800_33825822_-_5241_TF	0.4074695	-0.083712284	TCACTATTTCCAGCATCACTAGGATTAACTTCA
chr13_33829844_33829866_-_5242_TF	0.119691397	0.203244571	CTGTCAATAATACCACTTTAAAATCCCTTTGAG
chr13_33825795_33825817_-_5243_TF	0.587291813	-0.21245402	ATTTCCAGCATCACTAGGATTAACTTCAAGGTG
chr13_33835156_33835178_-_5244_TF	0.778030151	-0.372039459	CGAACTTCAAGGAGCCTTTGTGGAGTTTGCTGA
chr13_33825799_33825821_-_5245_TF	0.038843822	0.418027142	CACTATTTCCAGCATCACTAGGATTAACTTCAA
chr13_33835154_33835176_-_5246_TF	0.749498735	-0.344018074	AACTTCAAGGAGCCTTTGTGGAGTTTGCTGACT
chr13_33835149_33835171_-_5247_TF	0.226581516	0.06734662	CAAGGAGCCTTTGTGGAGTTTGCTGACTGACAA
chr13_33831258_33831280_-_5248_TF	0.005985682	0.755062133	AAAGGATATTGTTGCACTCTGCAGGCTTCACAC
chr13_33821132_33821154_-_5249_TF	0.513529957	-0.159583355	ACTGCACCAGGTTCCGCAGCTGGGCCGCCTGCT
chr13_33835158_33835180_-_5250_TF	0.608920954	-0.228386618	CACGAACTTCAAGGAGCCTTTGTGGAGTTTGCT
chr13_33829849_33829871_-_5251_TF	0.306536006	-0.005476309	AACTTCTGTCAATAATACCACTTTAAAATCCCT
chr13_33835153_33835175_-_5252_TF	0.050117875	0.370825138	ACTTCAAGGAGCCTTTGTGGAGTTTGCTGACTG
chr17_1897348_1897370_-_5253_TF	0.933682517	-0.61819714	AGTCTACACCACAACCACCTGAGCGTATTTTCC
chr17_1898909_1898931_-_5255_TF	0.168699626	0.13234547	CTGGGCTGAAAGCTAGATCGCCACTTCCCAGCC
chr17_1895058_1895080_-_5256_TF	0.209944787	0.084614942	TCCACTTTGACCCTGACTCTGAATATGAAAGAT
chr17_1880545_1880567_-_5257_TF	0.158460879	0.14559701	GGGCTGTCTAGAACCATCAAATTTATCAGCATC
chr17_1895072_1895094_-_5258_TF	0.430601895	-0.100537608	CGTCGTTGTAGGTCTCCACTTTGACCCTGACTC
chr17_1888818_1888840_-_5259_TF	0.944529147	-0.651859318	GATCATGCGGTACTTGAAATTGGGAAATTCGGT
chr17_1895021_1895043_-_5260_TF	0.607601685	-0.227406446	AGTTGGCATTCTGGAAAACTTCTTCAAATGCCT
chr17_1895034_1895056_-_5261_TF	0.546777454	-0.183221834	ATGAAAGATCGGAAGTTGGCATTCTGGAAAACT
chr17_1879026_1879048_-_5262_TF	0.082240516	0.277055359	CTTCAATAAGAGGAAAGAACTTGTCCACTTGCT
chr17_1888724_1888746_-_5263_TF	0.937419178	-0.629171221	TGAGTCGGGCAGGCTTGGTACATGCAGTTCTCT
chr17_1879269_1879291_-_5265_TF	0.634949963	-0.247990056	TGAAGGTCATCTCGTAGTCATTTTTAACAGCTG
chr17_1879590_1879612_-_5267_TF	0.131809091	0.183718009	TTAGACCTCACTGTGATTTTAGTGGCGTCTTCA
chr17_1879282_1879304_-_5268_TF	0.967495269	-0.750731756	GAAGTCTCGTTATTGAAGGTCATCTCGTAGTCA
chr17_1898676_1898698_-_5269_TF	0.972974562	-0.784413153	TCCCTCTGTGTCTGTCCTCAGGAACGGAAGTCA
chr17_1891856_1891878_-_5270_TF	0.0694541	0.309420251	CTCCTGGAAACAAGTCACCCACTGATTCTCTTG
chr17_1842816_1842838_-_5271_TF	0.674514703	-0.279000004	AGGATGGGCTTTATGTTTGTATCCCCCTTCTGC
chr17_1830103_1830125_-_5272_TF	0.321559724	-0.017824553	TGGCCGCAATGGCCCCCTCGCTCAGTTGGCCGA
chr17_1842803_1842825_-_5273_TF	0.643935218	-0.254889698	TGATGGCCGCAATGGCCCCCTCGCTCAGTTGGC
chr17_1875667_1875689_-_5274_TF	0.114583798	0.211989242	GAAACAGTAGAACCCATTCCCGAGCTTCCATTC
chr17_1842805_1842827_-_5275_TF	0.138592373	0.173445423	CATGATGGCCGCAATGGCCCCCTCGCTCAGTTG
chr17_1895025_1895047_-_5276_TF	0.134162276	0.180104827	ACTTCTTCAAATGCCTGTTCATTCTTGTCTTTT
chr17_1843931_1843953_-_5277_TF	0.703778347	-0.303196797	AGTAATGGGACGGATGTTGATGACTTGGAGGAT
chr17_1879005_1879027_-_5278_TF	0.026381241	0.488801319	CTGTAGCTCGGATTTCACCACTTTCGTCAACCA
chr17_1891850_1891872_-_5279_TF	0.714968002	-0.312806326	CTCTTGAAAATCTGCAATATTTACTGACAGGAT
chr17_1843923_1843945_-_5280_TF	0.85864597	-0.469383982	GACGGATGTTGATGACTTGGAGGATGGGCTTTA
chr17_1844595_1844617_-_5281_TF	0.046590002	0.384403402	TCAACTGTGTCGCCAACATGAAAGAGGATAGAG
chr17_1842819_1842841_-_5282_TF	0.047035663	0.382635248	GTATCCCCCTTCTGCATGATGGCCGCAATGGCC
chr17_1879221_1879243_-_5283_TF	0.26543278	0.030205792	AGAAATAATACACCTTGTTCACTTCAATAAGAG
chr17_1878997_1879019_-_5284_TF	0.90719992	-0.553621108	CGGATTTCACCACTTTCGTCAACCAGTTCTAGG
chr17_1880543_1880565_-_5285_TF	0.351508609	-0.04158219	TATCAGCATCTTCCCCCCACAGTGTAGCAGTCA
chr17_1842820_1842842_-_5286_TF	0.211334681	0.083135075	TGTATCCCCCTTCTGCATGATGGCCGCAATGGC
chr17_1853111_1853133_-_5287_TF	0.735817927	-0.331343106	TCAAGATAACTACTCTCCTTCCGTCTTTCAGAG
chr1_23695814_23695836_-_5288_TF	0.071538264	0.303789067	CTGCGCTTCTTGTCTGCGATGCTGAAACCTGGC
chr1_23696361_23696383_-_5291_TF	0.964272611	-0.733405776	GATAGAAACGGGAATTTATTTGCCAGGAAGGAT
chr1_23696400_23696422_-_5292_TF	0.574527027	-0.203171215	NNTTGCACATTTCACTGAAAACTTTTTATTGCT
chr1_23691803_23691825_-_5293_TF	0.032121741	0.45290012	GCGCCATGATGGAGAGCAGGAAGAGAAAGCGGA
chr1_23696374_23696396_-_5294_TF	0.856331016	-0.466030257	TATTGCTCTTTTGGATAGAAACGGGAATTTATT
chr1_23692725_23692747_-_5295_TF	0.050223929	0.370431147	AAACACAGGGGTCTGCCCTGTGAGCTGCTCCAA
chr1_23691794_23691816_-_5296_TF	0.039919788	0.412991749	TGGAGAGCAGGAAGAGAAAGCGGAGCTTCCGGC
chr1_23693883_23693905_-_5298_TF	0.051473497	0.365847402	TAGACCCTTCTCCAAGATTTCTTCTGCCTTGGC
chr1_23694741_23694763_-_5299_TF	0.066631936	0.317300064	TACCAATGCTTGGGTCATATTTGATACCCAGAT
chr1_23692660_23692682_-_5301_TF	0.235598718	0.058361711	TCTCCCCAACACAGATGTTGAGACAGAGTTTGC
chr1_23692665_23692687_-_5303_TF	0.477591267	-0.134120988	TCCACTCTCCCCAACACAGATGTTGAGACAGAG
chr1_23692726_23692748_-_5304_TF	0.052717178	0.361388581	AAAACACAGGGGTCTGCCCTGTGAGCTGCTCCA
chr1_23691780_23691802_-_5305_TF	0.647622944	-0.257743728	AGAAAGCGGAGCTTCCGGCCGAGGGCCTTNNNN
chr1_23694729_23694751_-_5306_TF	0.054549162	0.354998244	GGTCATATTTGATACCCAGATCGATGTGTTCCT
chr1_23693828_23693850_-_5307_TF	0.005482501	0.770696836	GCAATCTTTTCATTTCTCCGGATGCCAAAGGAT
chr1_23695807_23695829_-_5308_TF	0.104351324	0.23058368	CTGGCCTACCCAGCACCACATAGAAGTCCAGGC
chr1_23694660_23694682_-_5309_TF	0.952960329	-0.682619418	CCCGCACCTTTAGACCCTTCTCCAAGATTTCTT
chr1_23696350_23696372_-_5310_TF	0.746870477	-0.341548425	TGATCCCATCATACTTCTGCTGGAACCAGCGCA
chr1_23693813_23693835_-_5311_TF	0.49804422	-0.14861504	ACAGTGTATCTAGCTTTGGAAAACACAGGGGTC
chr1_23696347_23696369_-_5313_TF	0.298468887	0.001292643	TCCCATCATACTTCTGCTGGAACCAGCGCATGG
chr1_23695810_23695832_-_5316_TF	0.048449607	0.377128988	AACCTGGCCTACCCAGCACCACATAGAAGTCCA
chr1_23693807_23693829_-_5317_TF	0.113864352	0.21324809	TATCTAGCTTTGGAAAACACAGGGGTCTGCCCT
chr1_23696363_23696385_-_5318_TF	0.93034339	-0.608866288	TTGCCAGGAAGGATGATCCCATCATACTTCTGC
chr1_23694664_23694686_-_5320_TF	0.618353768	-0.235430402	TACTCCCGCACCTTTAGACCCTTCTCCAAGATT
chr1_23692611_23692633_-_5322_TF	0.088200659	0.263515534	TTGATCCTGCGCCATGATGGAGAGCAGGAAGAG
chr19_17859900_17859922_-_5323_TF	0.47624797	-0.133167723	CAAAAGGAAGTGTCCTCTGTCGCGCAGCCGTTC
chr19_17859878_17859900_-_5324_TF	0.019396279	0.544517365	CGCAGCCGTTCACCAGGCCTTCACTACCGGNNN
chr19_17859905_17859927_-_5325_TF	0.390868533	-0.071456868	ACCCGCAAAAGGAAGTGTCCTCTGTCGCGCAGC
chr19_17863300_17863322_-_5326_TF	0.8558897	-0.465396028	CATGCGGCGAGCACCGGGGCGTTCCTGAGTTTA
chr19_17859895_17859917_-_5327_TF	0.644880526	-0.255620022	GGAAGTGTCCTCTGTCGCGCAGCCGTTCACCAG
chr19_17859910_17859932_-_5328_TF	0.819719212	-0.418107538	CCGCCACCCGCAAAAGGAAGTGTCCTCTGTCGC
chr19_17859879_17859901_-_5329_TF	0.032886444	0.448595052	GCGCAGCCGTTCACCAGGCCTTCACTACCGGNN
chr19_17859912_17859934_-_5330_TF	0.224146181	0.069816269	CGCCGCCACCCGCAAAAGGAAGTGTCCTCTGTC
chr19_17859886_17859908_-_5331_TF	0.007700184	0.710166416	CTCTGTCGCGCAGCCGTTCACCAGGCCTTCACT
chr19_17859881_17859903_-_5332_TF	0.65978695	-0.267257161	TCGCGCAGCCGTTCACCAGGCCTTCACTACCGG
chr19_17859915_17859937_-_5333_TF	0.09348485	0.2521859	GTTCGCCGCCACCCGCAAAAGGAAGTGTCCTCT
chr19_17859906_17859928_-_5334_TF	0.378818693	-0.062445437	CACCCGCAAAAGGAAGTGTCCTCTGTCGCGCAG
chr19_17859911_17859933_-_5335_TF	0.057824015	0.344062601	GCCGCCACCCGCAAAAGGAAGTGTCCTCTGTCG
chr19_17859903_17859925_-_5336_TF	0.92521341	-0.595307243	CCGCAAAAGGAAGTGTCCTCTGTCGCGCAGCCG
chr19_17859897_17859919_-_5337_TF	0.589408399	-0.214001154	AAGGAAGTGTCCTCTGTCGCGCAGCCGTTCACC
chr19_17863302_17863324_-_5338_TF	0.047081913	0.382452667	AACATGCGGCGAGCACCGGGGCGTTCCTGAGTT
chr19_17859913_17859935_-_5339_TF	0.083561092	0.27398031	TCGCCGCCACCCGCAAAAGGAAGTGTCCTCTGT
chr19_17859899_17859921_-_5340_TF	0.209800767	0.084768695	AAAAGGAAGTGTCCTCTGTCGCGCAGCCGTTCA
chr19_17859890_17859912_-_5341_TF	0.807566291	-0.403914265	TGTCCTCTGTCGCGCAGCCGTTCACCAGGCCTT
chr19_17859893_17859915_-_5342_TF	0.577284574	-0.205169997	AAGTGTCCTCTGTCGCGCAGCCGTTCACCAGGC
chr19_17862923_17862945_-_5345_TF	0.976872371	-0.812693995	CCATGTCTCGGTAGCACTGGGTGACAGCGCCTG
chr19_17862928_17862950_-_5347_TF	0.577165355	-0.205083512	GGCACCCATGTCTCGGTAGCACTGGGTGACAGC
chr19_17861294_17861316_-_5348_TF	0.93701995	-0.62797003	TCTCGTAGCGTGCCCGAGGCCTTCATGGCGTGC
chr19_17862098_17862120_-_5349_TF	0.812063826	-0.409084191	TTCTCAAACACCTGCCCACAGTAGACAATCTCC
chr19_17862927_17862949_-_5352_TF	0.414629748	-0.088948517	GCACCCATGTCTCGGTAGCACTGGGTGACAGCG
chr19_17862920_17862942_-_5353_TF	0.315162521	-0.012605618	TGTCTCGGTAGCACTGGGTGACAGCGCCTGCGG
chr19_17863185_17863207_-_5354_TF	0.551910744	-0.186892674	CGGGAACTTGATCTTGGAGTCGTGGAACTGCTT
chr19_17863172_17863194_-_5355_TF	0.543978104	-0.181223053	TTGGAGTCGTGGAACTGCTTGACAGCCGGCCGG
chr19_17863181_17863203_-_5356_TF	0.966795027	-0.746830287	AACTTGATCTTGGAGTCGTGGAACTGCTTGACA
chr2_216498851_216498873_-_5393_TF	0.067358014	0.315243625	CCATGTCGCCGCGACCTAGGTCCGAGCCCAGAA
chr2_216498809_216498831_-_5394_TF	0.041756531	0.404689116	CGCGGTGCGCAGGCGCGGTATTAGGCGGACGAG
chr2_216498807_216498829_-_5395_TF	0.078294099	0.286520745	CGGTGCGCAGGCGCGGTATTAGGCGGACGAGCG
chr2_216498812_216498834_-_5396_TF	0.217866586	0.076273872	AGACGCGGTGCGCAGGCGCGGTATTAGGCGGAC
chr2_216498838_216498860_-_5397_TF	0.60607351	-0.226272522	ACCTAGGTCCGAGCCCAGAAAGGAAGAGACGCG
chr2_216500008_216500030_-_5398_TF	0.659518844	-0.267045751	GGTATTGTACGTCCAGGCACCGCCAGCCACTGT
chr2_216498799_216498821_-_5399_TF	0.04409071	0.39462794	AGGCGCGGTATTAGGCGGACGAGCGGAAGTGGC
chr2_216501426_216501448_-_5400_TF	0.139625958	0.171917508	TTAACCCATTTATTATAGGCCAGTGATGTCTCA
chr2_216498854_216498876_-_5401_TF	0.501404193	-0.150994359	TCACCATGTCGCCGCGACCTAGGTCCGAGCCCA
chr2_216499979_216500001_-_5402_TF	0.393379571	-0.073321836	CTGTCTTCATGCAGGAACCACAGTGCCAGATCC
chr2_216499963_216499985_-_5403_TF	0.945196518	-0.654127167	ACCACAGTGCCAGATCCCCACAGCTCGTCTCTT
chr2_216501375_216501397_-_5404_TF	0.914931736	-0.570524269	ACTGGTCTTTCAACTCCTTCAGTCTTCTGATGG
chr2_216498852_216498874_-_5405_TF	0.087817264	0.264361172	ACCATGTCGCCGCGACCTAGGTCCGAGCCCAGA
chr2_216501353_216501375_-_5406_TF	0.739201528	-0.334437374	TCTTCTGATGGCGGACTTTACCGTGACAGCGGA
chr2_216499993_216500015_-_5407_TF	0.068495527	0.312062871	GGCACCGCCAGCCACTGTCTTCATGCAGGAACC
chr2_216499348_216499370_-_5409_TF	0.073702249	0.298100227	ACTTGGCGTGCTGGCTGATTTCAATTTTCTTCA
chr2_216498835_216498857_-_5410_TF	0.757722574	-0.351859449	TAGGTCCGAGCCCAGAAAGGAAGAGACGCGGTG
chr2_216500009_216500031_-_5411_TF	0.872571259	-0.490592211	TGGTATTGTACGTCCAGGCACCGCCAGCCACTG
chr2_216501355_216501377_-_5416_TF	0.55439286	-0.188670437	ACCGTGACAGCGGAAGTGGTATTGTACGTCCAG
chr2_216499957_216499979_-_5417_TF	0.499650924	-0.149752808	TCTCTTCATCTTGGTTTTGCCACAGAAAGAGCA
chr2_216499271_216499293_-_5418_TF	0.872541079	-0.490544164	CGTTTGGCCATGTCGCCGCGACCTAGGTCCGNN
chr2_216499959_216499981_-_5419_TF	0.412473396	-0.087374476	CGTCTCTTCATCTTGGTTTTGCCACAGAAAGAG
chr2_216499955_216499977_-_5420_TF	0.043256439	0.398164246	TCTTCATCTTGGTTTTGCCACAGAAAGAGCAAG
chr2_216499953_216499975_-_5422_TF	0.051362302	0.366251002	TTCATCTTGGTTTTGCCACAGAAAGAGCAAGTG
chr2_216499285_216499307_-_5424_TF	0.508339164	-0.155905789	CGACTTTCTTGGTACGTTTGGCCATGTCGCCGC
chr2_216499272_216499294_-_5425_TF	0.776470125	-0.370444277	ACGTTTGGCCATGTCGCCGCGACCTAGGTCCGN
chr2_216499270_216499292_-_5426_TF	0.90704443	-0.553294385	GTTTGGCCATGTCGCCGCGACCTAGGTCCGNNN
chr2_216499951_216499973_-_5427_TF	0.048554819	0.376725388	CATCTTGGTTTTGCCACAGAAAGAGCAAGTGTA
chr19_49497929_49497951_-_5428_TF	0.792371821	-0.38709759	ATGACAATGGTCCTCTGCATCTTCATCTTGGTC
chr19_49497261_49497283_-_5431_TF	0.898872668	-0.536775605	TAGTACCGCGGGAGCTTCTCCTTGCCAGTTTCT
chr19_49496372_49496394_-_5432_TF	0.631091407	-0.24504954	TACGCAGGGGCTGGAGAGGAAGTGACGTAANNN
chr19_49497996_49498018_-_5436_TF	0.641991337	-0.253390611	AGACATGTTCTTGTGGCGCTTCTCGAAGCGGTT
chr19_49496387_49496409_-_5437_TF	0.116385789	0.208866145	GGTTTCCTTATCGATTACGCAGGGGCTGGAGAG
chr19_49497955_49497977_-_5438_TF	0.923105858	-0.589983564	GGATGTAGTGCAGATAGTCTCGGCGGATGACAA
chr19_49496411_49496433_-_5440_TF	0.01467754	0.594717541	AAAAGAAAGGGGCAGCAGCGTCCGGGTTTCCTT
chr19_49497295_49497317_-_5441_TF	0.937317201	-0.628863716	CTTGGGTGTCTTGAAGCCCAGACCGATGTTCTT
chr19_49497962_49497984_-_5442_TF	0.858836921	-0.469662658	TACTTGCGGATGTAGTGCAGATAGTCTCGGCGG
chr19_49499582_49499604_-_5443_TF	0.441863017	-0.108644206	TGCCGGCAGCCTTGGTGACCTTGAGCACGTTGA
chr19_49496427_49496449_-_5445_TF	0.436077396	-0.104485202	TCCCGGCCGCCTGAAAAAAAGAAAGGGGCAGCA
chr19_49498015_49498037_-_5447_TF	0.620286174	-0.236881441	AGCAGGGGGACAGGTGTACAGACATGTTCTTGT
chr19_49497199_49497221_-_5448_TF	0.312035844	-0.010034108	GGCACGCTCAGTCTGAATGTCCGCCATCTTCCC
chr19_49497922_49497944_-_5450_TF	0.823553337	-0.422739331	TGGTCACCACGCCAGAGAGGATCCGCCCTCGAA
chr19_49497520_49497542_-_5451_TF	0.11162728	0.217207216	CAATAGCCTCCTTGGGTGTCTTGAAGCCCAGAC
chr19_49499514_49499536_-_5452_TF	0.286093489	0.011885226	TGGACGTCCCTGAAGCAGGGGGACAGGTGTACA
chr19_49497530_49497552_-_5454_TF	0.601983958	-0.22324552	TAGGTGCCCTCAATAGCCTCCTTGGGTGTCTTG
chr19_49497205_49497227_-_5455_TF	0.455119233	-0.118132654	TTGGTAGGCACGCTCAGTCTGAATGTCCGCCAT
chr19_49499525_49499547_-_5456_TF	0.078541235	0.285915344	TGTCACCGATCTGGACGTCCCTGAAGCAGGGGG
chr19_49499530_49499552_-_5460_TF	0.927179839	-0.600400293	GACGATGTCACCGATCTGGACGTCCCTGAAGCA
chr19_49497531_49497553_-_5461_TF	0.967775753	-0.752317328	GTAGGTGCCCTCAATAGCCTCCTTGGGTGTCTT
chr1_44776050_44776072_-_5463_TF	0.013279625	0.612687359	GCCCCCGGTTTTGCGGCGCTTGTGCCAGTTGTC
chr1_44776731_44776753_-_5464_TF	0.724991442	-0.321608654	GAAATTCCCCACGTCCAACCTCAGGGCACGGTA
chr1_44776700_44776722_-_5465_TF	0.215608961	0.078628206	TATTTCTTGTTACCTCCCCGCACACGGACTGTG
chr1_44777658_44777680_-_5466_TF	0.774807612	-0.368753	TCTTGGTACGAACCAGCTCGTTATTAGATGCAT
chr1_44776693_44776715_-_5467_TF	0.667697685	-0.273532183	TGTTACCTCCCCGCACACGGACTGTGTGGATGC
chr1_44776053_44776075_-_5468_TF	0.168669179	0.132383908	CTTGCCCCCGGTTTTGCGGCGCTTGTGCCAGTT
chr1_44778660_44778682_-_5469_TF	0.846465407	-0.452221364	ATTTATTTGCCTTTGCGGGCCTTGATTTTCCTA
chr1_44776735_44776757_-_5470_TF	0.307703793	-0.006447832	AGGAGAAATTCCCCACGTCCAACCTCAGGGCAC
chr1_44778672_44778694_-_5472_TF	0.94710187	-0.660748132	GACAAAACAAGGATTTATTTGCCTTTGCGGGCC
chr1_44776707_44776729_-_5473_TF	0.612431184	-0.23100041	GGCACGGTATTTCTTGTTACCTCCCCGCACACG
chr1_44776041_44776063_-_5474_TF	0.476758437	-0.133530002	TTTGCGGCGCTTGTGCCAGTTGTCCCGAGAGAT
chr1_44776046_44776068_-_5476_TF	0.038659823	0.418901609	CCGGTTTTGCGGCGCTTGTGCCAGTTGTCCCGA
chr1_44778665_44778687_-_5477_TF	0.807793945	-0.404173722	CAAGGATTTATTTGCCTTTGCGGGCCTTGATTT
chr1_44777708_44777730_-_5478_TF	0.10436147	0.230564461	CTGTCGGTACGGTGTGCTGTCGATGAGCACGAT
chr1_44776115_44776137_-_5479_TF	0.212222661	0.082193341	ATCTTGGTGTTGGCAGCTGGGCGCCCCAACTCA
chr1_44776706_44776728_-_5480_TF	0.825829141	-0.425526094	GCACGGTATTTCTTGTTACCTCCCCGCACACGG
chr1_44776732_44776754_-_5481_TF	0.576834145	-0.204843273	AGAAATTCCCCACGTCCAACCTCAGGGCACGGT
chr1_44776701_44776723_-_5482_TF	0.428326243	-0.098893418	GTATTTCTTGTTACCTCCCCGCACACGGACTGT
chr1_44776679_44776701_-_5483_TF	0.205203912	0.089717602	CGGGGGCCAATCTTGGTGTTGGCAGCTGGGCGC
chr1_44776691_44776713_-_5484_TF	0.054127984	0.356449283	GTGTGGATGCGGCGGGGGCCAATCTTGGTGTTG
chr1_44778004_44778026_-_5488_TF	0.03788069	0.422649325	TCCTCAGGAGTCAGCTTGGCTCCCTTCTTGCGG
chr1_44778001_44778023_-_5489_TF	0.880093119	-0.502882798	TCAGGAGTCAGCTTGGCTCCCTTCTTGCGGCCC
chr1_44778014_44778036_-_5496_TF	0.182970299	0.114904176	AATCTCTTCTTCCTCAGGAGTCAGCTTGGCTCC
chr19_54201205_54201227_-_5498_TF	0.097588358	0.243777562	CGGGGTCACATAAGTTTTGCGACAAACCCAGCT
chr19_54206663_54206685_-_5500_TF	0.806738268	-0.402972531	CACAAGGTGTACGGCTAGAGCCGCAGTGACCCT
chr19_54201211_54201233_-_5501_TF	0.211108592	0.083375313	TCTCCGCGGGGTCACATAAGTTTTGCGACAAAC
chr19_54207465_54207487_-_5502_TF	0.203500568	0.091572241	CACCCCCGTAGGGAGAGCGCAGAGAGAAGTCGA
chr19_54201494_54201516_-_5503_TF	0.131213915	0.184640524	CCAGACCTCACGTTTGTTCCGGAGCCCATACTC
chr19_54206613_54206635_-_5504_TF	0.123306478	0.197248225	GCAAGAGGCTGCCCCAGCTCCCTGGTGAGCTGT
chr19_54207459_54207481_-_5505_TF	0.289448867	0.008986993	CGTAGGGAGAGCGCAGAGAGAAGTCGATGTGCT
chr19_54206558_54206580_-_5506_TF	0.694127669	-0.295076746	TCTGGGTGAGTTCACACCCATCACCTCCGAGGG
chr19_54201212_54201234_-_5507_TF	0.027543108	0.480959943	GTCTCCGCGGGGTCACATAAGTTTTGCGACAAA
chr19_54207470_54207492_-_5508_TF	0.05461919	0.354758006	GCGGCCACCCCCGTAGGGAGAGCGCAGAGAGAA
chr19_54206559_54206581_-_5510_TF	0.345283335	-0.036727456	CTCTGGGTGAGTTCACACCCATCACCTCCGAGG
chr19_54207464_54207486_-_5511_TF	0.206962352	0.087814915	ACCCCCGTAGGGAGAGCGCAGAGAGAAGTCGAT
chr19_54207483_54207505_-_5512_TF	0.158728884	0.145241457	TCACGCGGCCCGGGCGGCCACCCCCGTAGGGAG
chr19_54206438_54206460_-_5513_TF	0.275486656	0.021184367	ACCCTGATATGGCGCTGGCGGATCAGCACGCGA
chr19_54201209_54201231_-_5514_TF	0.417692149	-0.091179849	TCCGCGGGGTCACATAAGTTTTGCGACAAACCC
chr19_54206382_54206404_-_5515_TF	0.310145467	-0.00847256	GCCCAGCTTGAAGACCTGGGTCTGCAGGCGTCT
chr19_54201208_54201230_-_5516_TF	0.39043619	-0.071135334	CCGCGGGGTCACATAAGTTTTGCGACAAACCCA
chr19_54206290_54206312_-_5517_TF	0.788858434	-0.383340264	CCAGCACCCCAATGCGGACCAGCCGCCGCAGCA
chr19_54201491_54201513_-_5519_TF	0.952979791	-0.682696295	CCCATACTCGCCGATCAGCTTCAGCTCTTGGTC
chr19_54201506_54201528_-_5521_TF	0.187434279	0.109666983	ACGTTTGTTCCGGAGCCCATACTCGCCGATCAG
chr19_54201503_54201525_-_5522_TF	0.142095857	0.168304326	TTTGTTCCGGAGCCCATACTCGCCGATCAGCTT
chr19_54201505_54201527_-_5523_TF	0.284767171	0.013036448	CGTTTGTTCCGGAGCCCATACTCGCCGATCAGC
chr19_54201500_54201522_-_5524_TF	0.813673901	-0.410958049	GTTCCGGAGCCCATACTCGCCGATCAGCTTCAG
chr19_54201495_54201517_-_5525_TF	0.007720949	0.709685939	GGAGCCCATACTCGCCGATCAGCTTCAGCTCTT
chr19_54206285_54206307_-_5526_TF	0.963798359	-0.730984175	CGCAGCAGGGCGTTGCCTTCGAACAGACGCCGT
chr19_54201492_54201514_-_5527_TF	0.826655186	-0.426544704	GCCCATACTCGCCGATCAGCTTCAGCTCTTGGT
chr19_54206292_54206314_-_5530_TF	0.532106012	-0.172766667	CAGCCGCCGCAGCAGGGCGTTGCCTTCGAACAG
chr19_54201499_54201521_-_5531_TF	0.805610193	-0.401694464	TTCCGGAGCCCATACTCGCCGATCAGCTTCAGC
chr19_54206287_54206309_-_5532_TF	0.357390756	-0.046133263	GCCGCAGCAGGGCGTTGCCTTCGAACAGACGCC
chr17_80957625_80957647_-_5533_TF	0.578357134	-0.205948369	CTGCTCCCAGTCCACCACCATCCCAGCTCCTCG
chr17_80754147_80754169_-_5534_TF	0.004786755	0.794845581	GATCTTGATGGGGGTGGTGAGGCAGGAGGTGAA
chr17_80846546_80846568_-_5536_TF	0.369468008	-0.055375707	TGCAGGACGATGGGCAGCTGTTCGGGTGGGTTT
chr17_80707967_80707989_-_5537_TF	0.2046114	0.090361441	TGAAGACCCAGACCTCCCCGTTGACTGTGGGCC
chr17_80754015_80754037_-_5538_TF	0.016845874	0.569934567	AGCAAGAGGGTGATTTGGGTTGATTGCAGCTAC
chr17_80891790_80891812_-_5539_TF	0.083652586	0.2737689	AAGGCGTAGTTCTTTTCCTCTTCTATGAACTGC
chr17_80922805_80922827_-_5540_TF	0.162253859	0.140609665	AGCCCCCCGCCTGGTGGATGTGCACGCCCTTGT
chr17_80625736_80625758_-_5541_TF	0.208463075	0.086200515	TGGTCTTCACCACATCGGGAGGGTCCACACCAA
chr17_80545201_80545223_-_5543_TF	0.145227638	0.163797457	GCTCTTGGTGCCGGTTCGCCCACTGGGCCGACT
chr17_80922782_80922804_-_5544_TF	0.971643412	-0.775658873	ACGCCCTTGTTGGTGGGGCTGGCGGGGGCCGAC
chr17_80893774_80893796_-_5545_TF	0.065151932	0.321557085	CAGGATATGCTCCTCATTCTCGGGGCTGCCCAG
chr17_80885113_80885135_-_5546_TF	0.049137371	0.374505587	CCATGGGGCTCCCGTCGCTGACCAGCTGGGCCA
chr17_80880433_80880455_-_5547_TF	0.222968427	0.07101746	GGAAGTACTTGTGGCCGTTGTCCTTCACGAGGT
chr17_80965539_80965561_-_5548_TF	0.789625901	-0.384157074	AATAATCCTGATTCCCGACGAACACGGAAAGAA
chr17_80857854_80857876_-_5549_TF	0.419375097	-0.092404103	TTGGCCCAGATGAAAACGAGAAGTGGCCGCAGC
chr17_80837957_80837979_-_5550_TF	0.182540619	0.115413481	CCTTCCTCGATGATCGTCGGCAGCTGAGACAGA
chr17_80957642_80957664_-_5551_TF	0.182394868	0.115586453	ATGAGGAGGCCGGTCTCCTGCTCCCAGTCCACC
chr17_80949489_80949511_-_5552_TF	0.697218973	-0.297661709	CTGCCACGCGGTCACCATCTCTGGGTTCTTTTC
chr17_80945682_80945704_-_5553_TF	0.020490927	0.534600331	TGGTCGTCCAATCTCGTAATGCCCTTCTGAATG
chr17_80922727_80922749_-_5554_TF	0.675931234	-0.280143538	TCACGGTGGCCTTGTAGGCGATGCTGTTGAGTA
chr17_80625706_80625728_-_5555_TF	0.763758939	-0.357730871	AGGCAACACTGACTGTCTTCATCCGATCCTTCA
chr17_80730563_80730585_-_5556_TF	0.070513963	0.306537392	GCGTGTAGTTCTTGTTGAAGACCCAGACCTCCC
chr17_80961398_80961420_-_5557_TF	0.118552246	0.205166477	TCATGACGCGGCATTCGCTGAGTGCCATCCTTC
chr17_80957627_80957649_-_5558_TF	0.673130806	-0.277885299	ATCCCAGCTCCTCGCGTCGTTGGCAGCATGTCC
chr17_80857791_80857813_-_5559_TF	0.017788765	0.560123239	GACAAGGCCAGGCTCACTGCCCAGGGACCCAGG
chr17_80923504_80923526_-_5560_TF	0.274891179	0.021712891	CTGGACGCCGGAGGGGAGCCCCCCGCCTGGTGG
chr17_80846476_80846498_-_5561_TF	0.080725219	0.280639713	ACGGGCTGTGCCGAAACGCAGTGCCTTCCTCGA
chr17_80643745_80643767_-_5562_TF	0.486398888	-0.14036622	TCTGAGGACCCATCGACAGAGGATCGATCCAGC
chr17_80880432_80880454_-_5563_TF	0.50929014	-0.156579417	CTTCACGAGGTCCGCTTGGCACGAGCTGTCCAC
chr17_80947238_80947260_-_5564_TF	0.656465036	-0.264643369	TTCTCCCAGTCCCAAAAGCAGATGCTGTCCTTG
chr17_80880425_80880447_-_5565_TF	0.744977604	-0.339780272	AGGTCCGCTTGGCACGAGCTGTCCACTGCGAGG
chr17_80625704_80625726_-_5566_TF	0.657137996	-0.265171893	GCAACACTGACTGTCTTCATCCGATCCTTCATC
chr11_4126714_4126736_-_5568_TF	0.337192441	-0.030355378	TGTGTTCTGATGTGACATACATATTCAGGGCCA
chr11_4127217_4127239_-_5569_TF	0.789264995	-0.383772693	TGGAGAGCCCTCATAGGTTTCGTATGGGCCCTG
chr11_4138425_4138447_-_5570_TF	0.717604391	-0.315103003	ACTATACCTATCTATGCTCAAGAAGTAGTTTGG
chr11_4132348_4132370_-_5571_TF	0.976619629	-0.810724042	TAAGGTTCAATGGACTCATTATTCCCCAGGATC
chr11_4129102_4129124_-_5573_TF	0.101287077	0.236464711	ACCTTCCAGTCCCATAGGTCTGTAGGAGTAACA
chr11_4138732_4138754_-_5574_TF	0.051521222	0.365674431	CAAAGCAGTAAAACTAAATCTCCTTAACAAAAC
chr11_4138302_4138324_-_5575_TF	0.675086463	-0.279461262	TGCTGTGTTCCTCTCCTTCTCTTCTTCCTCTTT
chr11_4135224_4135246_-_5576_TF	0.725921195	-0.322435073	TGCATACTAGTGAGTTTGCCATAGTTAGGCTCA
chr11_4102021_4102043_-_5577_TF	0.313330728	-0.011100766	AAGCTTCTGGATTCGAGATGTAATTTTGTCAAA
chr11_4138573_4138595_-_5578_TF	0.297216775	0.002352574	TTCTTTTTTTCAAAAGCATTATTTTGGTGAAAA
chr11_4123283_4123305_-_5579_TF	0.049264334	0.374025111	TGCTCTTTCGATTACAGGAATCTTTGTAGAGCA
chr11_4106201_4106223_-_5582_TF	0.687076165	-0.289234152	CACATCACTGAACACTTTCTTTGTTTCTTTGTG
chr11_4122180_4122202_-_5583_TF	0.364747534	-0.05177886	TCTCAAATTCCTCTCCCCAAACCTCATCCAGAC
chr11_4138490_4138512_-_5584_TF	0.288893223	0.009465547	TTAAATCAATTACTCCTTTTGCCTGCAACAGGG
chr11_4127215_4127237_-_5585_TF	0.892332677	-0.524388923	GAGAGCCCTCATAGGTTTCGTATGGGCCCTGCT
chr11_4119940_4119962_-_5587_TF	0.5712996	-0.2008361	TAGTTCTGATTTCCAGTACTTTCAATTCATGGA
chr11_4129076_4129098_-_5588_TF	0.465753293	-0.125710729	CTGAAGAATTCCTTTGCTAACTGGAGAGCCCTC
chr11_4132290_4132312_-_5589_TF	0.936211116	-0.625558038	TTATACCATACTTTGCAATCTTCTCCTTGAGAA
chr11_4129075_4129097_-_5590_TF	0.756974427	-0.351138735	TGAAGAATTCCTTTGCTAACTGGAGAGCCCTCA
chr11_4111914_4111936_-_5591_TF	0.93480955	-0.62144516	TATGTTGTGGTCTTTCAGCCACTTTTCCATTGA
chr11_4111604_4111626_-_5592_TF	0.144467873	0.164883334	GCTCTAGCGTCTTAAAGCCGAAGTAATTGTAAG
chr11_4109652_4109674_-_5593_TF	0.447181336	-0.112457267	AGCAGAATTCAGGCGATCTTTATTGGCCAGAAC
chr11_4129082_4129104_-_5594_TF	0.371260379	-0.056736416	ATCATACTGAAGAATTCCTTTGCTAACTGGAGA
chr11_4129080_4129102_-_5595_TF	0.169622726	0.131182717	CATACTGAAGAATTCCTTTGCTAACTGGAGAGC
chr11_4106047_4106069_-_5596_TF	0.090913534	0.257624893	ATCTGAGCAGGATCAACAAAATCCATATTGAGT
chr11_4133568_4133590_-_5599_TF	0.784302462	-0.3785355	AGGATTTACAATCTGAAATTCTCCTGACAAGAC
chr11_4132303_4132325_-_5600_TF	0.665719577	-0.27195622	AGTAAACTGTTTCTTATACCATACTTTGCAATC
chr11_4123191_4123213_-_5601_TF	0.659140884	-0.266747856	CCTTGTTTCTCATAACTTGCATATAGTTTCTCA
chr11_4111602_4111624_-_5602_TF	0.921758189	-0.586649058	TCTAGCGTCTTAAAGCCGAAGTAATTGTAAGAG
chr19_48993706_48993728_-_5603_TF	0.929675612	-0.607050087	GACGGGCGTCCGGAACTCCTGGGTCCATTCCCA
chr19_49010554_49010576_-_5604_TF	0.172075614	0.128117278	GAGAGTTGATGACGTCGATCTCGTGCAGGGACA
chr19_48999350_48999372_-_5605_TF	0.142758852	0.167343373	GCACCGATTCGCTCAATCCTTGTTACATCACGG
chr19_49010502_49010524_-_5606_TF	0.303513211	-0.002951885	GCGTTTCTGGAGCTCCCCATCTGGGCACTGCAC
chr19_49014531_49014553_-_5607_TF	0.909656185	-0.558848692	GTGGAGACGATAAGCAGCCGGTCCAGCAGGTCT
chr19_49003308_49003330_-_5608_TF	0.149669457	0.157541654	CCTGCCGAGGCTCCAAGGCATCGTCCAGCCCCA
chr19_49009814_49009836_-_5609_TF	0.18110328	0.117123977	GGTGCCCAGGTCGTAGATGGTCTCCATCTCTGT
chr19_49007331_49007353_-_5610_TF	0.103774392	0.231679166	GCTGGTCGATCAATCTGGATCTCCACCACCTCC
chr19_49015652_49015674_-_5611_TF	0.403276052	-0.080632431	GTTGAAGAGGAAGGCGTCCTGGTACTCCTTCAT
chr19_48999334_48999356_-_5612_TF	0.54488013	-0.181866891	TCCTTGTTACATCACGGATCTCCGGGACTTTGG
chr19_49014532_49014554_-_5613_TF	0.795276851	-0.390239906	GGTGGAGACGATAAGCAGCCGGTCCAGCAGGTC
chr19_49015899_49015921_-_5614_TF	0.469281509	-0.128219776	TGCAGCTTCCCAACCATTTTATACAGAGTCACA
chr19_48999342_48999364_-_5616_TF	0.847478498	-0.453605136	TCGCTCAATCCTTGTTACATCACGGATCTCCGG
chr19_49014496_49014518_-_5617_TF	0.054577163	0.354902149	GGGGATGCCGTGAGGGCTCTGGTAGCTGGTGCC
chr19_49015635_49015657_-_5618_TF	0.600396201	-0.222073158	CCTGGTACTCCTTCATGTACTGCGTGGAGCGGG
chr19_49011251_49011273_-_5620_TF	0.446785515	-0.112173786	GACAGGCGCCATGTCACTCTCCAGGGCCCGGTT
chr19_49011043_49011065_-_5621_TF	0.529605087	-0.170988905	CCTCCTCGCGCCACTCAGCCACCTTGGCATTGA
chr19_49010506_49010528_-_5623_TF	0.274235997	0.022295229	CATCTGGGCACTGCACGAACTTGGTCTGGGAGC
chr19_49015029_49015051_-_5624_TF	0.163148611	0.139446912	TCTTCTTCCTCGCACCGGATGCGGAGGATCTGC
chr19_49010499_49010521_-_5625_TF	0.151537298	0.154956691	GCACTGCACGAACTTGGTCTGGGAGCCCATAGC
chr19_48999321_48999343_-_5626_TF	0.197256346	0.098471883	TGTGGCTGTAACGGTTGCCATGATGCTCACCAA
chr19_49009789_49009811_-_5627_TF	0.549385726	-0.185086083	AGTTTGCCCACCTTGGAGCCCGTCCCTGTTGCT
chr19_49011204_49011226_-_5628_TF	0.037207938	0.425945393	CCTCGTCGATGAACAGCACTCCAGGGATGATCT
chr19_49011194_49011216_-_5629_TF	0.527179797	-0.169265916	GAACAGCACTCCAGGGATGATCTCCGCCTTGCC
chr19_49011198_49011220_-_5630_TF	0.470276628	-0.128927038	CGATGAACAGCACTCCAGGGATGATCTCCGCCT
chr19_49015588_49015610_-_5631_TF	0.194222849	0.101883265	TCATCCACCTGCACTTCTGTACCCTTGCGTTTC
chr19_49009794_49009816_-_5632_TF	0.840663872	-0.444437646	GGGTCAGTTTGCCCACCTTGGAGCCCGTCCCTG
chr19_49010490_49010512_-_5633_TF	0.333211668	-0.027192882	GAACTTGGTCTGGGAGCCCATAGCGTCGTAGTC
chr19_49004290_49004312_-_5635_TF	0.356234717	-0.045241498	CCCACCATGCCTTGCGAAGCCTGCCGAGGCTCC
chr19_49015021_49015043_-_5636_TF	0.439390607	-0.106868365	CTCGCACCGGATGCGGAGGATCTGCTTCGTGTC
chr19_49014493_49014515_-_5637_TF	0.000504552	1.193919688	GCTGGTGCCCCGGATTCGCGTGATGCCACGGTT
chr16_70569119_70569141_-_5723_TF	0.000134162	1.428488277	TCTGCCTTCTGGGAGGCCCCATTGAGCAAGCCA
chr16_70555170_70555192_-_5724_TF	0.826452858	-0.426294857	CTCGAAATAGACCAGCTCTCCTCCTGTCAGGGC
chr16_70544460_70544482_-_5725_TF	0.210215018	0.084326657	CCACAGGCCACATACAACTGTGGAGTATCTTCA
chr16_70548388_70548410_-_5726_TF	0.3366722	-0.029943129	CAGCGTTGGGGTTACCAGGTAGCTCAGAAACAG
chr16_70523859_70523881_-_5727_TF	0.798614675	-0.393891527	CTCCCTTCAAAACTTAAGCCACCACCAACTCCA
chr16_70556179_70556201_-_5728_TF	0.878027222	-0.499442587	GTTCTGTGTACTCATTCAGCTGTCCTGAAGGAT
chr16_70568416_70568438_-_5730_TF	0.37974902	-0.063145011	AGGCTGGCTGTAGTGACCCATCGGGGGTAGGTA
chr16_70565106_70565128_-_5731_TF	0.234320529	0.059620559	ATTGAGGAATGCTGCTGCCATCTCTGCGGCCAG
chr16_70555154_70555176_-_5732_TF	0.527522096	-0.169509037	TCTCCTCCTGTCAGGGCAATCACCACTTGTCGC
chr16_70554549_70554571_-_5734_TF	0.094538953	0.249994927	TAATAAGGAGCAGGACAAGGTCGGGGTGGTCCC
chr16_70571145_70571167_-_5735_TF	0.062814811	0.328466336	GCTGAGGTGGTCCCGCCCACAGAGAGGGGGATG
chr16_70569076_70569098_-_5737_TF	0.110027923	0.220080465	GGGCTTTGTTTCCTGTAGGATCCTCATCTACTT
chr16_70539130_70539152_-_5738_TF	0.816244146	-0.413975441	CATGGCAGCAGCAACGGGTACAGTATCAAAATA
chr16_70561692_70561714_-_5739_TF	0.824096931	-0.423402388	AAATTCCAGTGTCTCGTAAGACAGTGGGGTGAG
chr16_70535325_70535347_-_5740_TF	0.481568817	-0.136942345	CAGAGCAGATCAGTACTCCACTTGGACCATCTG
chr16_70569108_70569130_-_5741_TF	0.694807198	-0.295643708	GGAGGCCCCATTGAGCAAGCCACGGTCCCACAG
chr16_70535338_70535360_-_5742_TF	0.561755652	-0.193955678	GTAATATAGTTTTCAGAGCAGATCAGTACTCCA
chr16_70563877_70563899_-_5743_TF	0.128935224	0.188205659	CCAAAATCCGTAGGGTGTTGGTGGAGATGGCCA
chr16_70569051_70569073_-_5744_TF	0.032246858	0.452189015	AGGTGGGAGCCTCACCACACATATGTTGCCAAA
chr16_70565068_70565090_-_5746_TF	0.8401907	-0.443813027	CCACCATTTCCTCTGCCATCTGCTGCTTTCTCT
chr16_70563885_70563907_-_5747_TF	0.908150609	-0.5556295	CTCTAATGCCAAAATCCGTAGGGTGTTGGTGGA
chr16_70541688_70541710_-_5748_TF	0.208364568	0.08630622	CAAGATGTGCAATTTGATATAAGTAATGGTTTC
chr16_70539107_70539129_-_5749_TF	0.97335024	-0.786959678	TCTCAGTAACCATATCTTCATCTGTCTCCAAAG
chr16_70530762_70530784_-_5750_TF	0.781098967	-0.375200994	CCAATTTCTGTTTCTCAATGGCACTAATCATAA
chr16_70571106_70571128_-_5751_TF	0.503580799	-0.152535727	CTGGAAGAAGTCATGGTCCTCATGGGACGTGAA
chr16_70548377_70548399_-_5752_TF	0.830601572	-0.431464783	GCCATTTCTGACACCTCAAGTCCATGTCTTAGG
chr16_70565066_70565088_-_5753_TF	0.12303681	0.197690264	ACCATTTCCTCTGCCATCTGCTGCTTTCTCTGA
chr16_70539121_70539143_-_5754_TF	0.400618372	-0.078675162	ATATTTGAGCCGGATCTCAGTAACCATATCTTC
chr16_70560481_70560503_-_5755_TF	0.612920665	-0.231365572	TCCTCAGCAGCACACCGTTCTGTAGCCCAATAT
chr16_70544444_70544466_-_5756_TF	0.011250298	0.642409631	CCAGATCAGCTATCTGGCAAAACAGAATGGGAG
chr16_70568283_70568305_-_5757_TF	0.034373321	0.440494219	CAATATGCTTATTCTCACATTTTCGGAGTAACT
chr3_160402063_160402085_-_5808_TF	0.857097288	-0.467135352	ATGGAAAGGTCCCAGAATTTTCTCCCCAGCATA
chr3_160433066_160433088_-_5809_TF	0.118302895	0.205589296	AACTAAGTGTTTTCTCTCCTCCCGAAAGGTTGA
chr3_160402029_160402051_-_5810_TF	0.465506131	-0.125534874	GATTTGAAGTTCTGGTTTACAATATGAGTTATC
chr3_160428864_160428886_-_5811_TF	0.520603885	-0.164598568	TCATCTAATTGCTTATTTATTTTATCAAGTTTG
chr3_160412426_160412448_-_5812_TF	0.178860161	0.119814645	ATATAATATTGACAAACATGATTCTTTTTTCTA
chr3_160426141_160426163_-_5813_TF	0.088791761	0.262218247	AATTTCTGCTTTTTTTTGTCAGGGGCTGTAGCA
chr3_160417780_160417802_-_5814_TF	0.497593697	-0.148296003	TATCAAGTTCTGACTGGGCTACATCCATCTTTG
chr3_160420746_160420768_-_5815_TF	0.167099508	0.134373081	CGTCGTATTTTTCATCAATGGCTCCTAAGTCCC
chr3_160402037_160402059_-_5816_TF	0.580698293	-0.207649256	CAGCATAGGATTTGAAGTTCTGGTTTACAATAT
chr3_160433070_160433092_-_5817_TF	0.180339776	0.118036882	AATGAACTAAGTGTTTTCTCTCCTCCCGAAAGG
chr3_160414492_160414514_-_5818_TF	0.485891752	-0.140006824	ACCTTTTCTTTATCTTTTTGAAGTTGTTTCTCC
chr3_160433136_160433158_-_5819_TF	0.033778385	0.443694192	GCATCAATCTCATCCATGAAGTAAAGGGGAGTG
chr3_160428897_160428919_-_5820_TF	0.730187741	-0.326250056	GCTACTTGGGCTTTAGTAATAGCAGAAGCACAT
chr3_160431768_160431790_-_5821_TF	0.651946245	-0.261107062	GTTTGGTTTCATTTCATGACACCGGGCTTCCAA
chr3_160432291_160432313_-_5822_TF	0.232126744	0.061792312	GTCCAATTCTGCTACCCGTTGCAAATACAATTC
chr3_160412041_160412063_-_5823_TF	0.019399377	0.544488536	TCATTTAATATTTCAACTCTCCGACACAAGACT
chr3_160423538_160423560_-_5824_TF	0.183132646	0.114711986	GTTGTCAGCTACTAAGGTATCTCGTAAAGCAAA
chr3_160414430_160414452_-_5827_TF	0.607601685	-0.227406446	TAACTTTTCTCTAACTTGAACATCTTCCAAATC
chr3_160430600_160430622_-_5828_TF	0.791450504	-0.386107809	GAAGGTTTCTGTCAGCAGTCTTGATTGCTACTT
chr3_160412337_160412359_-_5829_TF	0.434804381	-0.103568453	CATCTTTACCCTGTTTAACTTCTCTCCTCTGTG
chr3_160426076_160426098_-_5830_TF	0.477634604	-0.134151738	TATTAAACGCTGGATGCTTGCAGTAAATTTTTC
chr3_160402001_160402023_-_5831_TF	0.561341349	-0.193657782	CAGCTTCATTGGTCATTGCTGCGGCGGTGGCTG
chr3_160423761_160423783_-_5832_TF	0.267661269	0.028187791	ATTGTACCTGACTGTTCTATGATTTGTCCCTGT
chr3_160414382_160414404_-_5833_TF	0.187881112	0.109148069	TTTTGTAATTTTATTCAGTTTCTTTTCTGTATC
chr3_160414367_160414389_-_5834_TF	0.538964754	-0.177648308	CAGTTTCTTTTCTGTATCTTTTACATCTTTATT
chr3_160430611_160430633_-_5835_TF	0.538330764	-0.17719666	TTGTGCCTTTTGAAGGTTTCTGTCAGCAGTCTT
chr3_160404328_160404350_-_5836_TF	0.089727227	0.260181027	CCCCTTCCTTATCAATTATCTTTTGAAAATGAA
chr3_160419376_160419398_-_5837_TF	0.56476007	-0.196117822	TAAGTTTTTGAAGTTCTTTTTCTTTCTCCTTTA
chr3_160420743_160420765_-_5838_TF	0.168387749	0.132739461	CTAAGTCCCCCAATCTTCCATATATTCCTGGAA
chr3_160417737_160417759_-_5839_TF	0.034642785	0.439062399	CATAAGTTCTTTCTCTCGACTTTCTTTTTCTTT
chr3_160424880_160424902_-_5840_TF	0.600148736	-0.221890577	TGTGATTCCATTTTGTTTACCTCTTCTTCAGAG
chr3_160424875_160424897_-_5841_TF	0.233144195	0.060783312	TTCCATTTTGTTTACCTCTTCTTCAGAGATTTC
chr3_160413489_160413511_-_5842_TF	0.286730281	0.011333639	CAATTCGTTTCTGCAACTCATAAATATAATATT
chr10_69191669_69191691_-_5933_TF	0.958165976	-0.704346562	TGTCACACGCTCTTCACCTGTCACCAAGTCACA
chr10_69186464_69186486_-_5934_TF	0.905880038	-0.550863174	TGCATAATATAATTTCTAAAGCTTATGAAAGCT
chr10_69207912_69207934_-_5935_TF	0.305029987	-0.004220343	TAGCCACAAGTAAAGATCCAAGACATCGTGGAC
chr10_69182624_69182646_-_5937_TF	0.276295616	0.020467496	GCACACAGACCCAATGAAGTATCTAAGGATTCT
chr10_69200367_69200389_-_5938_TF	0.071964866	0.302655143	AGCTCTGCCAGCAATCTGCAGGGCTTGAGAGGT
chr10_69189385_69189407_-_5939_TF	0.945507787	-0.655193824	TCTCATGTGCCAGTAATTTTAGAGGGCCACAAT
chr10_69200352_69200374_-_5940_TF	0.775441533	-0.369396839	CTGCAGGGCTTGAGAGGTTGTGATTGGTTCTAG
chr10_69203016_69203038_-_5941_TF	0.532389801	-0.172968468	CTGTAACAGTGAAGAACACACAAAAGGCTGCTT
chr10_69202928_69202950_-_5943_TF	0.50045021	-0.150318809	TGCTGGATCAACTCTGCAGAAAATTTAAAATCA
chr10_69180315_69180337_-_5945_TF	0.051457599	0.365905059	CTGGCGCCCCGCCGGGAGCCGAGCCCACAATAG
chr10_69189327_69189349_-_5946_TF	0.310426588	-0.00870511	TTTCTGGATTGCGTGATAAGTCTTTCCACTGTT
chr10_69187709_69187731_-_5947_TF	0.95910866	-0.708555536	GTCACTGATTTTACGTAGATCATCCTTACAGTC
chr10_69200429_69200451_-_5948_TF	0.779526412	-0.373576983	CTGAGATCTTCATGATTCATTGTTGTAACCTCT
chr10_69186493_69186515_-_5949_TF	0.579931528	-0.207091903	TGTGAATGTCCACATCCAGGGAATGAGACTGCA
chr10_69200391_69200413_-_5950_TF	0.128229699	0.189320364	TTTAAACCGTGAGCTGAATCTGCCAGCTCTGCC
chr10_69202459_69202481_-_5951_TF	0.314669498	-0.012201057	GTAGGCAAACATTTCAATCTGCTCAGCAGTTGG
chr10_69202945_69202967_-_5952_TF	0.138016633	0.174300672	GCAGACTTAGTGGAATATGCTGGATCAACTCTG
chr10_69202867_69202889_-_5953_TF	0.085824796	0.268810384	AAATATCAATGAGATTGGACAGTGTTGCATCAG
chr10_69198374_69198396_-_5955_TF	0.555559196	-0.189506466	GTCTCGAACCTCCACTTCCTCCCCCGTTGTGTA
chr10_69208615_69208637_-_5956_TF	0.251096422	0.043457332	AAACATATCCATAAATCGGTAGCTTAGCCACAA
chr10_69199120_69199142_-_5957_TF	0.324611819	-0.020295162	TTTTGCTTGAGCAAGTTTGGTCCCAGGTGGGAG
chr10_69199121_69199143_-_5959_TF	0.91091951	-0.561587408	TTTTTGCTTGAGCAAGTTTGGTCCCAGGTGGGA
chr10_69191672_69191694_-_5960_TF	0.601138286	-0.222620901	TGTCACCAAGTCACATGGCACACCAGCAGCATT
chr10_69189277_69189299_-_5961_TF	0.49813921	-0.148682306	CTCTAGCATCTGGGTACCAGTTAGGTGGTATTC
chr10_69199115_69199137_-_5962_TF	0.306491007	-0.005438831	CTTGAGCAAGTTTGGTCCCAGGTGGGAGACTGC
chr10_69202446_69202468_-_5963_TF	0.085535639	0.269463832	TGAAGACCAGCTGCCCTTATAGGATCCACAGGC
chr10_69207805_69207827_-_5964_TF	0.390519001	-0.071196931	TGCTATACTGCCTGGCAAACTGTAACAGTGAAG
chr10_69191660_69191682_-_5965_TF	0.518422411	-0.163051434	ACATGGCACACCAGCAGCATTACTCTTTTCGAA
chr10_69200293_69200315_-_5966_TF	0.497501422	-0.148230658	AAATAATTCTCCTTATGCTCAAATTAAGTCCCA
chr10_69199117_69199139_-_5967_TF	0.062008038	0.330907157	TGCTTGAGCAAGTTTGGTCCCAGGTGGGAGACT
chr20_31775938_31775960_-_6063_TF	0.378062819	-0.061876553	TTGAATTCTTCATTCTTTTTCCGCATCTCCACC
chr20_31757442_31757464_-_6064_TF	0.242041863	0.052086689	CACTTAACGCAGAAGAGCAGGTTTTTCCCAGTA
chr20_31801466_31801488_-_6065_TF	0.124597307	0.195143739	TAGGATTTAACTATCTTTATTTTCTGGTTAAAA
chr20_31793929_31793951_-_6066_TF	0.816691509	-0.414503965	ACGAGAAAGGGCATATTTCCACAGTTCTTGCCT
chr20_31794485_31794507_-_6067_TF	0.245252809	0.04900203	TCTGTCAGTCTCCAAGCAGAAAGGTTCAATCTG
chr20_31770414_31770436_-_6068_TF	0.933098683	-0.616534691	TCGATGATTACAGGAGTGGCACATCTCTTGGCT
chr20_31797442_31797464_-_6069_TF	0.730647339	-0.326663266	GATGACGGTGTTTGGACGAGCCTTGAAACAAGC
chr20_31782277_31782299_-_6070_TF	0.484660645	-0.139134279	AGGAGTCTGTGGGTCTCTGCAAATCTTGGTCAC
chr20_31770448_31770470_-_6071_TF	0.62466145	-0.24017751	AGAAACTTTCATTTTCTTAGAGGGTAGAATTTC
chr20_31777603_31777625_-_6072_TF	0.037330638	0.425339993	AAGGATGCTTTCGTAGTTCAGATGTAAAGTTCA
chr20_31778901_31778923_-_6073_TF	0.68418634	-0.286860599	TCTTCAACTTGCTGTGCAAGGGGCACATATGTA
chr20_31742610_31742632_-_6074_TF	0.224108424	0.069854707	ATCAGTCTATCAGGCCTACAGGTCTGACTCAAA
chr20_31739299_31739321_-_6075_TF	0.206819843	0.087968668	CAACGAAGCGCGAGCCAACCCGCCGCGGGACTC
chr20_31775957_31775979_-_6076_TF	0.545122415	-0.182039862	TCCAGCCAGAGCAAGTTTCTTGAATTCTTCATT
chr20_31792742_31792764_-_6077_TF	0.007004644	0.727050357	ACGGTGATTGGAAGTACCTTCTTTTCAGGAACA
chr20_31798477_31798499_-_6078_TF	0.740653454	-0.335773099	CTGTAGTCTGGCCTCCTCCAACTGCTGGGCTTT
chr20_31766622_31766644_-_6079_TF	0.767014467	-0.360940454	GCTGCCTCAACTTCCAGGGAAGAACAAGCATTT
chr20_31775914_31775936_-_6080_TF	0.831827653	-0.433011917	ATCTCCACCACCTCTTGCTGCATTTTCATACTC
chr20_31739376_31739398_-_6081_TF	0.286191061	0.011800663	CCGGGAGGAGGGAGACCCGCGCCCTAGCTGCTC
chr20_31770439_31770461_-_6082_TF	0.174994935	0.124513705	CATTTTCTTAGAGGGTAGAATTTCATCGATGAT
chr20_31793852_31793874_-_6083_TF	0.837416452	-0.440180625	TCGTCCTCTTCCTCATCTTCTTTGGTGGGCATT
chr20_31794408_31794430_-_6084_TF	0.217894335	0.076245043	TGAACTTGGGCACCTCCCCTTTCTGCAGTTCTT
chr20_31797415_31797437_-_6085_TF	0.240640524	0.053441632	TCTCAGTTCTTCTTCCAGCTGGTGCTTCCAAGT
chr20_31800987_31801009_-_6086_TF	0.793067516	-0.387847133	GCGTATTGGATTTGCCTTATGCACCAGTTCTCT
chr20_31797411_31797433_-_6087_TF	0.199128152	0.096386615	AGTTCTTCTTCCAGCTGGTGCTTCCAAGTCTGT
chr20_31760075_31760097_-_6088_TF	0.021913129	0.522463497	TTATTCTCCAAATTGGCCTTCTCCTCAAACCAT
chr20_31760057_31760079_-_6089_TF	0.404623642	-0.081623269	TTCTCCTCAAACCATGAATCTATGTTTTGAGTA
chr20_31770349_31770371_-_6090_TF	0.879639851	-0.502123646	CCTAAGAGATCTTCTCTGAGGCTGGGCTGGAGT
chr20_31797408_31797430_-_6091_TF	0.101554208	0.235945797	TCTTCTTCCAGCTGGTGCTTCCAAGTCTGTGCC
chr20_31798366_31798388_-_6092_TF	0.457842338	-0.120075701	AAGGCCCTCAGCAACTGATTTCTTCTCTTTCTT
chr20_31775886_31775908_-_6093_TF	0.761587628	-0.355607165	CCTCAGTACTTTTTAGAAACTTCTGCTTTGCAG
chr20_31770348_31770370_-_6094_TF	0.059767331	0.337845236	CTAAGAGATCTTCTCTGAGGCTGGGCTGGAGTT
chr20_31770351_31770373_-_6095_TF	0.221411202	0.072612641	AGCCTAAGAGATCTTCTCTGAGGCTGGGCTGGA
chr20_31775879_31775901_-_6096_TF	0.110507211	0.219215607	ACTTTTTAGAAACTTCTGCTTTGCAGGTGGCAT
chr20_31766558_31766580_-_6097_TF	0.068731409	0.311409423	TGTTGTCAACTGGTTTCAAAGGTGTGACAATAG
chr19_18853283_18853305_-_6148_TF	0.574460682	-0.203123168	GGGCGCAAGGTCCCCTTTGTACCGCAGGCATAT
chr19_18856225_18856247_-_6149_TF	0.647176872	-0.257397785	CTCGTCGGCAGACGACAGCTCCCCAGTCTCGTC
chr19_18865562_18865584_-_6150_TF	0.268566644	0.027370982	ACCAGTCTTGCCTTTCGGGGTGCCTCGCCCTGC
chr19_18850745_18850767_-_6151_TF	0.84255241	-0.446945733	GAAGCAGCGGTCCTGGATCAGCGGCTGCCACTG
chr19_18847773_18847795_-_6152_TF	0.518410214	-0.163042786	CACTTCTTGCTGGTATTACAGTAAACCACGCAG
chr19_18855170_18855192_-_6153_TF	0.039514024	0.414875216	ACCGTCTTCCCCGTGCCTGGCGGGCCCTGGATC
chr19_18860931_18860953_-_6154_TF	0.570900725	-0.200547814	GCCGCTGAACTGCATGTACTGCACCAGGTAGGA
chr19_18857456_18857478_-_6155_TF	0.780894713	-0.374989584	AAGGCGCTGAGTGCAGGGTGCATCCGGTACTGG
chr19_18863519_18863541_-_6156_TF	0.89956136	-0.538120939	GAGCGGCCCCTCCACCAGCACCTTCTGCTCCTT
chr19_18866073_18866095_-_6157_TF	0.960224242	-0.713658195	GTCCTGTGAGAGCGCCACGTCGATTTGTGATTT
chr19_18864206_18864228_-_6158_TF	0.741486709	-0.336541861	AGACGGAGCCTGGGATGATGGCCTCCCGGGCAT
chr19_18865362_18865384_-_6159_TF	0.541944131	-0.179772014	GTTGAAGGGGATGGGAATGTTCATGGCAGCCAC
chr19_18846084_18846106_-_6160_TF	0.149911407	0.15720532	GTGTATGGGGAGGTCCTTCGTGTAATAGGTGTC
chr19_18867811_18867833_-_6161_TF	0.321559724	-0.017824553	CCCAGGCCCGGGGCAGGGGAAGCTGGAGGCCTG
chr19_18850196_18850218_-_6162_TF	0.909736449	-0.559021663	CTGAGTCAGCTTTGGCCGGGATGAAGCCGAGGA
chr19_18846044_18846066_-_6163_TF	0.491894896	-0.144260001	TCTTCCTCGAAGTTCAACTCAGCCAACAACTGG
chr19_18860337_18860359_-_6164_TF	0.68546338	-0.287908037	GGGTTGGGGCCACTGGAAGTCAAATCCCTTCTT
chr19_18860339_18860361_-_6165_TF	0.016300941	0.575854037	TCGGGTTGGGGCCACTGGAAGTCAAATCCCTTC
chr19_18860890_18860912_-_6167_TF	0.344720319	-0.036286379	CCTCGTAGGGCGTGATGATGCCAATCTGGTCCG
chr19_18855927_18855949_-_6168_TF	0.029995687	0.465411726	AGCACCGGCCCGTTGCCTTGCCGGGCCAGGTGG
chr19_18860842_18860864_-_6169_TF	0.828883897	-0.429312248	TCTCCACGTTCGCAGCCTCGGTCCTGTTCAGGT
chr19_18866045_18866067_-_6170_TF	0.279400725	0.01772782	TAACTGTCCTGGGACAGCTCCGGCTGGGAGAGG
chr19_18855136_18855158_-_6171_TF	0.836252828	-0.438671929	CAGTCTTCACGGCATAAACCTGGGAGTGGTTGA
chr19_18854616_18854638_-_6172_TF	0.069440068	0.309458689	ATGGCGATCTCATCGCCATAATTATCAGGGACC
chr19_18864181_18864203_-_6173_TF	0.900323849	-0.539620026	GGTCATGAAGCGGGCTCCCGGGTTGATAGTGTT
chr19_18854894_18854916_-_6174_TF	0.023182084	0.512267787	CGTTTTCAATGCGCTCTGCATCCTGTCAAAGGA
chr19_18856877_18856899_-_6175_TF	0.509423082	-0.15667359	CTGCGTTCATCAGCAGCTCTCTCTCTGCGGTGC
chr19_18865580_18865602_-_6176_TF	0.031536307	0.456263455	AGTCTTGCCTTTCGGGGTGCCTCGCCCTGCAGC
chr19_18852136_18852158_-_6177_TF	0.204894232	0.090053936	GGGTTTTCCTTCCACAGCTCCTCCAGCTTGTTG
chr19_18850085_18850107_-_6178_TF	0.818512837	-0.416666109	GGTGATTTACAATGTGGCTGCCAGAAGTATTTC
chr19_18856194_18856216_-_6179_TF	0.55570662	-0.189612171	TGCAGCTCAGGCATGCTGTCCATGTTCCTGATC
chr19_18854885_18854907_-_6180_TF	0.070137781	0.307556002	TGCGCTCTGCATCCTGTCAAAGGAGGTCGACTT
chr19_18862022_18862044_-_6181_TF	0.52855019	-0.170239361	CACTGGCGATCTCCACCTCCTGGTAGAGCTTGG
chr19_18863453_18863475_-_6182_TF	0.629231773	-0.24363694	GCCCACAATGATGACGCCATACCTTGCTCTGGT
chr12_49131344_49131366_+_6183_TF	0.191922642	0.104497057	CACCGGGTCCCGGTTACCGTCCCCGACAAGCTA
chr12_49131338_49131360_+_6190_TF	0.726557917	-0.323002035	AGCAGACACCGGGTCCCGGTTACCGTCCCCGAC
chr12_49129527_49129549_+_6195_TF	0.884467535	-0.510339792	ACAAACACAGCCCGGGGCACGTGCTTGCCAGCG
chr12_49131349_49131371_+_6196_TF	0.034449072	0.440090619	GGTCCCGGTTACCGTCCCCGACAAGCTAAGAGT
chr12_49129528_49129550_+_6201_TF	0.269004046	0.026976991	CAAACACAGCCCGGGGCACGTGCTTGCCAGCGC
chr12_49131315_49131337_+_6204_TF	0.654798294	-0.263336473	CACTCACGCATAGTGGCTAGGGATTAGGAGGCG
chr12_49129503_49129525_+_6206_TF	0.046404697	0.385143335	TAGGTGCCAGTGCGAACTTCATCAATGACTGTG
chr12_49129508_49129530_+_6208_TF	0.518151369	-0.162859244	GCCAGTGCGAACTTCATCAATGACTGTGGGTTC
chr12_49129506_49129528_+_6212_TF	0.176079023	0.12318759	GTGCCAGTGCGAACTTCATCAATGACTGTGGGT
chr6_31782798_31782820_+_6268_TF	0.054759502	0.35427753	TGCCCAACTTCATAGTCATTTTGGTCATGTGCG
chr6_31781094_31781116_+_6269_TF	0.232765923	0.061158084	CGTGAGCATCTCGCACGATGGCATGGAGGTAGA
chr6_31792768_31792790_+_6270_TF	0.373702728	-0.05858625	ATGAGAGAGAGGCCTGGCTCCTGAGTATAGAAC
chr6_31780909_31780931_+_6271_TF	0.870456073	-0.487248095	CCAGGTTGCTGTTCAGCAGCTGGTTGTGGAGGC
chr6_31785295_31785317_+_6272_TF	0.073229313	0.299330246	AAGCTTCTTCAACTGGTGGTAAATCCGGTCACC
chr6_31795595_31795617_+_6273_TF	0.05473703	0.354354406	GGCGCCGGCCGCGGCTGGACCGGCCGAGCGGCC
chr6_31781881_31781903_+_6274_TF	0.516541169	-0.161717632	CTCCGAACTCCTTGGCTGCCTTCTCCCGGGCCT
chr6_31785680_31785702_+_6275_TF	0.019060525	0.54766929	AATACCTGCATGGTCACAGCCAGGGTTCCACAG
chr6_31792487_31792509_+_6276_TF	0.348934356	-0.039579564	GCAGCTGTCTTTGGGAGGGCAGGAGCCTCGGGG
chr6_31782419_31782441_+_6277_TF	0.529767355	-0.171104219	GCAGAGGCTCTACCACGTCCTTCGACCGGTTGC
chr6_31791945_31791967_+_6278_TF	0.133062658	0.181786494	CTGTAGGAGTCGGGCATGGGGCCACTGACATCT
chr6_31794874_31794896_+_6279_TF	0.796959658	-0.392075326	CAGCGTTGCTCCACAGGCAGCTGGTATTAACTC
chr6_31777583_31777605_+_6281_TF	0.030730778	0.460991343	AAGCTGGGTGGTGGATCACAGCATCTTCTGGAA
chr6_31777626_31777648_+_6282_TF	0.906489168	-0.552131632	GCCTCATCCACCTTCCTGAGCTCTGCTTCTGTC
chr6_31791948_31791970_+_6283_TF	0.173510963	0.126339515	TAGGAGTCGGGCATGGGGCCACTGACATCTTTC
chr6_31792825_31792847_+_6284_TF	0.594770286	-0.217931451	TTCTGGCTGCCGGACACACGTGACAAACCAGCG
chr6_31791875_31791897_+_6285_TF	0.111465896	0.217495502	CCCATACTCTGGCTTGAAGAAGCCCTGCTGCTC
chr6_31792416_31792438_+_6286_TF	0.600708714	-0.222303787	GCTGTTGGATCTTCTGCTTCTGTTGGAATTTCT
chr6_31777618_31777640_+_6287_TF	0.668191292	-0.273926173	GGGCGATGGCCTCATCCACCTTCCTGAGCTCTG
chr6_31780001_31780023_+_6288_TF	0.488924119	-0.142155515	TCAGTACAGGTTTCAGGCACTCCAAGTAGACAT
chr6_31783100_31783122_+_6290_TF	0.755593744	-0.34981262	CGGGGGTGATCTTCACAGCACCTGTGCCAAAGT
chr6_31784405_31784427_+_6291_TF	0.018826488	0.5498987	CTCCTCGTCGCTATCTGAGCCTTGGACCTTATA
chr6_31795549_31795571_+_6293_TF	0.126126879	0.19267409	GGTCCGAACGAAGTGGAAAAACTGGAGGGAGAT
chr6_31784608_31784630_+_6294_TF	0.136525267	0.176530082	CTTCTTATCCACCTCAATGTCAGAGATGGCGGA
chr6_31791871_31791893_+_6295_TF	0.628611039	-0.243166073	GATTTGCTGCTGACACATTAGGACGCCCATACT
chr6_31782537_31782559_+_6296_TF	0.904153639	-0.547307648	ACCACGTCCTTCGACCGGTTGCAAAGTGGCACC
chr6_31784226_31784248_+_6297_TF	0.714281672	-0.312210535	TCCCCTTCAGGTGCTGGTATCTGGTATCTTTGG
chr6_31780884_31780906_+_6298_TF	0.126294492	0.192405023	AAGTCAGCTTTCTGCCCTTCTTTGGCCTTCTCC
chr6_31792764_31792786_+_6299_TF	0.23962036	0.054431414	GGGCAGGAGCCTCGGGGCCTGGCTGATGAGAGA
chr6_31792987_31793009_+_6300_TF	0.068943649	0.310823242	CCGGCGGGCAGGTGGGTCTAGGACGTATCGGAA
chr6_31794846_31794868_+_6301_TF	0.308543905	-0.007145484	CCAGCACAGCCTGGGGGTCCTGGGCCGAGCTTC
chr6_31782533_31782555_+_6302_TF	0.207327862	0.087420925	CTCTACCACGTCCTTCGACCGGTTGCAAAGTGG
chr2_189450910_189450932_-_6303_TF	0.834745841	-0.436730804	AGTTTAATTGTGCCATCAAGGGAACAAGAATAC
chr2_189474298_189474320_-_6305_TF	0.492930065	-0.144993208	ATTGCGGGTATGTTTTCTGTTAAGGGTAGTTGT
chr2_189474235_189474257_-_6307_TF	0.3403587	-0.032857699	TTTTCATCCTGCTGTTGCCTGTGTTTTCCCAAT
chr2_189462578_189462600_-_6308_TF	0.499866691	-0.149905599	AGGCGAGACTGAGATATGTTCAATAGTAGCTCC
chr2_189469347_189469369_-_6309_TF	0.571605341	-0.201057119	ACTCTAACATTTAATTTTGCATTCCACTCCAAT
chr2_189462487_189462509_-_6310_TF	0.658567463	-0.266296208	GATTCACGACCGCCACTCAGCAGACTGGTGCCT
chr2_189467497_189467519_-_6311_TF	0.106956773	0.225702039	TTGCTTGATACTTGTGATAACTACCAACAAAGT
chr2_189474730_189474752_-_6312_TF	0.675431648	-0.279739938	AAAGCAGCAGATGGCAGGACATGGGCTGGAGTG
chr2_189475421_189475443_-_6313_TF	0.589474079	-0.214049202	AAAGTCCAAGGATCCTCCCCATCTCCAAGGCTT
chr2_189468501_189468523_-_6314_TF	0.544987815	-0.181943767	TCAGTAGCACCAAGTAGATACTTTGAACACGTC
chr2_189465089_189465111_-_6315_TF	0.339392948	-0.032095663	CCATAATCATTAATATATTCTTGCTGTATAATA
chr2_189459350_189459372_-_6316_TF	0.457085211	-0.119535646	AAACATGTGTACGTATATTTCTTATCATCATAA
chr2_189474782_189474804_-_6317_TF	0.964392099	-0.734020786	ACTCTTAGTCTCTTTAGACAGCAGCAATGAATT
chr2_189468498_189468520_-_6318_TF	0.070592272	0.306325983	GTAGCACCAAGTAGATACTTTGAACACGTCAAT
chr2_189450922_189450944_-_6319_TF	0.269441898	0.026583	ATATAGTCCCACAGTTTAATTGTGCCATCAAGG
chr2_189458821_189458843_-_6321_TF	0.715034368	-0.312863983	TGACCAGATGCGATGCAGTCTTCCGTTGGGTGA
chr2_189467559_189467581_-_6322_TF	0.244821019	0.04941524	TGTGACTATTTCCTCAAAACTAACTGCTAGTAA
chr2_189450909_189450931_-_6323_TF	0.640780278	-0.252458487	AACAAGAATACAGCTCTTTTGGATATTCGCAAT
chr2_189465091_189465113_-_6324_TF	0.305936328	-0.004976613	CTTGCTGTATAATATCTAAATTGTATAACTGTT
chr2_189450916_189450938_-_6325_TF	0.344361148	-0.03600482	TCAAGGGAACAAGAATACAGCTCTTTTGGATAT
chr2_189469358_189469380_-_6326_TF	0.842285798	-0.446590181	TTAATTTTGCATTCCACTCCAATGCACAGCTCA
chr2_189459349_189459371_-_6327_TF	0.35780599	-0.04645326	TATCATCATAAAAATTCCTCCAAAGACGAATTT
chr2_189466437_189466459_-_6328_TF	0.395523741	-0.074911013	TTTAGTGTTAAGAATAAACCCTTGTGTTTTCTT
chr2_189458758_189458780_-_6329_TF	0.430132157	-0.100198391	GATAAAGTAAACCTTGATGTTGTTTTCTTTTTG
chr2_189451819_189451841_-_6330_TF	0.015245453	0.587894776	TTTACATCCAACTATGAAAGTCTTTATTAAGAT
chr2_189457321_189457343_-_6331_TF	0.557997123	-0.1912554	GCAGCAACATATACTCCCTCGTTTCCAAAGGCA
chr2_189474197_189474219_-_6332_TF	0.332156033	-0.026351087	ACTTTCTTCTGCTAGCAGCTGTTTGCTTGTTGG
chr2_189470828_189470850_-_6333_TF	0.643723614	-0.254726336	TGAATGTCAATAAACTCTGTGATTTTGTTAGGA
chr2_189459336_189459358_-_6335_TF	0.031081942	0.458915685	ATTCCTCCAAAGACGAATTTTGCCATCCATGTG
chr2_189474724_189474746_-_6336_TF	0.015555746	0.584271984	GGAGTGTGAAGAAGCTCACTAATTGCGGGTATG
chr2_189470077_189470099_-_6337_TF	0.583062216	-0.209369361	TACAAACAAGTCTGAACCCACTGAAGACTGAGA
chr22_41653610_41653632_-_6338_TF	0.079493225	0.283599448	AAAGCCACAAAATAAGGAGGGATGTTCCTGCGG
chr22_41647046_41647068_-_6339_TF	0.041934994	0.403901135	CTTGGTATCGCTAGGCAGAAGCAAACCGCCTGT
chr22_41622040_41622062_-_6340_TF	0.197608986	0.098077892	TTCTTGTTCTTCCTCTGCTTCTTCATCGCCCTC
chr22_41656988_41657010_-_6341_TF	0.079354318	0.283935782	CTTCTCAACGATAGCCTTCATCTTGCCCACCTG
chr22_41661354_41661376_-_6344_TF	0.111945263	0.216640254	ACTCATCCACCAAGGAGCCCAGTCTTTTATTCA
chr22_41622003_41622025_-_6345_TF	0.973317836	-0.786738659	TTGTAATATGACTCCCACCCTGACATGTTGGCT
chr22_41656962_41656984_-_6346_TF	0.948120449	-0.664380533	CCACCTGCTCTGGAGTTGCCATGATTTTTTCAG
chr22_41621274_41621296_-_6347_TF	0.896303089	-0.531826698	CACGCATGCGCGGGCCCTGTACTCGGTCCCAAT
chr22_41621384_41621406_-_6348_TF	0.082540089	0.276353864	CCGAGCGAAGCGGGACGAGGCCAGGCCTAGCTG
chr22_41650802_41650824_-_6349_TF	0.519620281	-0.163900917	AGCAGTACCAACGGCTTGAAACCCATGAGCATC
chr22_41621301_41621323_-_6350_TF	0.301142085	-0.000961752	GACCAACTTGGACAGAAGACGACAATCCACGCA
chr22_41636664_41636686_-_6351_TF	0.610445182	-0.229520542	GGTGAACAGCATGATCCTCTTATGACTCATCTT
chr22_41653651_41653673_-_6352_TF	0.045720174	0.38790127	CCTGAATTTTCTGGTCATCCAACTCTTCTTCCT
chr22_41621322_41621344_-_6353_TF	0.464334035	-0.124700767	CTCACTTTGGCGCAGGGAAGCGACCAACTTGGA
chr22_41637760_41637782_-_6354_TF	0.179083492	0.119545578	TGAGTGCTCGCTTCCTGGTCTCCTTGGCGCGAA
chr22_41621189_41621211_-_6355_TF	0.068339841	0.3124953	ACGCACACTCCCCAACCAGCTTCTACCTATGTC
chr22_41628126_41628148_-_6356_TF	0.408955191	-0.084801044	AAATCAAACTATCTCTTCCTGAATATTTATAGT
chr22_41663689_41663711_-_6357_TF	0.58693654	-0.212194563	AGTGAACTTGCCCAGCGTACCCTTGCTGATGTG
chr22_41636131_41636153_-_6359_TF	0.083860866	0.273288424	TACTGATGTACACACTTTGGATACACACTTGCT
chr22_41653536_41653558_-_6360_TF	0.973245848	-0.786248573	CAGGGTTGAGCTCCCAATCACCAGCGACTCCTC
chr22_41636528_41636550_-_6361_TF	0.424506667	-0.096128756	TCTAGAATTCGTTTTGCACCTGGATTATCCAGC
chr22_41637620_41637642_-_6362_TF	0.680090602	-0.283516483	ATCAAGTCAAGGAAGATGCCTGTATCTCGGAGA
chr22_41646899_41646921_-_6364_TF	0.408084292	-0.084162971	CAGCTTTAACCTGCTGAGTGCTCGCTTCCTGGT
chr22_41658262_41658284_-_6365_TF	0.582098612	-0.208667866	TCTCAAAGCTGTCACTTCTGTATGTGAAGCGAA
chr22_41658266_41658288_-_6366_TF	0.861358062	-0.473371936	GGGTTCTCAAAGCTGTCACTTCTGTATGTGAAG
chr22_41628128_41628150_-_6367_TF	0.855802641	-0.465271104	TGAATATTTATAGTCTCCACTTGCTTCAAGGTT
chr22_41661334_41661356_-_6368_TF	0.669849984	-0.275252288	ACCTTGGGCAATGTCAGGTCCACTGCTTGTTCC
chr22_41622000_41622022_-_6369_TF	0.266619831	0.029129525	ATGTTGGCTACTGCTCACTTTGGCGCAGGGAAG
chr22_41637609_41637631_-_6370_TF	0.949073264	-0.667839964	GAAGATGCCTGTATCTCGGAGATCACCGGCTTT
chr22_41636523_41636545_-_6371_TF	0.313634457	-0.011350613	AATTCGTTTTGCACCTGGATTATCCAGCTCCTG
chr3_52260404_52260426_+_6373_TF	0.062153425	0.330465118	AAGGTCATAAAGCTTGACCATTTCAGAGTTGAC
chr3_52278533_52278555_+_6374_TF	0.20349177	0.091581851	GGGTCTTCTGCCTGGACTGTGGAGCCTCGCCGA
chr3_52258637_52258659_+_6375_TF	0.033559396	0.444885774	ATACCGCTCTCTCCATTCCAGACATGGATCTTG
chr3_52278472_52278494_+_6376_TF	0.119577057	0.203436762	CGGCTAGCGGGAAGTCGGCCAACAGTTGGGCCG
chr3_52260395_52260417_+_6378_TF	0.946758167	-0.659537331	AAAAGAACGAAGGTCATAAAGCTTGACCATTTC
chr3_52258559_52258581_+_6381_TF	0.491904392	-0.144266728	GCAAAAGTCATGAACTTGGGGTTGAATTGCAAA
chr3_52256620_52256642_+_6382_TF	0.087422383	0.265235639	TAAGTGTGATGTATCTCATGTACAAAAATAGAC
chr3_52260431_52260453_+_6384_TF	0.071498615	0.303894772	GTTGACACCTGCAGCGAAAATTAACCCTTCTGG
chr3_52255339_52255361_+_6385_TF	0.684502931	-0.287120056	TGGCTGCTCTGGTTGCAGATATGTGAAGTTAGG
chr3_52256840_52256862_+_6386_TF	0.276640901	0.020161913	CTACAGCCCGAGGCCTGCCCAACCACCTAGCCT
chr3_52270765_52270787_+_6387_TF	0.180323729	0.118056101	TCTGATGAGGTCCACACCATATTTCTTACTGTA
chr3_52256493_52256515_+_6388_TF	0.03906736	0.416970093	ACCAGCTCTTGGTTGGGAGCTGGGGAAAGGGGT
chr3_52256022_52256044_+_6389_TF	0.585053403	-0.2108204	AGACATGGAAGCCATGCAAGAGTGACTATCACA
chr3_52270771_52270793_+_6390_TF	0.379757969	-0.063151737	GAGGTCCACACCATATTTCTTACTGTACAGGGT
chr3_52259739_52259761_+_6391_TF	0.966740965	-0.746532392	CACTCCTTTGAATGCATCAATCAGACGAATGAA
chr3_52259215_52259237_+_6393_TF	0.706745818	-0.305724103	TCTGAACCAATCATAATAAACTGAGAGTCTGGA
chr3_52270722_52270744_+_6394_TF	0.438886589	-0.106506086	AGTAACGAATAGTATCGTCTATTTTGTTAGAGC
chr3_52261397_52261419_+_6395_TF	0.064255163	0.324180487	ATGAGGCCCTGGCAGTTAGGAGACCGGAGATCC
chr3_52259206_52259228_+_6396_TF	0.188262394	0.10870603	TTGCCATCCTCTGAACCAATCATAATAAACTGA
chr3_52258545_52258567_+_6398_TF	0.56999627	-0.199894366	TGGGCAACCAAAAGGCCATGTTGGAACACGCAC
chr3_52278209_52278231_+_6400_TF	0.763749145	-0.357721262	ACAGGGTTCTCTTTGGTTTGCCCTCCTGGCAGT
chr3_52270728_52270750_+_6401_TF	0.834416114	-0.436307985	GAATAGTATCGTCTATTTTGTTAGAGCTGTAAA
chr3_52266966_52266988_+_6402_TF	0.428210612	-0.098809815	AGGCCACCACCCTTTTGCTATGTCCAGGAAAGT
chr3_52261390_52261412_+_6403_TF	0.654540589	-0.263134673	CAGATGCATGAGGCCCTGGCAGTTAGGAGACCG
chr3_52270724_52270746_+_6404_TF	0.49210518	-0.144408949	TAACGAATAGTATCGTCTATTTTGTTAGAGCTG
chr3_52270717_52270739_+_6405_TF	0.931238541	-0.611326327	GGACAAGTAACGAATAGTATCGTCTATTTTGTT
chr3_52270721_52270743_+_6406_TF	0.599145331	-0.221150643	AAGTAACGAATAGTATCGTCTATTTTGTTAGAG
chr3_52266955_52266977_+_6407_TF	0.057414327	0.345398326	TGACATGGACAAGGCCACCACCCTTTTGCTATG
chrX_75065165_75065187_+_6459_TF	0.259444075	0.035683224	TGCATACACTTCCTCAGGTGAAGCACTGATGTT
chrX_75070382_75070404_+_6460_TF	0.925126978	-0.595086224	TCTACCTTGAGTAGAGTAAACAAGGTGTTCATA
chrX_75076549_75076571_+_6461_TF	0.207408159	0.087334439	ATGGTTGCAACTGTATTTGGTGCATCACTCAGG
chrX_75156121_75156143_+_6462_TF	0.298415472	0.001337808	AGCGGTTCCCAAGGCGCCGAGTTGATGTGGCCT
chrX_75073734_75073756_+_6463_TF	0.630471959	-0.244578674	TACCTGCATCATTATCTGCTTTGTTCATTTCTA
chrX_75053417_75053439_+_6464_TF	0.238228635	0.055786357	TCTTCTTGTAGTTTCTTTCTTTCCTCCTCTTTG
chrX_75073698_75073720_+_6465_TF	0.124804675	0.194807405	CAGTTTCATAATTCAGCAGTGAGTCTATAGCAG
chrX_75073869_75073891_+_6466_TF	0.47965694	-0.135586441	GTTCTCCACCGTGTGACTGCAACTGTGAATGCT
chrX_75112889_75112911_+_6467_TF	0.549882876	-0.185441635	ACCCTTCTTTTGGGTCTGTGTGGAGTCCTCCTC
chrX_75099008_75099030_+_6468_TF	0.43704807	-0.105183815	TGGGCCACACATAAGAAAGCATTGCTTTTATGA
chrX_75060255_75060277_+_6469_TF	0.188079968	0.10891744	TCAACCACTGTTGACAATCTGTGTGCAATGAAA
chrX_75075533_75075555_+_6470_TF	0.637048523	-0.249594847	AGACATTTTTGGCTATTCTTCGGATTGAATTCT
chrX_75156304_75156326_+_6471_TF	0.95962916	-0.71091948	AAGAGGATTATGGGACACTGGCGGACTGAATTC
chrX_75069051_75069073_+_6472_TF	0.687484488	-0.289570486	CTCACATCTTGTATATTTTGACCAGCAAGATAA
chrX_75114792_75114814_+_6473_TF	0.659092101	-0.266709418	TTTCCCAATCTCTGCCATGTGATACTTTTTAAT
chrX_75062365_75062387_+_6474_TF	0.231681981	0.062234351	TTCATCATAGAGTATGACTGGGGGGTCCTTCAA
chrX_75053278_75053300_+_6475_TF	0.217293661	0.076869663	AGAAAATGGGAATGTATGATTTTTTTAATAAAA
chrX_75073896_75073918_+_6476_TF	0.843271151	-0.447906686	AATGCTGTGTATGTACCAAGTGTTCCAAGGGTT
chrX_75073690_75073712_+_6478_TF	0.241315654	0.052788184	TTCATATCTTTCATTATTAAAATACTTCACAGT
chrX_75060238_75060260_+_6480_TF	0.783677376	-0.377882052	CTACCTTACCCTGATCCAAGACAATGATTTCAT
chrX_75069009_75069031_+_6481_TF	0.83125738	-0.432291202	GTATTATGGAAGAGGACAGCATCCTGAGGTACC
chrX_75073886_75073908_+_6482_TF	0.876501824	-0.4969345	TCTAGTTCTCCACCGTGTGACTGCAACTGTGAA
chrX_75062328_75062350_+_6483_TF	0.373913645	-0.058745769	CATCCTTCATGGCACCAAGAATAGTCTCTTCAG
chrX_75065081_75065103_+_6484_TF	0.715343955	-0.31313305	TTGCTTTTCTCCTCCTGAAAGCTTGAGTCCTCG
chrX_75075363_75075385_+_6485_TF	0.042532203	0.401287343	AAACTGGGCACCGCATTTGTAATACAAAACACC
chrX_75075372_75075394_+_6486_TF	0.260739381	0.034491642	ACCGCATTTGTAATACAAAACACCACTGACAAG
chrX_75073871_75073893_+_6487_TF	0.34307915	-0.034998702	CATTTCTATTCTAAATCTAGTTCTCCACCGTGT
chrX_75076525_75076547_+_6488_TF	0.77025784	-0.364169255	GCTCCAGCTCTTGATACACCATAGCCAATCAGA
chrX_75060231_75060253_+_6489_TF	0.097282851	0.244392572	CGTTCGGCTACCTTACCCTGATCCAAGACAATG
chrX_75114768_75114790_+_6490_TF	0.927982016	-0.602514389	ACCTGGAGAGCCTTTGCAGCATCTAAGAACTGT
chrX_75070368_75070390_+_6491_TF	0.744616495	-0.339443938	GGGGAGATGCCATCACTTTGTCTTTAATTTGGG
chrX_75076523_75076545_+_6492_TF	0.098727155	0.241500104	CAGCTCCAGCTCTTGATACACCATAGCCAATCA
chr12_56642498_56642520_+_6683_TF	0.872123962	-0.489881106	AATTCTTTCCTGCATAGTACCCATGTCAGTGGC
chr12_56642541_56642563_+_6684_TF	0.839035784	-0.442294721	TGATAGCCCACAGCAGAAGGGATTCGGCCCAAT
chr12_56645952_56645974_+_6686_TF	0.630307543	-0.24445375	CCACAAACCCCAACATGGCGTAGTCCGGGTGGA
chr12_56642466_56642488_+_6687_TF	0.306473701	-0.005424417	ACAGAGGTGATAGATCCCTTCTTGGTAGTGGTA
chr12_56638342_56638364_+_6688_TF	0.024585084	0.50161082	TTCAGCCAGCTTATCAGCTTTTGCCACAGCTTC
chr12_56640110_56640132_+_6689_TF	0.658945729	-0.266594103	ACGCGACAGTACAGTGGTAGCATCCAAATGGGC
chr12_56639113_56639135_+_6690_TF	0.234252365	0.059687826	CCAAAATCTGCTGGAATCCTTTGATGGTCTCCT
chr12_56643451_56643473_+_6691_TF	0.799825405	-0.395227251	TTTCATGGTATAAATCATTGCCTTCACGGGTCC
chr12_56642553_56642575_+_6692_TF	0.125202461	0.194163567	GCAGAAGGGATTCGGCCCAATAATGCAGACACC
chr12_56643478_56643500_+_6693_TF	0.335215455	-0.028787103	GGGTCCTCTCACCAACACCAGCAAACACAGAGT
chr12_56645301_56645323_+_6694_TF	0.847366203	-0.453451384	GCCCGGTGGCGGCGCCTGCTTTTGGCGAAGGAG
chr12_56644909_56644931_+_6696_TF	0.051095834	0.367221565	TAACCAAGCCTTCTGTACCATCCATAGCAATAG
chr12_56643885_56643907_+_6697_TF	0.541526385	-0.179474118	TTGATACCAGTCACCAGAATTTCCTGCTCAACA
chr12_56640140_56640162_+_6698_TF	0.331682989	-0.025973433	GGCAAACGTAGTAGCAGGGGCAGGGTCAGTCAA
chr12_56644894_56644916_+_6699_TF	0.523633594	-0.16674822	GTACTTTCTGGCCTCTAACCAAGCCTTCTGTAC
chr12_56644864_56644886_+_6700_TF	0.444216357	-0.1103326	CAGGAATTTTGATTGGTGCACCAGAATCCAGTA
chr12_56643908_56643930_+_6701_TF	0.354465295	-0.043874062	CTGCTCAACACTCATTTCCATGAACTCTGGAGC
chr12_56639268_56639290_+_6702_TF	0.406940147	-0.08332406	TCCATACCCAGGATGGCAATGATATCCTGGAGG
chr12_56642476_56642498_+_6703_TF	0.766334766	-0.360267787	AGATAGCCTGTACAGAGGTGATAGATCCCTTCT
chr12_56639107_56639129_+_6704_TF	0.939574557	-0.635782577	GTTCTGGGAGATGGTCATATTCACCTGCCAAAA
chr12_56639997_56640019_+_6705_TF	0.241594024	0.052519117	TTGTAGTCCTGCAGGATCTTTTGCACCCCACGG
chr12_56642459_56642481_+_6706_TF	0.411010092	-0.086304935	GTCATCAGCAGGCACATAGATAGCCTGTACAGA
chr12_56642460_56642482_+_6707_TF	0.009871132	0.665808833	TCATCAGCAGGCACATAGATAGCCTGTACAGAG
chr12_56643845_56643867_+_6708_TF	0.376742743	-0.060881967	AGCACCACCAAAAAGCCCAATTTTGCCACCCTT
chr12_56645184_56645206_+_6709_TF	0.974043906	-0.791754833	CTGTGCTCTCACCCAAATGCTGGGCCACCTCCA
chr12_56643850_56643872_+_6711_TF	0.403980575	-0.081150576	CACCAAAAAGCCCAATTTTGCCACCCTTGGCAT
chr12_56642462_56642484_+_6712_TF	0.911612994	-0.563105713	ATCAGCAGGCACATAGATAGCCTGTACAGAGGT
chr12_56645177_56645199_+_6713_TF	0.275781442	0.020922988	GTCCTTACTGTGCTCTCACCCAAATGCTGGGCC
chr12_56639995_56640017_+_6714_TF	0.423883527	-0.095677108	ATTTGTAGTCCTGCAGGATCTTTTGCACCCCAC
chr12_56645172_56645194_+_6715_TF	0.509693031	-0.15686482	CAATAGTCCTTACTGTGCTCTCACCCAAATGCT
chr12_56644787_56644809_+_6716_TF	0.523502255	-0.166655007	AGCATGAATGGGAGCAAATTGTTTGGTTTTGAT
chr12_56639984_56640006_+_6717_TF	0.401911392	-0.079627947	ATCCTGGAGGGATTTGTAGTCCTGCAGGATCTT
chr16_2519313_2519335_-_6720_TF	0.665816206	-0.272033096	AGATGGCGATGATGCCAGCCATGACCACTGGGA
chr16_2514114_2514136_-_6723_TF	0.718681135	-0.316044737	AACGAAGCATACTCGGGGCCGCTCTTGGACTCG
chr16_2520101_2520123_-_6725_TF	0.02217172	0.520339791	GAACCCACAAGGCGACACTCTAGCTAAGGTTAT
chr16_2514142_2514164_-_6726_TF	0.135523738	0.178038778	GGCGGCCGAGGCGCCCATGACGGCGAAAAACGA
chr16_2519345_2519367_-_6727_TF	0.352991124	-0.04273245	GTTGGCGATGAGGACTGCCACCACCAGGCCGTA
chr16_2519332_2519354_-_6728_TF	0.632644443	-0.246231512	ACTGCCACCACCAGGCCGTAGATGGCGATGATG
chr16_2519837_2519859_-_6730_TF	0.97509576	-0.799269484	ATGTACAAGACCAACTACTGGGGGCGGCGGCCC
chr16_2519347_2519369_-_6731_TF	0.29804058	0.001654922	GAGTTGGCGATGAGGACTGCCACCACCAGGCCG
chr16_2514089_2514111_-_6732_TF	0.432975098	-0.102250026	TGGACTCGGACATGTCTGCGGGTGGGGAGGGGG
chr16_2519259_2519281_-_6733_TF	0.01179108	0.634001293	CCGGCCGCATGACAGACATGGCCGCAATGCCGG
chr16_2519233_2519255_-_6734_TF	0.198056919	0.097578196	ATGCCGGTACCGCTCTTGGCTGTGCCATAGGCA
chr16_2519910_2519932_-_6736_TF	0.655252125	-0.263692026	CCCAGATGTCCACGGCACGGGGCGGGCGGGGGC
chr16_2519232_2519254_-_6737_TF	0.869848902	-0.486296752	TGCCGGTACCGCTCTTGGCTGTGCCATAGGCAG
chr16_2519218_2519240_-_6738_TF	0.024875721	0.499477505	CCCAGGGCGCTGAAGACCATGGCGGCCGAGGCG
chr16_2519542_2519564_-_6740_TF	0.166511074	0.135122624	GGAAGCTCTTGTAGAGGCTGATGTCGTCATTCA
chr16_2519219_2519241_-_6742_TF	0.142466817	0.167766192	GCCCAGGGCGCTGAAGACCATGGCGGCCGAGGC
chr16_2519223_2519245_-_6743_TF	0.589198202	-0.213847402	CAGCGCCCAGGGCGCTGAAGACCATGGCGGCCG
chr16_2519220_2519242_-_6744_TF	0.066308586	0.318222579	CGCCCAGGGCGCTGAAGACCATGGCGGCCGAGG
chr16_2519235_2519257_-_6745_TF	0.71065665	-0.309077829	CTGTGCCATAGGCAGCGCCCAGGGCGCTGAAGA
chr16_2519557_2519579_-_6747_TF	0.056727883	0.347656565	CGGCGCCCAGCTGGAGGAAGCTCTTGTAGAGGC
chr16_2519225_2519247_-_6750_TF	0.597527713	-0.219959062	GGCAGCGCCCAGGGCGCTGAAGACCATGGCGGC
chr11_14461301_14461323_+_6868_TF	0.459729259	-0.121421035	ATTTCTGTCACTTGCTGCTCCAGAGACATCATA
chr11_14481039_14481061_+_6869_TF	0.460779699	-0.122169617	AGTTTTCTTTCGTACTTCTAAGTCTGGTGTGCT
chr11_14483104_14483126_+_6870_TF	0.311142801	-0.009297057	CATTGTTGTCGCTCTCCTTAATAATTAAATCAA
chr11_14457566_14457588_+_6871_TF	0.493509407	-0.145403535	TCTGTTTATTGTACTGTGAAAAGGGTCTTGGTA
chr11_14486373_14486395_+_6872_TF	0.936939819	-0.627729792	TGATTGCAGTTGGTGCACTAGAGAGTGTCACTA
chr11_14475792_14475814_+_6873_TF	0.886842182	-0.514491109	TCTTCCTCTTTCTTGGTGGGTCTAGAACTGCTA
chr11_14479679_14479701_+_6874_TF	0.308399167	-0.007025365	CAGCTGCTGCTTCGTTGTTGTCACTGAGAAATT
chr11_14469390_14469412_+_6875_TF	0.217672409	0.076475672	GGGACTGTCTGCATTCCTTATTGAAAATGTCAT
chr11_14460221_14460243_+_6877_TF	0.184835862	0.112703594	AGTCAGGCATTTCATATTGGTTGACTTTAATAT
chr11_14483033_14483055_+_6879_TF	0.71392705	-0.31190303	ATCCTGTAGTACTCGTTCATGAGCAGGATGCTC
chr11_14475918_14475940_+_6880_TF	0.959610229	-0.710832994	TCTTTCTTTATTTCTGACTCTACAATTGGGATC
chr11_14461253_14461275_+_6881_TF	0.073398952	0.298888208	CTGGATATAGTCCATGATGTCGATGTGAATATC
chr11_14474584_14474606_+_6882_TF	0.242639859	0.051510117	AAATCTCCATCCAGAAGGAATCCTCTCAAGGGA
chr11_14481036_14481058_+_6883_TF	0.417664424	-0.091159669	CAGAGTTTTCTTTCGTACTTCTAAGTCTGGTGT
chr11_14494263_14494285_+_6884_TF	0.777748796	-0.371751173	TCTGGAGTTGTTTTAGGAACAATTTCCCAAAAT
chr11_14460269_14460291_+_6885_TF	0.540475026	-0.178724575	ATTTAAATCAACCATGTTGGTGTTAACTGTCAC
chr11_14468781_14468803_+_6887_TF	0.236842475	0.057141301	GTTCATTTCATTCTTAGCAGTTAGTTGCATGAA
chr11_14499626_14499648_+_6888_TF	0.064287808	0.324084391	CAGAAAATCCGGTCCCTTCTGCCAGGCCCAGAC
chr11_14466292_14466314_+_6891_TF	0.817138028	-0.415032489	CAAGTTTCAGATCCCCTAGTGTAGCTAGTTCTA
chr11_14483046_14483068_+_6893_TF	0.189193216	0.107629763	ATAACCAGATCCTGTAGTACTCGTTCATGAGCA
chr11_14460222_14460244_+_6894_TF	0.072008381	0.302539829	CCAGAAAGGGCCTTTTCTGGAGTCAGGCATTTC
chr11_14468693_14468715_+_6895_TF	0.182629733	0.115307776	TCAATTGGGTGACCTTGTTAAGTTTAGATGCTA
chr11_14488508_14488530_+_6896_TF	0.569637017	-0.199634909	ATGACAGACCTTATAAATCAGTTCAACAATAAC
chr11_14464926_14464948_+_6898_TF	0.506892915	-0.154881413	ACATCATAAACTATATTACCAAAAATTATTCCA
chr11_14468687_14468709_+_6899_TF	0.334497318	-0.028216297	AACCTGTCAATTGGGTGACCTTGTTAAGTTTAG
chr1_20652692_20652714_+_6938_TF	0.368525164	-0.054658836	TACACGTCGGGCAACTTGAACTGAACACTGTAT
chr1_20652942_20652964_+_6939_TF	0.903256152	-0.545481838	CATTTGAGAGCTGCTGGATCACGATGCTATACT
chr1_20655756_20655778_+_6940_TF	0.58762069	-0.212694258	TCACTGCCCAGCTCTCGAAGAGGGTCACCAATG
chr1_20660886_20660908_+_6941_TF	0.952530219	-0.680928141	TTCTACCGAAGGGGAGAAAATGATGAGATTGTC
chr1_20656119_20656141_+_6942_TF	0.926328699	-0.598180492	GCAGCTACCAGCACACTGCCTCCGCCGTCAATA
chr1_20652867_20652889_+_6943_TF	0.185195991	0.112280775	GGAAGGTCCTCACAAAAGGATCAATGCGGACAA
chr1_20654657_20654679_+_6944_TF	0.316476154	-0.013681885	GGAAGAGCCCGTCAGGATGTCCAGCACCAAAGG
chr1_20656148_20656170_+_6945_TF	0.918912934	-0.579778245	AATAAAGGCACTGATGGTCTCCACGTTGATGTT
chr1_20660913_20660935_+_6946_TF	0.932684096	-0.615362329	ATTGTCATAGAGGAATTCCCCATACTTTATGAG
chr1_20656128_20656150_+_6947_TF	0.192057371	0.104343304	AGCACACTGCCTCCGCCGTCAATAAAGGCACTG
chr1_20652467_20652489_+_6948_TF	0.203096147	0.092014279	GTAGTAGGGGTAGGCCGAGGGGATGAAGCGCTC
chr1_20654231_20654253_+_6949_TF	0.540124492	-0.178474727	GGGAGCCGGGCGCCGCCTTCTGCACTGCTGAGT
chr1_20656150_20656172_+_6950_TF	0.502580712	-0.151827505	TAAAGGCACTGATGGTCTCCACGTTGATGTTGC
chr1_20652641_20652663_+_6951_TF	0.002267813	0.927543559	AGGTGTGTGTAGCCTAGCCGGTTGTAATCCACT
chr1_20660922_20660944_+_6952_TF	0.391072489	-0.071608507	GAGGAATTCCCCATACTTTATGAGAGACAGGCT
chr1_20652627_20652649_+_6953_TF	0.389063167	-0.07011336	GAGTGGAAGAGTACAGGTGTGTGTAGCCTAGCC
chr1_20653646_20653668_+_6954_TF	0.467005564	-0.126601532	AGTGTAGGCATTGGGTGGGGCTGTCTCGCCCAC
chr1_20661436_20661458_+_6955_TF	0.026023909	0.491280577	TGGAGCACTACCCGGAAGTGATCGGGATACGCC
chr1_20654667_20654689_+_6956_TF	0.405792822	-0.082482073	GTCAGGATGTCCAGCACCAAAGGGTTATCAGGA
chr1_20660942_20660964_+_6957_TF	0.004270958	0.815121686	TGAGAGACAGGCTGGGGTCATCAGCGGTCTTGA
chr1_20655454_20655476_+_6958_TF	0.030439477	0.462730668	CGGCCACCATCCCAACACCTCGAAAGAGGATGG
chr1_20660897_20660919_+_6959_TF	0.119063698	0.204301619	CTCCAAAATCTTCTACCGAAGGGGAGAAAATGA
chr1_20654632_20654654_+_6960_TF	0.893355738	-0.526282	GTGGATACTGGGTGATAGGCTTGTCCGGGAAGA
chr1_20661199_20661221_+_6961_TF	0.874102398	-0.493042641	GAATGTGAGCTCAAAGCCCCGGTCCTTCAGGCT
chr1_20654617_20654639_+_6962_TF	0.776159071	-0.370127163	TCTTCCCCACCGCATGTGGATACTGGGTGATAG
chr1_20652624_20652646_+_6963_TF	0.014893398	0.59209414	GCTGGAGTGGCCGCACGGATACCTGAGTGGAAG
chr1_20652857_20652879_+_6965_TF	0.159615182	0.144069095	TGAACACTGTATTTGCCACCTTTCTTCTTCAGG
chr1_20655694_20655716_+_6966_TF	0.769748348	-0.36365995	GCGTATGCTGGCCAAGGTCTGAGATGTCATAGT
chr1_20652859_20652881_+_6967_TF	0.940358684	-0.638242616	AACACTGTATTTGCCACCTTTCTTCTTCAGGAA
chr1_20656110_20656132_+_6968_TF	0.100366828	0.238261693	TCTCGAAGAGGGTCACCAATGTCGGAGCTGGCA
chr1_20654620_20654642_+_6969_TF	0.52379607	-0.166863534	TCCCCACCGCATGTGGATACTGGGTGATAGGCT
chr1_20655691_20655713_+_6970_TF	0.624635997	-0.24015829	TGAGCGTATGCTGGCCAAGGTCTGAGATGTCAT
chr1_20655688_20655710_+_6972_TF	0.197798403	0.097866482	CGATGAGCGTATGCTGGCCAAGGTCTGAGATGT
chr7_44572987_44573009_+_6973_TF	0.529077671	-0.170614133	TGCCGTGCCAGCTCCTTGGTAGGAACAAGAACA
chr7_44566497_44566519_+_6974_TF	0.162608328	0.140148407	AGGGCGCACCAGGCCACGGAGAGCAGGAGGAAC
chr7_44570845_44570867_+_6975_TF	0.781525599	-0.375643032	GTAGAAGCCTTGGTTGAACTGTGAGATGATGTG
chr7_44572352_44572374_+_6976_TF	0.176102649	0.123158761	GGGTTATGTAATATCAGCTCCTTGAGTGCTTGT
chr7_44573587_44573609_+_6978_TF	0.703144249	-0.302658664	CGCCTTCCTATGGAGCAACAGCTGCAGCATCGG
chr7_44572959_44572981_+_6979_TF	0.894544455	-0.528501801	AGCCAGCTGCTGAATCATGGACTGTGCTTGCCG
chr7_44573634_44573656_+_6980_TF	0.909967962	-0.559521359	CCGTCTTCCCGGAGCCCGTGCGGGCCCGAGCCA
chr7_44569151_44569173_+_6981_TF	0.216013159	0.078205387	AGCCCTCGATCTCCTCCATCCGGAACTGGTAGG
chr7_44570800_44570822_+_6982_TF	0.115645403	0.210144213	GACTGGGGCCCCCAGGACTTCAGCATCAGTTGC
chr7_44569134_44569156_+_6983_TF	0.038176562	0.421217505	CCTGCAGCGATAGCGGAAGCCCTCGATCTCCTC
chr7_44574417_44574439_+_6984_TF	0.380007317	-0.063339123	TCAGAAACCTGCACAGCTTGGTTTCTGTTCTTT
chr7_44572385_44572407_+_6985_TF	0.008243871	0.697991143	ACGTCCTCGTTAAAAGTAGCTGACATGAGAAAA
chr7_44572950_44572972_+_6986_TF	0.141231222	0.169563174	ACAGTAGGTAGCCAGCTGCTGAATCATGGACTG
chr7_44568154_44568176_+_6987_TF	0.383445746	-0.065918321	TTCACCACTGCGGGGTGCAAAGGTAGGTCATGC
chr7_44573676_44573698_+_6988_TF	0.030466722	0.462567306	TCCCTTCTAGGGCCAGTGGGATGGCCTTCTCCT
chr7_44570023_44570045_+_6989_TF	0.855735643	-0.465175009	CAGCTCGATGGATGTAGGCCTCAGGGGTTGGGG
chr7_44572370_44572392_+_6990_TF	0.144662541	0.164604657	TCCTTGAGTGCTTGTACGTCCTCGTTAAAAGTA
chr7_44572992_44573014_+_6991_TF	0.845850667	-0.451385335	TGCCAGCTCCTTGGTAGGAACAAGAACAAGGCC
chr7_44565605_44565627_+_6992_TF	0.225859396	0.068076944	GGCTCTGGGCCGGCCATAGCCACCTGCCAGCAA
chr7_44572361_44572383_+_6993_TF	0.210043842	0.084509238	TTAAGGGTAACCGGGTTATGTAATATCAGCTCC
[truncated: 8,280 more rows]
