# Supplementary material for: Modeling CRISPR-Cas13d on-target and off-target effects using machine learning approaches
Source: Nat Commun. 2023 Feb 10;14:752. doi: 10.1038/s41467-023-36316-3 (PMC9912244; doi:10.1038/s41467-023-36316-3)
Supplement: Supplementary file 7 — Supplementary Data 4 [file 41467_2023_36316_MOESM7_ESM.xlsx]

## Sheet: crRNA
Guide RNAs for RNA targeting
Name	Type	Sequence (5’ to 3’)	Length (bp)	Cas system
crNT	N/A	GGCAGTTATGGAGATGGCATCT	22	Cas13d
crHL- B2M	HDeepCas13-LRFNBT	CTCGGCCCGAATGCTGTCAGCT	22	Cas13d
crLH- B2M	LDeepCas13-HRFNBT	TATTTCTAAATTTTCCCCCAAA	22	Cas13d
crHL- EZH2	HDeepCas13-LRFNBT	TCCCTATCACTGTCTGTATCCT	22	Cas13d
crLH- EZH2	LDeepCas13-HRFNBT	TTTCATCATTTATAAACCCACA	22	Cas13d
crHL- CD74	HDeepCas13-LRFNBT	AGAGGACAGTCAGCATGTCCAG	22	Cas13d
crLH- CD74	LDeepCas13-HRFNBT	TTTTATTCTAATGTGAACCATG	22	Cas13d
crHL- NEAT1	HDeepCas13-LRFNBT	CTCGCTCAGCTATGCAAGAGCG	22	Cas13d
crLH- NEAT1	LDeepCas13-HRFNBT	ATGGATAAGTTAAAGGGAGGAA	22	Cas13d
crHL- LINC00667	HDeepCas13-LRFNBT	CTCCGCCAGCCGGTGAGGCAGC	22	Cas13d
crLH- LINC00667	LDeepCas13-HRFNBT	AAGAAAGGAAAAAGAAGGCAAA	22	Cas13d
crHL- CD27AS1	HDeepCas13-LRFNBT	TCTGGCTGACTTCAGGCAGCTG	22	Cas13d
crLH- CD27AS1	LDeepCas13-HRFNBT	ATAGATCAAGTAAGAGACAGAA	22	Cas13d
crHL- MANIA2	HDeepCas13-LRFNBT	TCCCAAATATGTTAGGGGAGTG	22	Cas13d
crLH- MANIA2	LDeepCas13-HRFNBT	AGACGTTCTTCCTCTTCCCACA	22	Cas13d
crHL- SPECC2	HDeepCas13-LRFNBT	GCCCCTTGGCCAGCAGACTGGA	22	Cas13d
crLH- SPECC2	LDeepCas13-HRFNBT	TAGTTGTTGTAAAGGCCCCTTG	22	Cas13d
crHL- ART1	HDeepCas13-LRFNBT	GCTGTCATGGCAGCAGCACAGC	22	Cas13d
crHL- CELA3A	HDeepCas13-LRFNBT	CTGGTCACACCGTGGACCTGCC	22	Cas13d
crLH- ATOH1	LDeepCas13-HRFNBT	ATTAAAATAAAATGATCTCGAG	22	Cas13d
crLH- CABP5	LDeepCas13-HRFNBT	ATCAGGAAAAGGAAGGAGTTGA	22	Cas13d
crHL- PCAT1	HDeepCas13-LRFNBT	GTGGAGCAAGCTGCCTATGCAG	22	Cas13d
crHL- NORAD	HDeepCas13-LRFNBT	GCATGCGCCACTGCGACAGGCC	22	Cas13d
crHL- HCP5	HDeepCas13-LRFNBT	CCTTCAACTCACCTGTCGTGGG	22	Cas13d
crLH- CD27AS1 - 2	LDeepCas13-HRFNBT	TGGATTATAGATTAGAAGTCTC	22	Cas13d
crLH- PCAT6	LDeepCas13-HRFNBT	AAAATAAAACAAGGAGGCCAAA	22	Cas13d
crLH- GAS5	LDeepCas13-HRFNBT	ATTTATTAAAATTGGAGACACT	22	Cas13d
crHL- ZRANBS	HDeepCas13-LRFNBT	GCTGTGTCAGGCAGGAAGCCAC	22	Cas13d
crHL- PVT1	HDeepCas13-LRFNBT	TCAGGCCTCAAGCCCAGCTGAG	22	Cas13d
crHL- ZRANBS - 2	HDeepCas13-LRFNBT	AGCTGTGTCAGGCAGGAAGCCA	22	Cas13d
crLH- SPECC1 - 2	LDeepCas13-HRFNBT	TTTAGTTGTTGTAAAGGCCCCT	22	Cas13d
crLH- CAMSAP1	LDeepCas13-HRFNBT	TTATCTTGTTGATCCAGAACAC	22	Cas13d
crLH- MAN1A2 - 2	LDeepCas13-HRFNBT	CGTTCTTCCTCTTCCCACACTG	22	Cas13d

## Sheet: qPCR primers
qPCR primers for gene expression analysis used in this study.
Name	Type	Sequence (5’ to 3’)	Length(bp)
RPS28-F	mRNA	CGATCCATCATCCGCAATG	19
RPS28-R	mRNA	AGCCAAGCTCAGCGCAAC	18
B2M-F	mRNA	AATGGAAACAGCGAAGGATACAG	23
B2M-R	mRNA	GCGCAATGAGCTCACAGAAG	20
EZH2-F	mRNA	AATGGAAACAGCGAAGGATACAG	23
EZH2-R	mRNA	GCGCAATGAGCTCACAGAAG	20
CD74-F	mRNA	CAACACAAGGCTCCAAGACC	20
CD74-R	mRNA	GGAAAGGGAAGAGAGTGGCT	20
ART1-F	mRNA	GATGCCTGCTATGATGTCTCTG	22
ART1-R	mRNA	AGAAGAGGTCTCGTCGTGTGA	21
CELA3A-F	mRNA	GGTGTTGGGTGAGTACAACCT	21
CELA3A-R	mRNA	AGCAGTGCTTATAGTCCACCA	21
ATOH1-F	mRNA	CCTTCCAGCAAACAGGTGAAT	21
ATOH1-R	mRNA	TTGTTGAACGACGGGATAACAT	22
CABP5-F	mRNA	ACAGCGGGAAAGACCACTG	19
CABP5-R	mRNA	CCCATCTCGGTCCTTATCGAA	21
PCAT1-F	lncRNA	TGCTCTCTGAATCCTGGCAA	20
PCAT1-R	lncRNA	TAGTTGGCAAGACGTCAGGT	20
NORAD-F	lncRNA	TCAACTCCACCCCAACCTTT	20
NORAD-R	lncRNA	AGGCCGTCTTAACAACTCCA	20
HCP5-F	lncRNA	TTCGTAGGGGCACTTGGAAT	20
HCP5-R	lncRNA	GGGGTAAGATTTGGGGTGGA	20
PCAT6-F	lncRNA	TGCTTCTACCACCACCCTTC	20
PCAT6-R	lncRNA	AGGGGACATCTGACAGCAAA	20
GAS5-F	lncRNA	GAGCAAGCCTAACTCAAGCC	20
GAS5-R	lncRNA	ACACAGTGTAGTCAAGCCGA	20
NEAT1-F	lncRNA	CTGTTTGCCTGCCTTCTTGT	20
NEAT1-R	lncRNA	GCACAACACAATGACACCCT	20
LINC00667-F	lncRNA	ACATGAGGCCAGGAGTTCAA	20
LINC00667-R	lncRNA	TCCCAGGTTCAAGCGATTCT	20
CD27AS1-F	lncRNA	GAAGCCACATTTGGGTGTGA	20
CD27AS1-R	lncRNA	GGGTCTACCTGGAAATGGCT	20
ZRANBS-F	circRNA	TCAATGCTTGTGTGGGCTTC	20
ZRANBS-R	circRNA	ACCAACATCACTTGAACCACT	21
PVT1-F	circRNA	GCTTGAGGGCCTGATCTTTT	20
PVT1-R	circRNA	CGTGTGTCATTCCAGTGCAT	20
CAMSAP1-F	circRNA	GGGATGTTATCCTTGTTGAT	20
CAMSAP1-R	circRNA	GGGGTGGGTTTGAGGGATTA	20
MANIA2-F	circRNA	CAGTGTGGGGAAGAGGAAGA	20
MANIA2-R	circRNA	TCTCCACCACGTATTCCTACA	21
SPECC2-F	circRNA	GAGAGCTGCGAAGTTCAAGA	20
SPECC2-R	circRNA	GTAAAGGCCCCCTTGGCCAGC	21
