# Supplementary material for: Modeling CRISPR-Cas13d on-target and off-target effects using machine learning approaches
Source: Nat Commun. 2023 Feb 10;14:752. doi: 10.1038/s41467-023-36316-3 (PMC9912244; doi:10.1038/s41467-023-36316-3)
Supplement: Supplementary file 9 — Source Data [file 41467_2023_36316_MOESM9_ESM.xlsx]

## Sheet: comparision with ML
## comparision with machine learning approaches. By 5-fold cross validation. Use public CD samples
Fold	LFC	Y	DeepCas13	RF	XGB	SVM	ADA	GBM
0	0.186864	0.129789	0.263347	0.46499	0.654295	0.702113	0.604806	0.499146
0	-0.336228	0.741146	0.830225	0.479077	0.487799	0.421397	0.600753	0.511264
0	-0.350709	0.756527	0.888805	0.563159	0.961796	0.482964	0.547168	0.62667
0	-0.326342	0.73029	0.539497	0.389131	0.496546	0.423619	0.472992	0.392857
0	-0.0363262	0.344771	0.219709	0.385758	0.387692	0.145914	0.472992	0.327612
0	-0.286167	0.683339	0.664664	0.590212	0.493276	0.618515	0.626942	0.671427
0	-0.93533	0.988296	0.792124	0.677826	0.577533	0.707964	0.493283	0.543435
0	0.230544	0.104372	0.705386	0.688909	0.822647	0.646517	0.533094	0.567916
0	-0.0929435	0.420117	0.839812	0.638518	0.735251	0.53968	0.488833	0.520054
0	-0.759972	0.969097	0.500944	0.570811	0.650757	0.512832	0.510962	0.565
0	0.116571	0.181567	0.465715	0.711713	0.710727	0.325442	0.533094	0.556891
0	-0.415306	0.817369	0.630425	0.446511	0.226163	0.295121	0.476773	0.366404
0	-0.876027	0.983715	0.596875	0.419952	0.313095	0.429218	0.493283	0.462036
0	-0.248235	0.63527	0.747256	0.63762	0.47313	0.482276	0.510962	0.487799
0	0.209369	0.116094	0.533203	0.447501	0.384309	0.286611	0.493283	0.394614
0	-0.717706	0.961088	0.689091	0.416004	0.552724	0.488933	0.542726	0.417805
0	-0.426162	0.826345	0.364495	0.635899	0.585119	0.848653	0.611543	0.605836
0	0.0371009	0.257908	0.295981	0.599163	0.879258	0.839173	0.611543	0.64455
0	0.305125	0.0710388	0.292717	0.438688	0.4943	0.358133	0.472992	0.416716
0	0.244526	0.0972167	0.292803	0.401228	0.629605	0.353961	0.472992	0.432089
0	-0.0624411	0.378813	0.314053	0.595351	0.519142	0.379953	0.403653	0.482115
0	0.150001	0.155171	0.338365	0.683111	0.75093	1.11419	0.591831	0.611825
0	-1.02964	0.993097	0.807342	0.743062	0.7371	1.00387	0.630541	0.722793
0	-1.14178	0.996324	0.870472	0.640738	0.797453	1.01707	0.611543	0.76894
0	-1.15281	0.996545	0.89431	0.809097	0.961432	1.0361	0.711374	0.831209
0	-1.21451	0.997559	0.858021	0.72094	0.848772	1.09902	0.617508	0.791718
0	0.223827	0.107973	0.489987	0.590192	0.48836	0.563315	0.591169	0.522291
0	0.256403	0.0914854	0.516281	0.575608	0.517961	0.598319	0.591169	0.543751
0	-0.217895	0.59472	0.765661	0.819205	0.605801	0.681137	0.611543	0.643548
0	-0.208414	0.58175	0.789613	0.659539	0.594031	0.926662	0.591169	0.577266
0	-0.28274	0.679135	0.65556	0.559243	0.642632	0.67971	0.591169	0.575061
0	-0.49578	0.875794	0.771425	0.612587	0.659723	0.750967	0.591169	0.592277
0	-0.549872	0.905401	0.708674	0.716895	0.775024	0.859974	0.591831	0.682796
0	-0.682778	0.953001	0.815005	0.83989	0.712667	0.808661	0.673925	0.673528
0	-0.456593	0.849647	0.757415	0.744916	0.577926	0.697227	0.617076	0.682418
0	-0.265301	0.657302	0.47469	0.669624	0.843037	0.687821	0.591831	0.658237
0	-0.232741	0.614762	0.579011	0.625286	0.7317	0.809303	0.591169	0.638405
0	-0.174256	0.5342	0.28955	0.582004	0.717924	0.573094	0.591169	0.542745
0	-0.588764	0.922615	0.761411	0.603737	0.712416	0.451071	0.542726	0.518118
0	-1.01793	0.992628	0.729212	0.898081	0.954521	0.888105	0.611543	0.697183
0	-0.0143548	0.317299	0.279606	0.483048	0.456434	0.454424	0.533094	0.483663
0	-0.191191	0.557907	0.370758	0.71017	0.61122	0.574284	0.583018	0.612712
0	-0.490764	0.872679	0.554617	0.674562	0.579419	0.571264	0.591169	0.611741
0	0.0478089	0.246503	0.642445	0.440823	0.646792	0.657826	0.533094	0.536695
0	-0.239097	0.62323	0.521472	0.370853	0.447092	0.484226	0.472992	0.473885
0	-0.362065	0.768148	0.5252	0.460131	0.535129	0.523562	0.542726	0.542108
0	-0.914095	0.986824	0.649798	0.554566	0.665138	0.743722	0.591831	0.623358
0	0.165541	0.14401	0.206641	0.44857	0.383003	0.43072	0.520942	0.498565
0	-1.39576	0.999122	0.988508	0.859351	0.969109	0.985217	0.673925	0.798513
0	0.314808	0.0675129	0.241068	0.495121	0.407604	0.314203	0.533094	0.466525
0	-0.0321498	0.339462	0.249127	0.267183	0.320551	0.228522	0.591169	0.462649
0	-0.638068	0.940303	0.711095	0.754004	0.711893	0.706019	0.666603	0.664659
0	-0.327396	0.731461	0.495252	0.446162	0.65871	0.558841	0.591169	0.547208
0	0.0231377	0.27329	0.329158	0.65211	0.545971	0.378375	0.533094	0.534211
0	-0.212342	0.587139	0.477484	0.451382	0.444391	0.424161	0.583018	0.464692
0	-0.00457592	0.305456	0.497272	0.562205	0.666008	0.533266	0.591169	0.53222
0	0.121004	0.177876	0.499112	0.679063	0.608926	0.541187	0.472992	0.493331
0	-0.967306	0.990211	0.84198	0.782229	0.754275	0.916311	0.609018	0.658337
0	-0.312953	0.715137	0.492918	0.653538	0.639247	0.760176	0.577081	0.521438
0	-0.0120693	0.314509	0.137431	0.548655	0.408425	0.231823	0.533094	0.441032
0	-0.000461877	0.300548	0.494077	0.379489	0.514051	0.450472	0.577081	0.505244
0	-1.13276	0.996132	0.838685	0.639613	0.515957	0.671013	0.533094	0.574962
0	-0.274414	0.668802	0.424763	0.629907	0.750347	0.778819	0.520942	0.49806
0	-1.22995	0.997763	0.86494	0.803544	0.766839	1.06058	0.675512	0.799115
0	-1.18005	0.997036	0.683762	0.714319	0.776571	1.01557	0.600753	0.741191
0	-1.16766	0.996822	0.581595	0.654278	0.829447	0.827038	0.591831	0.667186
0	-0.100629	0.430728	0.363907	0.728732	0.668526	0.563322	0.591831	0.650726
0	-0.594791	0.925012	0.606944	0.780686	0.960274	0.844391	0.675512	0.735887
0	0.210633	0.115364	0.431269	0.454157	0.241539	0.660227	0.533094	0.45237
0	-0.23299	0.615096	0.725329	0.288807	0.460408	0.184212	0.454464	0.472826
0	0.0729991	0.221035	0.342335	0.465426	0.413161	0.284301	0.533094	0.50135
0	0.376721	0.048556	0.607569	0.771492	0.793651	0.631746	0.611543	0.648974
0	0.304489	0.0712762	0.325977	0.515947	0.339189	0.573306	0.533094	0.497308
0	0.106615	0.190074	0.351967	0.628979	0.610112	0.64535	0.533094	0.579338
0	-0.5701	0.914745	0.534834	0.678252	0.654351	0.834016	0.577081	0.586651
0	-0.440501	0.837663	0.415391	0.713384	0.732035	0.67552	0.591831	0.575298
0	-0.357975	0.764008	0.203944	0.44128	0.502101	0.419364	0.520942	0.461117
0	0.185603	0.130595	0.110866	0.557036	0.376483	0.198104	0.520942	0.497106
0	-1.1619	0.996718	0.53619	0.72813	0.833938	0.82031	0.675512	0.670769
0	-1.04507	0.993669	0.453981	0.71514	0.600383	0.74345	0.666603	0.649953
0	0.194892	0.124753	0.336724	0.539968	0.283688	0.259394	0.577081	0.46508
0	-1.01482	0.992498	0.809586	0.649138	0.745095	0.803368	0.593404	0.658489
0	-0.495816	0.875816	0.607908	0.670103	0.659033	0.619807	0.611543	0.631085
0	-0.162837	0.51812	0.379152	0.443842	0.574329	0.489485	0.533094	0.48183
0	0.258851	0.0903426	0.603383	0.635001	0.637381	0.661746	0.488833	0.530396
0	-0.3301	0.734451	0.549629	0.665529	0.364883	0.533243	0.520942	0.493187
0	-0.192321	0.559481	0.484467	0.551867	0.444323	0.535303	0.488833	0.459984
0	0.0455216	0.24891	0.232649	0.590048	0.555956	0.504058	0.583018	0.534872
0	-0.167081	0.524102	0.212214	0.561823	0.594008	0.558557	0.577081	0.57033
0	-0.629375	0.937487	0.322011	0.403214	0.421205	0.402315	0.520942	0.457261
0	0.119912	0.178779	0.296831	0.379497	0.29048	0.274316	0.533094	0.419366
0	-0.781126	0.972482	0.6141	0.504408	0.612489	0.601925	0.488833	0.518615
0	-1.23128	0.997779	0.953846	0.629945	0.762565	0.83893	0.583018	0.616861
0	0.235846	0.101606	0.241124	0.335053	0.478011	0.475083	0.520942	0.507189
0	-0.882322	0.984275	0.818742	0.616951	0.689831	0.811849	0.588278	0.611059
0	-0.987991	0.991281	0.763389	0.55533	0.591692	0.575039	0.533094	0.565369
0	-0.834317	0.979477	0.803938	0.762541	0.901331	0.761772	0.591169	0.645104
0	-1.03206	0.993189	0.869201	0.772375	1.03408	0.792736	0.591831	0.729401
0	-0.812283	0.97682	0.906407	0.713788	0.68341	0.837602	0.675512	0.7373
0	-0.19685	0.565776	0.440659	0.622851	0.533266	0.628324	0.591831	0.586285
0	-0.347914	0.753608	0.226256	0.669461	0.455702	0.456791	0.611543	0.615658
0	-0.108113	0.441123	0.387588	0.488033	0.44914	0.574169	0.591169	0.493315
0	-1.39209	0.999104	0.989391	0.800086	0.920585	0.982017	0.666603	0.778663
0	0.0106117	0.287565	0.321471	0.435498	0.620284	0.649525	0.591169	0.551218
0	-0.740968	0.965715	0.938587	0.719319	0.827497	0.986497	0.611543	0.771692
0	-0.604279	0.928645	0.373301	0.65155	0.687235	0.473002	0.616822	0.60194
0	-0.875894	0.983703	0.336233	0.764093	0.454821	0.534386	0.591831	0.56506
0	-0.564939	0.912444	0.259875	0.398732	0.472242	0.453978	0.583018	0.51125
0	0.137368	0.164758	0.36697	0.498201	0.221506	0.366756	0.488833	0.453654
0	-0.114393	0.449887	0.326377	0.595257	0.577251	0.535777	0.520942	0.47075
0	0.106414	0.190249	0.288545	0.555177	0.428907	0.496974	0.542726	0.521531
0	0.255481	0.0919192	0.314282	0.721979	0.471175	0.51631	0.591169	0.551774
0	-1.49642	0.999503	0.988171	0.774749	0.958472	0.840241	0.591831	0.737596
0	-0.995218	0.991627	0.740335	0.811382	0.859218	0.777934	0.611543	0.698701
0	-0.0717133	0.391213	0.549887	0.662722	0.599099	0.717274	0.533094	0.611388
0	-0.444329	0.840582	0.472792	0.647745	0.742439	0.569755	0.673925	0.687185
0	0.0173494	0.279831	0.248498	0.520982	0.316313	0.384145	0.533094	0.524042
0	0.168909	0.14168	0.273016	0.274177	0.377206	0.563598	0.510962	0.470916
0	0.0820657	0.212343	0.262416	0.520234	0.272286	0.530943	0.591831	0.631662
0	0.0886143	0.206222	0.48848	0.517851	0.649463	0.618833	0.533094	0.54451
0	-0.753672	0.968013	0.595181	0.580716	0.833701	0.997312	0.510962	0.579819
0	0.629899	0.0120641	0.377508	0.460824	0.34934	0.59766	0.510962	0.484422
0	0.125269	0.17438	0.640121	0.484896	0.46589	0.653663	0.569405	0.534037
0	-0.00760587	0.309099	0.28284	0.622626	0.575705	0.57349	0.510962	0.516901
0	-0.0664135	0.384107	0.232322	0.539952	0.181694	0.337407	0.510962	0.384703
0	-0.267971	0.660691	0.318714	0.52142	0.504339	0.609082	0.591169	0.538837
0	-0.308364	0.709827	0.336774	0.472119	0.379643	0.58954	0.510962	0.535206
0	0.120781	0.17806	0.300503	0.528695	0.473188	0.493724	0.533094	0.50933
0	0.351226	0.0556585	0.199821	0.332227	0.305042	0.276806	0.510962	0.417654
0	-0.952129	0.989344	0.612347	0.60628	0.54296	0.673449	0.533094	0.524642
0	0.0750987	0.219	0.338077	0.588055	0.529746	0.451005	0.488833	0.513084
0	-0.0411527	0.350956	0.321393	0.557577	0.550315	0.590731	0.520942	0.459804
0	0.0960552	0.199427	0.584842	0.502756	0.43504	0.638019	0.488833	0.448311
0	-0.500981	0.878955	0.528719	0.731841	0.462659	0.583209	0.675512	0.640926
0	-0.111343	0.445626	0.379347	0.535324	0.658426	0.562276	0.591169	0.523441
0	-0.549236	0.905093	0.760372	0.588633	0.883858	0.755991	0.591831	0.601049
0	-0.478209	0.864589	0.685139	0.631896	0.450792	0.686263	0.591831	0.61437
0	-1.14543	0.996399	0.757996	0.746039	0.807471	0.558036	0.611543	0.617493
0	0.295931	0.0745432	0.263951	0.685063	0.58584	0.420457	0.611543	0.601156
0	-0.326072	0.72999	0.480932	0.386249	0.523254	0.535288	0.591169	0.54776
0	-0.443671	0.840083	0.523246	0.670925	0.64674	0.652926	0.591831	0.614309
0	-0.359101	0.765153	0.65428	0.58147	0.539733	0.747177	0.611543	0.625308
0	-1.13042	0.996081	0.87157	0.658134	0.806758	0.798385	0.591831	0.623424
0	-1.13112	0.996097	0.950188	0.701438	0.775054	0.864832	0.617076	0.720961
0	-1.01571	0.992535	0.976142	0.733295	0.897258	1.01389	0.693354	0.737319
0	-0.0339056	0.341689	0.30707	0.63294	0.221678	0.360391	0.591831	0.555003
0	-0.0702097	0.389193	0.379276	0.667452	0.516115	0.707311	0.591169	0.555935
0	0.154972	0.151526	0.663619	0.664148	0.609543	0.711016	0.591831	0.540617
0	0.107025	0.189718	0.621049	0.694001	0.572219	0.799321	0.611543	0.614912
0	0.225726	0.106944	0.307004	0.597879	0.621962	0.476297	0.630541	0.631321
0	0.00667872	0.292138	0.381936	0.676263	0.513852	0.641629	0.583018	0.54626
0	0.162081	0.146435	0.372435	0.390778	0.500755	0.856789	0.617508	0.640517
0	-0.0332536	0.340861	0.284278	0.627058	0.485143	0.448253	0.583018	0.584218
0	-0.165122	0.521342	0.511294	0.609766	0.626815	0.704704	0.616822	0.648566
0	-0.0747964	0.395369	0.875766	0.672906	0.763827	0.788434	0.533094	0.598814
0	-0.311948	0.713979	0.474365	0.621164	0.728878	0.582495	0.510962	0.548368
0	0.135599	0.166138	0.124166	0.319055	0.331349	0.209144	0.472992	0.354716
0	0.15175	0.153881	0.475096	0.455052	0.497872	0.412598	0.465241	0.332547
0	-0.0545987	0.368446	0.303516	0.709851	0.447033	0.479306	0.591831	0.580138
0	-0.165301	0.521594	0.523175	0.602279	0.685982	0.51864	0.462669	0.531178
0	-0.0887452	0.414351	0.24635	0.495259	0.451539	0.373716	0.459353	0.428659
0	-0.313029	0.715224	0.757257	0.575054	0.709905	0.596201	0.488833	0.594534
0	-1.28222	0.998334	0.961087	0.694159	0.881253	0.621923	0.539243	0.615515
0	-0.163753	0.519411	0.400959	0.454985	0.362427	0.23219	0.493283	0.443602
0	-0.450357	0.845092	0.69383	0.519536	0.661841	0.526054	0.508809	0.550239
0	-0.053455	0.366944	0.893471	0.512694	0.490305	0.512908	0.508809	0.528636
0	-0.436799	0.834799	0.844324	0.473039	0.600934	0.521422	0.491847	0.471916
0	-1.20026	0.997355	0.785122	0.436541	0.555877	0.518161	0.491847	0.454956
0	-0.593641	0.924559	0.532548	0.390079	0.487186	0.404556	0.491847	0.421084
0	-0.430177	0.829576	0.401498	0.414056	0.413721	0.40381	0.507543	0.39844
0	-0.130742	0.472832	0.797069	0.55278	0.650142	0.451444	0.493283	0.557084
0	-0.766649	0.970207	0.450094	0.593721	0.614664	0.663087	0.493283	0.596637
0	-1.09945	0.995335	0.720869	0.563714	0.717983	0.575524	0.569405	0.585445
0	-1.03279	0.993217	0.738321	0.577826	0.733076	0.595769	0.542726	0.571257
0	-0.827097	0.978641	0.519361	0.616508	0.536337	0.295753	0.508809	0.448192
0	-0.515399	0.887356	0.337217	0.553164	0.678821	0.353206	0.507543	0.480506
0	-0.731875	0.963974	0.778663	0.615693	0.63688	0.156946	0.493283	0.447088
0	-1.07675	0.994701	0.60897	0.378869	0.49674	0.425861	0.375813	0.410181
0	0.325516	0.063803	0.180143	0.176025	0.182484	0.107839	0.327392	0.19113
0	0.137639	0.164548	0.14735	0.225144	0.128427	0.223911	0.33251	0.264316
0	-0.136389	0.480788	0.147872	0.27278	0.211984	0.229665	0.33251	0.321292
0	0.276329	0.0825507	0.207977	0.309882	0.150109	0.324607	0.406249	0.303448
0	0.207533	0.117162	0.148297	0.303404	0.178596	0.202369	0.33251	0.328643
0	0.321822	0.0650608	0.149887	0.30095	0.287742	0.161336	0.327392	0.224034
0	0.15683	0.150181	0.481562	0.456233	0.555362	0.499037	0.476773	0.423323
0	-0.26071	0.651437	0.891784	0.548179	0.517819	0.625876	0.460628	0.532448
0	-0.540328	0.900682	0.864086	0.693188	0.573049	0.466861	0.569405	0.570126
0	-0.800585	0.975276	0.833006	0.513286	0.595143	0.465957	0.476773	0.490153
0	0.553949	0.0184084	0.222878	0.447654	0.406485	0.1535	0.462669	0.446865
0	-1.40464	0.999165	0.866083	0.627859	0.77478	0.615503	0.607988	0.601108
0	0.0666831	0.227239	0.246523	0.529616	0.533549	0.274609	0.476773	0.537243
0	-0.0299551	0.336687	0.687178	0.415342	0.731915	0.501987	0.332868	0.357219
0	-0.133654	0.476934	0.675695	0.393829	0.278758	0.0753802	0.375813	0.356814
0	0.321953	0.0650158	0.436906	0.37274	0.270185	0.291729	0.332868	0.348733
0	-0.0287042	0.335111	0.241001	0.267566	0.421023	0.457064	0.406249	0.378113
0	0.163	0.145788	0.341048	0.311718	0.247436	0.204756	0.462669	0.291445
0	0.41748	0.0389593	0.284672	0.216781	0.222706	0.26514	0.34494	0.32663
0	-0.0843798	0.40838	0.274691	0.342682	0.241339	0.349708	0.406725	0.294564
0	0.471749	0.0289714	0.20567	0.399913	0.111325	0.0490147	0.422045	0.350694
0	-0.119003	0.456339	0.731124	0.38546	0.255805	0.445865	0.332868	0.365771
0	-0.83425	0.979469	0.929557	0.539642	0.441849	0.539791	0.507543	0.446618
0	-8.90759e-05	0.300106	0.388467	0.332267	0.29683	0.310345	0.4653	0.36473
0	0.0341239	0.26114	0.505038	0.474938	0.494319	0.602635	0.507543	0.483357
0	-0.280179	0.675975	0.559578	0.448153	0.437195	0.45332	0.4653	0.414246
0	0.119032	0.17951	0.289657	0.34882	0.290751	0.231763	0.491847	0.364914
0	0.107273	0.189502	0.340429	0.237838	0.233305	0.28957	0.33251	0.267217
0	0.27266	0.084134	0.286427	0.31408	0.26956	0.219315	0.375813	0.28961
0	-0.653719	0.945077	0.794905	0.395517	0.461458	0.514236	0.488833	0.507996
0	-0.717332	0.961009	0.834053	0.55684	0.72083	0.596197	0.507543	0.602311
0	-0.437704	0.835503	0.657908	0.608915	0.501582	0.840995	0.507543	0.519741
0	0.0185077	0.278515	0.686855	0.511344	0.475314	0.526725	0.488833	0.469837
0	-0.247195	0.633909	0.597507	0.456441	0.557398	0.498563	0.422045	0.414379
0	-0.0887418	0.414346	0.749058	0.666367	0.648538	0.479067	0.4653	0.568183
0	0.00936737	0.289007	0.601573	0.463908	0.76158	0.585021	0.462669	0.52784
0	0.733435	0.00675821	0.18536	0.165118	0.27817	0.269868	0.34494	0.207745
0	0.286523	0.078293	0.105379	0.141553	0.10424	0.121792	0.34494	0.28525
0	-0.198841	0.568537	0.243683	0.252301	0.303569	0.236933	0.327392	0.312452
0	0.144648	0.159177	0.134865	0.213838	0.243414	0.395152	0.33251	0.302231
0	0.659468	0.0102274	0.392443	0.335946	0.353649	0.513632	0.4653	0.425057
0	0.231506	0.103866	0.170118	0.273178	0.436112	0.274879	0.33251	0.255153
0	-0.0790028	0.401063	0.292865	0.258207	0.620699	0.282697	0.33251	0.337487
0	0.186623	0.129943	0.306861	0.374385	0.339633	0.203816	0.34494	0.361691
0	-0.0646882	0.381804	0.314602	0.252	0.361907	0.305282	0.33251	0.340476
0	0.0922054	0.202921	0.340856	0.276121	0.214555	0.233778	0.375813	0.356372
0	0.474943	0.0284681	0.255518	0.406896	0.35749	0.286869	0.462669	0.444624
0	-0.491155	0.872924	0.612072	0.424173	0.425998	0.537206	0.459926	0.438774
0	-0.444914	0.841024	0.406707	0.46217	0.518292	0.38157	0.459926	0.382994
0	0.0229651	0.273484	0.244871	0.385666	-0.0259869	0.0657385	0.406725	0.321112
0	0.296685	0.07425	0.323591	0.439777	0.32056	0.346116	0.422045	0.426013
0	0.00676087	0.292042	0.318334	0.428725	0.534214	0.407078	0.4653	0.424739
0	-0.311145	0.713051	0.790194	0.444182	0.6106	0.55914	0.375813	0.413221
0	0.440657	0.0343427	0.318779	0.233266	0.389469	0.356704	0.375813	0.303074
0	0.188291	0.128881	0.334388	0.339958	0.112748	0.241976	0.491847	0.373361
0	0.18012	0.134153	0.213646	0.26367	0.264	0.260678	0.33251	0.282634
0	0.684026	0.00891448	0.194171	0.246528	0.255684	0.182375	0.33251	0.29155
0	0.00989638	0.288394	0.211497	0.310783	0.281486	0.323708	0.375813	0.372495
0	0.0351195	0.260056	0.192122	0.302813	0.0609687	0.0963154	0.406725	0.301057
0	0.379474	0.0478425	0.160099	0.329331	0.341314	0.127782	0.375813	0.354109
0	0.115304	0.182633	0.549862	0.437804	0.345463	0.45434	0.33251	0.39023
0	-0.115734	0.451761	0.525678	0.374446	0.511648	0.644918	0.375813	0.394107
0	0.0715787	0.22242	0.133431	0.312959	0.298128	0.155842	0.375813	0.327444
0	0.0704533	0.223521	0.390072	0.324227	0.288284	0.30405	0.375813	0.40044
0	-0.349326	0.755086	0.926722	0.720462	0.572361	0.671109	0.611543	0.596138
0	-0.159674	0.513658	0.709767	0.519456	0.539989	0.473686	0.508809	0.5494
0	0.0160598	0.281302	0.863499	0.457933	0.458233	0.509874	0.508809	0.523854
0	-0.769577	0.970681	0.788416	0.509687	0.403784	0.441495	0.508809	0.47033
0	-0.46837	0.857949	0.634938	0.764398	0.739276	0.790588	0.615288	0.644139
0	0.152099	0.153625	0.396037	0.388043	0.532934	0.167876	0.476773	0.502738
0	-0.120352	0.45823	0.513377	0.588222	0.407195	0.417476	0.459926	0.408938
0	0.112727	0.184816	0.662663	0.304085	0.19078	0.395711	0.4653	0.363775
0	-0.0058523	0.306988	0.589302	0.440395	0.273133	0.475341	0.375813	0.362234
0	0.102544	0.193639	0.156804	0.245509	0.200706	0.0913204	0.422045	0.31968
0	0.156851	0.150166	0.158013	0.243549	0.190567	0.173363	0.375813	0.361492
0	0.166976	0.143013	0.256415	0.322344	0.170552	0.216927	0.375813	0.316677
0	0.0903576	0.204615	0.456505	0.479673	0.477164	0.546187	0.33251	0.349241
0	-0.0451066	0.35606	0.259466	0.375429	0.34535	0.192823	0.491847	0.395243
0	0.214499	0.113153	0.1336	0.264546	9.05416e-05	0.0430375	0.34494	0.252133
0	-0.148105	0.497325	0.448723	0.395788	0.62478	0.441613	0.493283	0.432373
0	-0.51615	0.887779	0.615673	0.526837	0.423043	0.46413	0.459353	0.424519
0	-0.297342	0.696837	0.630761	0.481425	0.566151	0.616406	0.4653	0.450804
0	-0.119203	0.456619	0.714063	0.400686	0.49059	0.595027	0.422045	0.406179
0	-0.221343	0.599407	0.444131	0.370878	0.49184	0.395488	0.493283	0.396487
0	0.347186	0.0568704	0.0981975	0.325661	0.143455	-0.0495304	0.375813	0.328262
0	0.0774999	0.216689	0.41353	0.414208	0.312103	0.595321	0.375813	0.314846
0	0.489584	0.0262679	0.293273	0.408516	0.371232	0.516568	0.476773	0.395974
0	0.642862	0.0112219	0.229938	0.327505	-0.00119835	0.0435495	0.33251	0.236506
0	0.110709	0.186539	0.240529	0.373372	0.197374	0.261555	0.375813	0.288668
0	-0.0450974	0.356048	0.569783	0.484622	0.773872	0.552881	0.507543	0.469563
0	-0.159122	0.51288	0.529553	0.470794	0.358086	0.383571	0.406725	0.355959
0	-0.173472	0.533098	0.554274	0.417604	0.43332	0.383366	0.375813	0.430608
0	-0.0180975	0.321896	0.238975	0.250693	0.362814	0.404091	0.491847	0.366316
0	0.619833	0.012761	0.176485	0.2993	0.154637	0.145736	0.446099	0.303505
0	0.304415	0.0713038	0.219643	0.338618	0.219993	0.14219	0.422045	0.299118
0	0.70987	0.00771299	0.202353	0.377842	0.223642	0.26895	0.493283	0.344488
0	-0.214802	0.590502	0.587753	0.500295	0.588987	0.483497	0.459926	0.529745
0	-0.340542	0.745794	0.791711	0.540917	0.691875	0.504707	0.375813	0.478653
0	-0.180327	0.542722	0.579944	0.461901	0.69903	0.559958	0.375813	0.482953
0	-0.154483	0.50633	0.370813	0.315422	0.362381	0.347643	0.459353	0.453137
0	-0.0410738	0.350854	0.272262	0.208697	0.105754	0.342366	0.327392	0.241028
0	-0.509006	0.883695	0.482334	0.303776	0.311034	0.469347	0.375813	0.334436
0	-0.54885	0.904906	0.590983	0.374283	0.529685	0.563015	0.375813	0.354166
0	0.0505323	0.243656	0.285041	0.385507	0.380394	0.435774	0.375813	0.444468
0	-0.0733906	0.393472	0.282695	0.394022	0.458713	0.500565	0.459353	0.41517
0	0.308781	0.0696879	0.227417	0.372829	0.326256	0.237127	0.33251	0.325816
0	0.0660769	0.227841	0.236806	0.299441	0.257956	0.259105	0.34494	0.31216
0	0.0873084	0.207432	0.366945	0.502157	0.45482	0.358306	0.542726	0.446365
0	0.0777077	0.21649	0.304298	0.323041	0.0539372	-0.00826975	0.33251	0.230395
0	0.231018	0.104122	0.496878	0.299235	0.3517	0.549259	0.375813	0.376233
0	-0.150417	0.500589	0.439287	0.440418	0.32491	0.366414	0.493283	0.514064
0	-0.689327	0.95463	0.706541	0.605122	0.811155	0.624989	0.510962	0.591195
0	0.0691243	0.224827	0.263161	0.371705	0.484253	0.439396	0.493283	0.430369
0	-0.0557209	0.369922	0.240112	0.381284	0.267956	0.296647	0.476773	0.346844
0	-0.642954	0.941834	0.779062	0.398317	0.625934	0.783763	0.493283	0.488036
0	-0.323654	0.727289	0.593804	0.450968	0.489127	0.690691	0.493283	0.435744
0	0.209863	0.115808	0.409549	0.507004	0.503804	0.427244	0.493283	0.421508
0	0.530908	0.0209138	0.233707	0.535269	0.411392	0.260891	0.510962	0.422302
0	0.305328	0.070963	0.287675	0.536019	0.275359	0.380743	0.476773	0.468381
0	0.346912	0.0569534	0.221633	0.383384	0.574945	0.295304	0.460628	0.40883
0	0.370694	0.0501531	0.141753	0.252752	0.145336	0.135709	0.375813	0.304563
0	0.0392388	0.255604	0.785829	0.535512	0.552346	0.582292	0.488833	0.460111
0	-0.00161869	0.301924	0.516822	0.437808	0.534636	0.404901	0.507543	0.492247
0	-0.853922	0.981589	0.462015	0.378254	0.54772	0.443813	0.507543	0.458123
0	-0.0663423	0.384012	0.377095	0.327384	0.281711	0.43386	0.332868	0.377368
0	0.321194	0.0652771	0.421341	0.453194	0.356884	0.426638	0.332868	0.422102
0	-0.0925754	0.419611	0.798703	0.536283	0.593222	0.740364	0.459353	0.487562
0	0.0139665	0.283698	0.409325	0.514192	0.316428	0.416296	0.4653	0.347872
0	0.285441	0.0787355	0.256732	0.544016	0.313687	0.141124	0.607988	0.473381
0	0.177466	0.135903	0.0762728	0.234266	0.192029	0.000131782	0.33251	0.226172
0	0.354366	0.0547336	0.161946	0.312525	0.117845	0.0406001	0.33251	0.260227
0	0.0584142	0.235545	0.227282	0.208027	0.224825	0.135177	0.33251	0.265279
0	0.308176	0.0699096	0.289656	0.219129	0.147676	0.398066	0.327392	0.301778
0	0.073184	0.220855	0.243773	0.338178	0.161558	0.208831	0.33251	0.231622
0	0.711359	0.00764887	0.391954	0.27	0.323029	0.332783	0.406725	0.401351
0	0.211494	0.114868	0.261232	0.241193	0.228685	0.293959	0.375813	0.303175
0	0.163958	0.145115	0.194965	0.250101	0.144599	0.161503	0.327392	0.230707
0	-0.670457	0.949783	0.702093	0.386798	0.564941	0.572648	0.375813	0.40347
0	0.050258	0.243942	0.260322	0.416696	0.447548	0.251915	0.33251	0.308665
0	0.230661	0.10431	0.198243	0.373451	0.374267	0.18928	0.488833	0.297826
0	-0.262197	0.653343	0.771252	0.554535	0.365959	0.552212	0.476773	0.490785
0	-0.23722	0.620736	0.590607	0.395704	0.360167	0.530542	0.476773	0.490585
0	0.0402095	0.254562	0.536978	0.457162	0.577369	0.4286	0.507543	0.48545
0	0.308715	0.0697122	0.210127	0.43733	0.175952	0.108722	0.406725	0.337761
0	0.0548613	0.239178	0.265447	0.278016	0.155711	0.344334	0.33251	0.296777
0	0.0248863	0.271333	0.288413	0.223856	0.175154	0.149266	0.33251	0.219493
0	0.189434	0.128158	0.425048	0.270066	0.423059	0.520166	0.375813	0.362995
0	-0.479216	0.865253	0.537104	0.305235	0.388053	0.511378	0.375813	0.431635
0	-0.273056	0.667101	0.43944	0.361215	0.542331	0.549849	0.507543	0.455892
0	-0.307835	0.70921	0.307034	0.375075	0.378988	0.409609	0.507543	0.456013
0	-0.114734	0.450363	0.260103	0.412564	0.570878	0.381549	0.493283	0.474199
0	-0.0324987	0.339904	0.323467	0.270597	0.238004	0.208802	0.34494	0.330159
0	-0.374265	0.780194	0.214858	0.266706	0.378466	0.286397	0.33251	0.371063
0	0.315039	0.0674306	0.204838	0.23742	0.358167	0.132233	0.33251	0.21357
0	0.0704837	0.223491	0.261776	0.161307	0.143334	0.300994	0.327392	0.233712
0	0.246329	0.0963265	0.147746	0.291385	0.208104	0.171102	0.327392	0.318318
0	0.188803	0.128557	0.135919	0.309576	0.206549	0.155819	0.33251	0.294637
0	0.782338	0.00513539	0.381073	0.353564	0.48663	0.32603	0.33251	0.272174
0	0.115793	0.182221	0.241613	0.309457	0.335512	0.279003	0.332868	0.349212
0	0.320457	0.0655315	0.177874	0.313874	0.408238	0.0490586	0.33251	0.279831
0	0.380771	0.0475101	0.614789	0.335822	0.566846	0.546828	0.332868	0.419206
0	0.200305	0.121452	0.117422	0.162241	0.144275	0.163249	0.33251	0.211261
0	0.0102634	0.287968	0.462429	0.314214	0.542136	0.498368	0.375813	0.401195
0	0.221386	0.109308	0.286589	0.236248	0.474406	0.359668	0.33251	0.34665
0	0.782995	0.00511645	0.412747	0.345453	0.311794	0.284742	0.422045	0.376303
0	0.391514	0.044838	0.210993	0.380903	0.295522	0.182799	0.33251	0.355015
0	0.41601	0.0392714	0.16813	0.202294	0.210603	0.0113449	0.33251	0.25038
0	0.333041	0.0613105	0.274446	0.18782	0.184359	0.21004	0.33251	0.2871
0	-0.158403	0.511864	0.472009	0.254606	0.16903	0.341144	0.33251	0.254841
0	0.0958805	0.199584	0.410641	0.344548	0.287733	0.328573	0.375813	0.330377
0	-0.885041	0.984511	0.755598	0.35027	0.374423	0.721424	0.424777	0.405027
0	0.30532	0.070966	0.497456	0.360362	0.464092	0.473917	0.33251	0.329195
0	-0.18727	0.552437	0.521718	0.457563	0.742299	0.72224	0.424777	0.428323
0	0.115212	0.182711	0.286422	0.248579	0.0937852	0.193549	0.312771	0.282643
0	0.08194	0.212462	0.280307	0.392374	0.420033	0.353643	0.539243	0.444413
0	0.289252	0.0771879	0.199078	0.271663	0.158668	0.296154	0.4653	0.456244
0	0.311869	0.0685654	0.333642	0.295205	0.479899	0.748567	0.539243	0.439947
0	-0.0297988	0.33649	0.271372	0.392419	0.109419	0.42225	0.472992	0.301633
0	-0.149717	0.4996	0.286298	0.399959	0.330552	0.248959	0.472992	0.286963
0	-0.115485	0.451413	0.294702	0.404225	0.319543	0.3115	0.488833	0.349883
0	0.288279	0.0775805	0.379047	0.368574	0.160168	0.340593	0.472992	0.286212
0	-0.109587	0.443177	0.54672	0.417093	0.39074	0.443468	0.510962	0.38449
0	0.0704196	0.223554	0.251618	0.273174	0.135111	0.15741	0.472992	0.268637
0	0.105388	0.191143	0.185269	0.302592	-0.0162729	-0.0561321	0.472992	0.283767
0	0.0538024	0.240268	0.626514	0.32646	0.346827	0.336083	0.472992	0.283074
0	0.214417	0.1132	0.464252	0.299814	0.17838	0.0127406	0.488833	0.299911
0	0.0904133	0.204564	0.288873	0.260494	0.33754	0.491714	0.4653	0.31015
0	0.219417	0.110395	0.347707	0.34831	0.1961	0.415649	0.488833	0.318559
0	0.164327	0.144857	0.462308	0.347002	0.235919	0.292174	0.472992	0.339927
0	0.0639716	0.22994	0.285455	0.294707	0.162225	0.351355	0.533094	0.315938
0	0.0914888	0.203577	0.209557	0.288238	0.227748	0.329487	0.488833	0.323785
0	-0.171484	0.530302	0.198359	0.39381	0.223362	0.184425	0.488833	0.316769
0	0.202388	0.120202	0.288149	0.366716	0.277502	0.0643574	0.472992	0.318874
0	-0.040666	0.35033	0.368947	0.35493	0.319881	0.447439	0.533094	0.420794
0	0.314465	0.0676348	0.184447	0.34652	0.32368	0.0289486	0.539243	0.441277
0	-0.148056	0.497255	0.156643	0.292806	0.349309	0.191618	0.510962	0.265405
0	0.0668584	0.227065	0.249345	0.416273	0.10473	0.171252	0.472992	0.406768
0	0.0364481	0.258615	0.284283	0.301728	0.360769	0.642167	0.493283	0.316588
0	0.312139	0.068468	0.46297	0.340496	0.31756	0.709784	0.493283	0.424625
0	0.0308531	0.264721	0.526465	0.517483	0.445463	0.418908	0.510962	0.48815
0	-0.0501503	0.362619	0.65819	0.635043	0.308685	0.392525	0.510962	0.473474
0	-0.100838	0.431018	0.64383	0.43986	0.34135	0.422558	0.488833	0.437217
0	0.221807	0.109077	0.248244	0.384577	0.255996	0.241138	0.472992	0.383539
0	-0.0129989	0.315642	0.71779	0.562855	0.485956	0.456431	0.617508	0.54226
0	0.106317	0.190334	0.805331	0.325781	0.257995	0.408505	0.459353	0.351817
0	0.139653	0.162989	0.436414	0.404676	0.288103	0.229243	0.488833	0.438237
0	0.113123	0.184479	0.427912	0.479597	0.390428	0.331489	0.539243	0.54745
0	-0.110351	0.444243	0.533105	0.446461	0.362458	0.384034	0.493283	0.44134
0	-0.260146	0.650714	0.593287	0.618587	0.71687	0.332043	0.539243	0.516489
0	-0.401892	0.805785	0.567997	0.404786	0.545508	0.270693	0.472992	0.401092
0	0.011111	0.286988	0.170906	0.459163	0.296249	0.0223512	0.4653	0.34831
0	-0.618379	0.933746	0.534525	0.575897	0.611181	0.366894	0.533094	0.39357
0	-1.29414	0.998442	0.526489	0.527883	0.462021	0.380009	0.472992	0.427136
0	0.131253	0.169567	0.570469	0.472363	0.537471	0.483636	0.507543	0.538747
0	-0.384359	0.789816	0.444891	0.469158	0.537825	0.354954	0.507543	0.45118
0	-0.538049	0.899525	0.770277	0.513194	0.792658	0.775821	0.542726	0.602351
0	0.290884	0.0765338	0.37015	0.380212	0.132259	0.0414446	0.459353	0.387515
0	-0.0607692	0.376593	0.223692	0.505702	0.395478	0.272456	0.533094	0.446491
0	-0.126102	0.466303	0.422748	0.4594	0.476916	-0.112161	0.4653	0.430233
0	-0.430009	0.829441	0.288108	0.466717	0.448913	0.240045	0.472992	0.398785
0	0.0685843	0.225359	0.345652	0.673982	0.596434	0.499027	0.542726	0.510579
0	-0.0156278	0.318859	0.342935	0.641171	0.673965	0.455562	0.591169	0.552933
0	0.00802756	0.290565	0.480238	0.204891	0.183875	0.378341	0.379903	0.312255
0	-0.00670695	0.308016	0.200008	0.335837	0.116297	0.229252	0.312771	0.384257
0	-0.0231393	0.328144	0.314768	0.363602	0.414937	0.500836	0.406725	0.42746
0	0.116606	0.181538	0.23053	0.312797	0.211886	0.235537	0.465241	0.400213
0	-0.45321	0.84719	0.420592	0.427716	0.549619	0.569236	0.312771	0.432325
0	-0.740259	0.965583	0.658176	0.584571	0.77783	0.947896	0.611543	0.668237
0	-0.0627449	0.379217	0.311662	0.306903	0.544625	0.527177	0.286079	0.407208
0	0.026946	0.269039	0.3276	0.30177	0.392196	0.281223	0.312771	0.410162
0	-0.0518833	0.364884	0.232161	0.513582	0.469237	0.442883	0.583018	0.464816
0	-0.00188044	0.302235	0.246963	0.445373	0.400912	0.219407	0.454464	0.317619
0	0.0336153	0.261695	0.228594	0.320016	0.274639	0.1905	0.454464	0.427284
0	-0.0235038	0.328598	0.167662	0.351805	0.465122	0.186158	0.406725	0.375127
0	-0.00816521	0.309774	0.393129	0.625656	0.53572	0.700208	0.711374	0.711479
0	-0.668792	0.949333	0.921636	0.764215	0.897909	0.993836	0.675512	0.776058
0	-1.16311	0.99674	0.967539	0.773466	0.746015	0.951417	0.611543	0.761216
0	-0.225282	0.604736	0.720036	0.603752	0.676388	0.493453	0.591831	0.550452
0	-0.431828	0.83089	0.661172	0.639133	0.704123	0.72222	0.591169	0.575853
0	-0.190418	0.55683	0.801547	0.758806	0.787117	0.937483	0.591831	0.705989
0	-0.0209918	0.325475	0.685127	0.729468	0.848802	1.04439	0.591831	0.751261
0	-0.547704	0.904347	0.525892	0.422643	0.358053	0.375134	0.286079	0.431802
0	-0.182292	0.545476	0.367642	0.56234	0.554309	0.680074	0.520942	0.500221
0	-0.245821	0.632105	0.709723	0.279885	0.288581	0.450159	0.591169	0.410013
0	-0.128119	0.469139	0.769577	0.597031	0.582974	0.566158	0.591831	0.571744
0	-0.388601	0.793765	0.866194	0.634264	0.517718	0.632467	0.583018	0.611689
0	-0.584713	0.920966	0.952394	0.726651	0.719097	0.886566	0.583018	0.670205
0	-1.25018	0.998004	0.916101	0.687763	0.764968	0.909113	0.675512	0.73699
0	-0.926294	0.987691	0.908107	0.673836	0.663557	0.88728	0.675512	0.714089
0	0.192046	0.126518	0.284743	0.59085	0.398608	0.381997	0.520942	0.472681
0	-0.239358	0.623576	0.475926	0.544778	0.515793	0.705874	0.472992	0.534017
0	-0.384516	0.789962	0.541784	0.656609	0.595855	0.662311	0.472992	0.448581
0	-1.08359	0.994901	0.936524	0.765608	0.878792	0.899965	0.583018	0.604792
0	-1.04799	0.993772	0.420789	0.617686	0.54675	0.513518	0.577081	0.569867
0	-0.804903	0.975857	0.310658	0.575873	0.55941	0.329456	0.533094	0.501071
0	-0.0926295	0.419685	0.194144	0.389452	0.406055	0.324032	0.472992	0.481884
0	-0.386495	0.791811	0.241303	0.553409	0.505984	0.434508	0.547168	0.552232
0	-0.660188	0.946943	0.406842	0.592659	0.595748	0.562216	0.533094	0.509515
0	-0.342967	0.748382	0.383546	0.604846	0.486675	0.396792	0.542726	0.571623
0	-0.902259	0.985926	0.705056	0.76123	0.856478	0.707337	0.611543	0.684812
0	-1.11363	0.995693	0.510558	0.665069	0.665919	0.734396	0.611543	0.689553
0	-0.298576	0.698308	0.352736	0.52653	0.689317	0.608346	0.533094	0.520287
0	0.328713	0.0627327	0.385233	0.287924	0.310622	0.268808	0.472992	0.464285
0	0.12721	0.172807	0.432439	0.587286	0.415969	0.730408	0.472992	0.483002
0	0.238597	0.100196	0.410741	0.656751	0.730873	0.718906	0.617508	0.703175
0	0.0187379	0.278253	0.569831	0.625124	0.582485	0.758111	0.583018	0.652817
0	0.115138	0.182773	0.607906	0.74044	0.589702	0.635484	0.609018	0.653842
0	0.0149938	0.282521	0.494905	0.632636	0.475671	0.490528	0.593404	0.609744
0	-0.0892025	0.414978	0.182713	0.473607	0.350075	0.285741	0.583018	0.481651
0	-0.74028	0.965586	0.774981	0.808734	0.864496	0.768831	0.611543	0.675306
0	-1.15672	0.99662	0.781099	0.707417	0.721098	0.84836	0.611543	0.676102
0	-0.583615	0.920513	0.899813	0.620913	0.704783	0.717095	0.591169	0.578612
0	-1.52586	0.999579	0.877857	0.687437	0.572857	0.761292	0.611543	0.610666
0	-0.137981	0.483034	0.481206	0.684847	0.541765	0.578303	0.583018	0.605188
0	-0.304817	0.705683	0.371277	0.422292	0.442564	0.52062	0.510962	0.550359
0	0.0943761	0.200945	0.209752	0.429313	0.521877	0.37979	0.510962	0.525314
0	-0.0120874	0.314531	0.163459	0.500502	0.467017	0.309124	0.510962	0.4859
0	-1.54479	0.999621	0.910199	0.645986	0.629931	0.903997	0.520942	0.569081
0	-0.823857	0.978255	0.571109	0.522096	0.459615	0.567715	0.533094	0.596583
0	-1.39913	0.999138	0.802951	0.666029	0.660447	0.665092	0.533094	0.604248
0	-1.26057	0.998117	0.669047	0.555789	0.514373	0.627873	0.591169	0.532488
0	-0.499387	0.877994	0.530741	0.46619	0.362772	0.581449	0.488833	0.4168
0	-0.722506	0.96209	0.359829	0.453027	0.465409	0.554486	0.533094	0.5473
0	0.1337	0.167629	0.371787	0.559456	0.59029	0.495538	0.520942	0.506132
0	0.0119543	0.286014	0.23355	0.614006	0.275803	0.322059	0.591169	0.514861
0	-0.0779034	0.399572	0.234287	0.314763	0.409236	0.372325	0.510962	0.459212
0	-1.29069	0.998411	0.958175	0.695224	0.923817	0.902963	0.675512	0.697204
0	-1.0934	0.995174	0.848363	0.668822	0.745193	0.747576	0.611543	0.702467
0	-0.273766	0.667991	0.858598	0.82872	0.786548	0.91345	0.611543	0.699366
0	-0.588639	0.922565	0.8493	0.699114	0.599597	0.77411	0.666603	0.680834
0	-0.151885	0.502662	0.445585	0.609549	0.673089	0.699811	0.600753	0.651824
0	0.101484	0.194576	0.303163	0.691578	0.26522	0.384982	0.583018	0.544409
0	0.195599	0.124317	0.263074	0.562459	0.632125	0.45386	0.533094	0.542124
0	-0.204473	0.576323	0.209017	0.693467	0.678673	0.547138	0.626177	0.651832
0	-0.454753	0.848315	0.304517	0.423063	0.330459	0.476775	0.488833	0.459857
0	-1.22273	0.99767	0.901954	0.874602	0.856654	1.06549	0.675512	0.799721
0	-0.0186232	0.322545	0.564396	0.504806	0.646688	0.54285	0.520942	0.566717
0	-0.303755	0.704435	0.377496	0.616793	0.440307	0.486998	0.533094	0.559211
0	-1.0835	0.994898	0.959596	0.839369	1.15153	1.09271	0.616849	0.70335
0	-0.433128	0.83192	0.454555	0.549041	0.718291	0.546568	0.611543	0.621816
0	-0.125257	0.465115	0.283163	0.491802	0.558913	0.361904	0.591169	0.5121
0	0.16128	0.147002	0.331182	0.347666	0.545929	0.411591	0.591169	0.526673
0	-0.20712	0.57997	0.306998	0.58806	0.491251	0.509209	0.591831	0.540105
0	-0.310516	0.712324	0.641992	0.760091	0.647584	0.661175	0.591831	0.595628
0	-0.240481	0.625064	0.431553	0.757219	0.599193	0.468171	0.611543	0.581519
0	-0.764222	0.969808	0.871906	0.604012	0.645804	0.703929	0.583018	0.529202
0	-0.0413781	0.351246	0.33302	0.805468	0.47432	0.26483	0.616822	0.559954
0	0.0681205	0.225816	0.282168	0.396675	0.363828	0.334281	0.533094	0.497016
0	0.0584276	0.235532	0.141511	0.305981	0.159298	-0.0398777	0.520942	0.433278
0	-0.206519	0.579143	0.419264	0.520804	0.610361	0.563088	0.591169	0.528279
0	-0.11498	0.450707	0.702063	0.582383	0.576789	0.664781	0.533094	0.582143
0	-0.0160264	0.319348	0.471855	0.382007	0.307965	0.419111	0.520942	0.465563
0	-0.517137	0.888333	0.560166	0.758491	0.58738	0.527385	0.569405	0.579551
0	-1.71539	0.999856	0.94426	0.771288	0.955462	1.01138	0.666603	0.737675
0	0.253233	0.092985	0.25009	0.289699	0.0971663	0.214824	0.472992	0.409187
0	-1.3923	0.999105	0.708452	0.624392	0.968113	0.836014	0.591831	0.709131
0	-1.5069	0.999531	0.829049	0.693255	0.855679	0.815797	0.616822	0.726785
0	-0.763071	0.969617	0.521071	0.637947	0.726667	0.706882	0.591831	0.67723
0	-0.356024	0.762015	0.714915	0.789287	0.795768	0.836467	0.675512	0.743521
0	-0.287258	0.684671	0.469029	0.608835	0.61926	0.804154	0.583018	0.538318
0	-0.219358	0.59671	0.32049	0.599232	0.664063	0.522154	0.591169	0.508189
0	-0.181043	0.543726	0.528426	0.581235	0.583381	0.731414	0.542726	0.577698
0	-0.62401	0.935687	0.80763	0.731225	0.663136	0.752018	0.591169	0.609375
0	-0.923999	0.987532	0.982126	0.717888	0.909455	0.815657	0.591831	0.621397
0	-0.707431	0.958859	0.904546	0.733453	0.807711	0.929876	0.673925	0.725435
0	-0.591646	0.92377	0.745658	0.753968	0.685298	0.862963	0.591831	0.656578
0	0.154581	0.15181	0.286446	0.470322	0.151047	0.324945	0.510962	0.45981
0	0.0898261	0.205104	0.256541	0.541145	0.688594	0.483934	0.533094	0.54862
0	-0.157883	0.51113	0.460675	0.543981	0.512376	0.5461	0.583018	0.53399
0	-0.358502	0.764544	0.545986	0.370384	0.313866	0.464388	0.591169	0.505586
0	-0.114358	0.449837	0.458574	0.433015	0.560615	0.450618	0.591169	0.513443
0	0.225823	0.106891	0.474977	0.716189	0.704474	0.621248	0.617508	0.68918
0	-0.0146525	0.317663	0.32786	0.716211	0.726577	0.600843	0.666603	0.620284
0	0.157125	0.149969	0.228655	0.659316	0.586373	0.502518	0.593404	0.545693
0	-1.35756	0.998911	0.814452	0.73389	0.690351	0.765486	0.630541	0.713259
0	-1.13682	0.99622	0.574882	0.76434	0.892434	0.564402	0.616822	0.669701
0	-0.0451674	0.356139	0.203804	0.59555	0.379073	0.332773	0.533094	0.463794
0	-0.62408	0.935711	0.405797	0.479312	0.464739	0.620498	0.488833	0.502936
0	-0.00591886	0.307068	0.450567	0.673532	0.717008	0.553937	0.617508	0.610115
0	-0.018333	0.322187	0.447847	0.614463	0.617103	0.553999	0.591831	0.560948
0	-0.380078	0.785773	0.32012	0.427675	0.370305	0.508323	0.577081	0.479701
0	-0.285596	0.682641	0.465047	0.719107	0.606302	0.489045	0.591831	0.596687
0	-0.0805766	0.4032	0.434318	0.588941	0.619227	0.472809	0.577081	0.518959
0	0.0454208	0.249017	0.199262	0.466728	0.315326	0.325343	0.577081	0.450833
0	0.0918891	0.203211	0.245874	0.362077	0.487608	0.523226	0.488833	0.476559
0	-0.87364	0.983497	0.839831	0.696255	0.948006	0.947818	0.616822	0.719929
0	-0.509873	0.884198	0.438394	0.476771	0.784954	0.80444	0.577081	0.591439
0	0.248856	0.095091	0.489531	0.667004	0.64345	0.555532	0.472992	0.489722
0	-0.434516	0.833013	0.517351	0.356542	0.283632	0.45832	0.488833	0.451162
0	-0.0745969	0.3951	0.636015	0.417828	0.533251	0.561484	0.488833	0.47493
0	-0.510025	0.884286	0.775592	0.690351	0.76111	0.705392	0.542726	0.604238
0	-1.25673	0.998076	0.950209	0.821665	0.862783	0.997231	0.675512	0.789414
0	-1.42903	0.999272	0.917299	0.80814	0.5654	0.794815	0.626177	0.731485
0	-0.0703098	0.389327	0.27992	0.383938	0.444895	0.298698	0.488833	0.458786
0	0.211782	0.114702	0.153566	0.33122	0.24453	0.181801	0.533094	0.421239
0	0.116524	0.181606	0.139896	0.37943	0.34558	0.26546	0.488833	0.468395
0	0.209871	0.115803	0.18151	0.418964	0.362638	0.33343	0.472992	0.442491
0	0.0900112	0.204934	0.474149	0.555572	0.756404	0.560925	0.611543	0.655044
0	-0.465276	0.855806	0.444435	0.752946	0.736152	0.669211	0.616822	0.699755
0	0.177892	0.135621	0.23031	0.581423	0.388106	0.391354	0.583018	0.491759
0	0.290486	0.076693	0.197356	0.360606	0.351555	0.309945	0.583018	0.515025
0	0.198878	0.122315	0.217094	0.372251	0.301618	0.475889	0.611543	0.429727
0	-0.278323	0.673674	0.612636	0.621618	0.780627	0.717058	0.611543	0.590685
0	0.310469	0.069072	0.283745	0.505577	0.621212	0.600445	0.591169	0.495045
0	-1.67976	0.999823	0.984749	0.757901	1.01062	0.824841	0.675512	0.746235
0	0.0843088	0.210232	0.590434	0.593414	0.871949	0.654086	0.533094	0.526499
0	0.151324	0.154194	0.558041	0.609597	0.425528	0.510902	0.542726	0.499867
0	-1.09002	0.995082	0.608147	0.631034	0.640798	0.709832	0.591169	0.61825
0	-0.564055	0.912044	0.685542	0.596297	0.737027	0.551918	0.630541	0.639849
0	-0.299253	0.699113	0.845203	0.752249	0.868231	0.842461	0.583018	0.64124
0	-0.00688277	0.308227	0.309993	0.611595	0.389205	0.391538	0.533094	0.453097
0	-0.130575	0.472596	0.277527	0.652893	0.471877	0.343669	0.533094	0.576023
0	-0.500544	0.878692	0.440317	0.555208	0.719516	0.599341	0.591169	0.571603
0	-0.761197	0.969304	0.300076	0.536934	0.567284	0.526768	0.533094	0.524637
0	-0.278733	0.674184	0.588871	0.489877	0.528748	0.446777	0.510962	0.403893
0	-0.768082	0.97044	0.875582	0.648486	0.690793	0.674418	0.591831	0.677844
0	-0.192903	0.560291	0.679887	0.433885	0.599718	0.61103	0.510962	0.493163
0	-1.42148	0.999241	0.923196	0.528705	0.653438	0.616157	0.533094	0.591533
0	-1.08992	0.995079	0.894183	0.622885	0.643985	0.542198	0.666603	0.700626
0	0.284459	0.0791387	0.326714	0.544649	0.464358	0.318584	0.510962	0.488819
0	-0.557296	0.908933	0.832851	0.603433	0.594666	0.637891	0.520942	0.535104
0	-0.2446	0.6305	0.777152	0.81861	1.05602	0.71954	0.591831	0.679655
0	-0.180996	0.54366	0.666447	0.679351	0.715721	0.738287	0.520942	0.499457
0	-1.32708	0.998706	0.90336	0.766552	0.835197	0.889702	0.542726	0.655514
0	-0.338979	0.744117	0.512883	0.53065	0.463045	0.459279	0.533094	0.526153
0	-0.424563	0.825045	0.569179	0.501566	0.586807	0.475903	0.520942	0.525538
0	0.194321	0.125105	0.219488	0.488269	0.390332	0.241449	0.510962	0.384789
0	0.169605	0.141203	0.220213	0.618355	0.61704	0.367339	0.569405	0.587077
0	0.133921	0.167455	0.464208	0.63428	0.689154	0.659831	0.533094	0.541168
0	-0.118609	0.455787	0.353959	0.634698	0.619361	0.415882	0.510962	0.465127
0	0.347108	0.0568939	0.110227	0.338679	0.171137	0.0959178	0.472992	0.351949
0	0.000250813	0.299703	0.179912	0.432341	0.246967	0.293869	0.472992	0.366518
0	-0.391282	0.796234	0.824071	0.502538	0.503142	0.502068	0.472992	0.423237
0	0.292445	0.0759131	0.344777	0.743018	0.640497	0.620029	0.616822	0.711137
0	-0.0258874	0.331575	0.310887	0.470399	0.402222	0.442376	0.591169	0.532313
0	0.301691	0.0723295	0.359136	0.472364	0.44057	0.464355	0.533094	0.514488
0	-0.611147	0.931174	0.474026	0.666816	0.753353	0.650576	0.591831	0.687038
0	-0.816807	0.977392	0.882207	0.6806	0.840664	0.868007	0.591169	0.623837
0	0.0859086	0.208735	0.516899	0.515213	0.319297	0.555027	0.533094	0.56479
0	-1.28214	0.998333	0.953226	0.854902	1.03546	0.864316	0.693354	0.821893
0	-1.16304	0.996739	0.803602	0.818364	0.69233	0.814076	0.616822	0.665797
0	-0.263649	0.655198	0.663341	0.653988	0.807079	0.662271	0.616849	0.630828
0	0.0690424	0.224907	0.761946	0.773964	0.730629	0.851981	0.693354	0.769961
0	-0.461344	0.853043	0.757304	0.730979	0.892548	0.783296	0.617076	0.706399
0	-0.645952	0.942755	0.532855	0.493416	0.546321	0.627772	0.583018	0.517178
0	-1.59043	0.999707	0.943456	0.841672	0.753807	0.815151	0.675512	0.675938
0	0.0916569	0.203423	0.791286	0.765434	0.718348	0.630136	0.675512	0.604146
0	-0.0115428	0.313868	0.647475	0.639778	0.455929	0.541316	0.616849	0.552536
0	-1.13534	0.996188	0.930273	0.848399	0.97226	0.931511	0.611543	0.687963
0	-1.19226	0.997233	0.762414	0.793469	0.882174	0.73517	0.591831	0.689034
0	-1.26615	0.998176	0.428166	0.737563	0.446157	0.721891	0.675512	0.683562
0	-0.462013	0.853517	0.392563	0.798627	0.781978	0.530821	0.611543	0.680154
0	-0.990532	0.991404	0.9292	0.781133	0.810255	0.774516	0.675512	0.772813
0	-0.0418137	0.351807	0.782936	0.701374	0.760034	0.50124	0.591169	0.570894
0	0.106176	0.190456	0.261837	0.517818	0.42793	0.316296	0.437502	0.405711
0	-0.0232805	0.32832	0.190907	0.43172	0.277154	0.257328	0.465241	0.373511
0	0.406059	0.0414481	0.707301	0.595988	0.392611	0.358857	0.491847	0.353973
0	-1.15843	0.996653	0.594291	0.383504	0.328236	0.30432	0.491847	0.408991
0	-1.35615	0.998902	0.672249	0.461259	0.698446	0.527965	0.508809	0.448179
0	-0.5935	0.924504	0.532087	0.389566	0.275228	0.369139	0.491847	0.422826
0	-0.638683	0.940498	0.344921	0.463243	0.374357	0.290191	0.491847	0.302537
0	-0.177416	0.538638	0.254716	0.398074	0.597787	0.405821	0.508809	0.427663
0	-0.604426	0.9287	0.146102	0.328304	0.12187	0.214202	0.327392	0.241846
0	0.251839	0.0936511	0.19117	0.225492	0.265243	0.19654	0.33251	0.278393
0	0.596758	0.0145118	0.193589	0.22239	0.127186	0.0959259	0.332868	0.242559
0	0.384591	0.0465429	0.165093	0.357531	0.181354	0.330457	0.332868	0.343313
0	-0.273388	0.667517	0.297915	0.329898	0.359182	0.499796	0.422045	0.359757
0	-0.371234	0.777243	0.594102	0.314216	0.625899	0.48378	0.406725	0.466927
0	-0.725701	0.962742	0.571832	0.361555	0.39233	0.415294	0.34494	0.373378
0	-0.126626	0.46704	0.343845	0.395571	0.332441	0.251458	0.33251	0.287118
0	0.258552	0.0904818	0.225391	0.341569	0.163282	0.227637	0.34494	0.295018
0	0.258434	0.0905366	0.213133	0.307488	0.177747	0.224898	0.33251	0.280725
0	-0.0491278	0.361285	0.418908	0.28976	0.385127	0.569797	0.476773	0.382654
0	0.15663	0.150326	0.251607	0.342491	0.368527	0.351653	0.462669	0.398514
0	0.279851	0.0810564	0.166449	0.217205	0.185181	0.0564259	0.33251	0.249598
0	0.188706	0.128618	0.140614	0.217772	0.114937	0.0655532	0.360859	0.284458
0	0.151319	0.154198	0.100078	0.248472	0.177478	0.0072141	0.34494	0.26628
0	0.12817	0.172033	0.306146	0.348327	0.332109	0.387223	0.459926	0.443755
0	0.125445	0.174237	0.609468	0.331005	0.476979	0.477627	0.4653	0.480667
0	-0.113903	0.449201	0.723145	0.483889	0.346986	0.331588	0.508809	0.44264
0	-0.0142831	0.317211	0.739327	0.551922	0.528715	0.454163	0.507543	0.474482
0	0.0325217	0.26289	0.276367	0.469376	0.353852	0.274233	0.488833	0.40062
0	-0.583991	0.920669	0.805533	0.431548	0.556294	0.574382	0.493283	0.404263
0	0.00245238	0.297099	0.551749	0.415859	0.538893	0.571428	0.491847	0.48353
0	-0.0455078	0.35658	0.427293	0.414236	0.315176	0.336029	0.462669	0.326583
0	-0.110553	0.444524	0.804937	0.2722	0.265081	0.419483	0.33251	0.308393
0	0.0116489	0.286366	0.267075	0.394925	0.3316	0.255712	0.459926	0.368015
0	0.212563	0.114256	0.211368	0.203853	0.28557	0.302101	0.33251	0.331698
0	0.0831087	0.21136	0.20363	0.275831	0.181347	0.246244	0.422045	0.396022
0	0.497303	0.0251754	0.35023	0.291001	0.150546	0.259107	0.360859	0.318843
0	0.448105	0.0329746	0.284087	0.252945	0.308681	0.170477	0.327392	0.282472
0	-0.398031	0.802349	0.349511	0.408502	0.485834	0.381	0.493283	0.401408
0	0.0387139	0.256168	0.4691	0.367229	0.439017	0.267026	0.491847	0.39486
0	0.189353	0.128209	0.245478	0.186152	0.211527	0.245972	0.33251	0.301772
0	-0.028729	0.335142	0.233251	0.360753	0.135099	0.297354	0.493283	0.339721
0	0.420076	0.0384141	0.434549	0.405263	0.370256	0.226144	0.459926	0.330358
0	0.224798	0.107446	0.285696	0.22883	0.344603	0.32193	0.375813	0.376686
0	-0.0295288	0.33615	0.302586	0.367546	0.289295	0.532151	0.33251	0.299936
0	0.124894	0.174685	0.421354	0.326685	0.394043	0.405	0.34494	0.371248
0	0.0917322	0.203354	0.135695	0.340895	0.202818	-0.0261108	0.327392	0.272056
0	0.189384	0.128189	0.267173	0.241057	0.238822	0.203906	0.375813	0.361178
0	0.172504	0.139229	0.309075	0.25813	0.368969	0.287533	0.332868	0.317867
0	-0.179937	0.542175	0.454611	0.279967	0.431708	0.486823	0.406725	0.328302
0	-0.0801824	0.402664	0.780131	0.405793	0.576508	0.63943	0.375813	0.417948
0	-0.616775	0.933183	0.930908	0.68188	0.657631	0.64006	0.4653	0.532944
0	-0.279666	0.67534	0.929199	0.673455	0.691268	0.749405	0.539243	0.513262
0	-0.198611	0.568219	0.621378	0.541775	0.510619	0.721037	0.462669	0.53921
0	-0.255565	0.644809	0.733394	0.475699	0.317311	0.579206	0.507543	0.489747
0	-0.221525	0.599653	0.669199	0.447469	0.385785	0.763832	0.459353	0.525259
0	0.200153	0.121544	0.362611	0.324247	0.452959	0.385838	0.459353	0.504386
0	0.146965	0.157433	0.263495	0.256089	0.188605	0.250914	0.424777	0.417442
0	0.0889227	0.205937	0.356336	0.420085	0.561803	0.454384	0.424777	0.484823
0	0.137849	0.164385	0.254168	0.4351	0.201967	0.260204	0.424777	0.351505
0	-0.0646218	0.381716	0.136655	0.312966	0.128777	0.343085	0.33251	0.270547
0	-0.0471129	0.358663	0.193762	0.248256	0.0501125	0.122914	0.33251	0.224374
0	-0.120055	0.457813	0.213663	0.288905	0.312756	0.251504	0.406725	0.335183
0	-0.171579	0.530435	0.380415	0.575954	0.598868	0.466516	0.459926	0.412032
0	0.000794269	0.299059	0.29511	0.368013	0.38482	0.325259	0.375813	0.411589
0	-0.0504973	0.363072	0.208453	0.396825	0.351591	0.0145646	0.33251	0.289006
0	-0.047891	0.359674	0.253956	0.39124	0.316797	0.229708	0.375813	0.338037
0	-0.0601363	0.375754	0.618122	0.47356	0.565735	0.701062	0.422045	0.386382
0	0.196524	0.123749	0.367549	0.314622	0.367566	0.206897	0.33251	0.381295
0	0.298747	0.0734531	0.186346	0.359572	0.287705	0.208789	0.422045	0.371142
0	-0.228317	0.608827	0.265915	0.466704	0.29311	0.320401	0.375813	0.383708
0	0.436218	0.0351841	0.299026	0.348091	0.441835	0.301035	0.375813	0.304367
0	-0.000381434	0.300453	0.217534	0.286537	0.142051	0.320537	0.375813	0.342267
0	-0.0668455	0.384685	0.482835	0.340028	0.419602	0.471183	0.33251	0.298764
0	-0.0775154	0.399046	0.220252	0.244815	0.00638861	0.225762	0.327392	0.263882
0	0.321547	0.0651553	0.276666	0.330329	0.252561	0.23925	0.33251	0.253951
0	0.159596	0.148199	0.1721	0.252886	0.0572884	0.143498	0.33251	0.193754
0	0.00306896	0.296372	0.33594	0.281006	0.322303	0.225075	0.34494	0.348814
0	0.0246298	0.271619	0.310166	0.26706	0.311468	0.131024	0.33251	0.279272
0	-0.0296801	0.33634	0.156794	0.246557	0.186399	0.233662	0.321632	0.317848
0	0.2193	0.110461	0.546986	0.249962	0.374921	0.395154	0.34494	0.300075
0	-0.113355	0.448436	0.506601	0.220753	0.26387	0.436216	0.33251	0.318438
0	0.239712	0.0996295	0.321488	0.254878	0.409698	0.236949	0.33251	0.297676
0	0.0252813	0.270892	0.272237	0.309827	0.15466	0.267044	0.33251	0.298028
0	0.140876	0.162049	0.229299	0.188939	0.212909	0.213871	0.33251	0.281105
0	0.14003	0.1627	0.139525	0.222016	0.190476	0.140355	0.406725	0.311774
0	0.261215	0.0892514	0.202867	0.279073	0.1405	0.0951856	0.327392	0.265316
0	-0.00128008	0.301521	0.250929	0.258321	0.15282	0.207552	0.33251	0.292828
0	0.0974064	0.198211	0.275148	0.28741	0.274329	0.284589	0.321632	0.363504
0	0.0375169	0.257459	0.340433	0.390007	0.324134	0.46404	0.493283	0.467791
0	0.26409	0.0879402	0.259463	0.385078	0.311333	0.315385	0.507543	0.393133
0	0.171283	0.140057	0.825816	0.446592	0.417506	0.20589	0.510962	0.394501
0	-0.0420663	0.352132	0.785192	0.38509	0.402629	0.379589	0.488833	0.444248
0	0.183039	0.132248	0.398822	0.361786	0.248811	0.365503	0.4653	0.392347
0	0.0540553	0.240008	0.530211	0.534038	0.6232	0.581091	0.476773	0.529715
0	-0.250877	0.638722	0.633132	0.455311	0.429604	0.650269	0.508809	0.471188
0	-0.40394	0.807589	0.684223	0.413977	0.454696	0.600615	0.488833	0.415265
0	-0.281304	0.677366	0.809084	0.501018	0.294798	0.69335	0.539243	0.518521
0	0.0595961	0.234345	0.674367	0.412719	0.367134	0.450962	0.462669	0.406393
0	-0.174916	0.535128	0.648505	0.32245	0.512425	0.582789	0.4653	0.485908
0	-0.0369649	0.345587	0.135193	0.191618	0.101544	-0.0560131	0.33251	0.222832
0	0.208635	0.11652	0.281852	0.385178	0.251845	0.251017	0.462669	0.347265
0	0.234484	0.10231	0.392858	0.361939	0.385877	0.488804	0.491847	0.439565
0	0.0830443	0.21142	0.293302	0.317119	0.247626	0.339529	0.491847	0.29912
0	-0.0153104	0.318469	0.270466	0.340625	0.435301	0.179629	0.491847	0.37801
0	0.15733	0.149822	0.205655	0.240083	0.0854594	0.191439	0.491847	0.297439
0	0.0827908	0.211659	0.23712	0.367268	0.549341	0.374779	0.491847	0.376394
0	0.0341163	0.261148	0.272971	0.269247	0.160793	0.275885	0.462669	0.346582
0	0.0161526	0.281196	0.429074	0.474772	0.446532	0.45635	0.491847	0.389049
0	0.113327	0.184306	0.276442	0.551643	0.55323	0.389879	0.493283	0.479236
0	0.150115	0.155087	0.321048	0.358363	0.267025	0.21632	0.488833	0.356697
0	-0.0351865	0.343318	0.233925	0.290675	0.385701	0.42049	0.406725	0.3351
0	0.250203	0.0944384	0.135013	0.193823	0.346861	-0.00139422	0.33251	0.218298
0	0.171478	0.139925	0.136868	0.25699	0.277739	0.0966444	0.327392	0.284378
0	0.119785	0.178885	0.269429	0.245953	0.21944	0.130639	0.327392	0.263664
0	0.211273	0.114995	0.321639	0.34585	0.286851	0.376527	0.33251	0.340126
0	0.228631	0.105387	0.276379	0.307395	0.306457	0.175167	0.34494	0.307764
0	0.17494	0.137587	0.282247	0.29915	0.15559	0.237236	0.33251	0.277438
0	-0.102124	0.4328	0.406935	0.344649	0.441185	0.435646	0.33251	0.34906
0	0.0545075	0.239542	0.653066	0.410562	0.396418	0.695216	0.375813	0.455442
0	0.113803	0.183902	0.445772	0.346716	0.396881	0.436796	0.406249	0.474279
0	0.172307	0.139362	0.350985	0.263031	0.282015	0.346076	0.406725	0.36212
0	0.174817	0.13767	0.31728	0.331426	0.311631	0.249282	0.493283	0.320734
0	0.188277	0.12889	0.409981	0.267093	0.338914	0.117743	0.476773	0.269925
0	0.177567	0.135836	0.334944	0.338287	0.449626	0.300394	0.34494	0.36721
0	0.102469	0.193706	0.366009	0.17387	0.211187	0.389695	0.33251	0.314342
0	-0.227926	0.608301	0.513346	0.421906	0.52402	0.472863	0.375813	0.401359
0	0.0797332	0.214555	0.267686	0.275097	0.26893	0.2563	0.33251	0.312898
0	0.458666	0.0311244	0.160671	0.209856	0.0949354	-0.0567982	0.33251	0.213747
0	0.0847668	0.209803	0.363148	0.294889	0.210916	0.34141	0.360859	0.337599
0	0.0759245	0.218203	0.301698	0.310515	0.280527	0.247571	0.33251	0.283092
0	0.226773	0.10638	0.284352	0.237064	0.272025	0.328487	0.33251	0.291335
0	0.351912	0.0554553	0.240388	0.288942	0.524861	0.315635	0.33251	0.327931
0	0.560271	0.0177742	0.188672	0.173689	0.184329	0.109944	0.33251	0.224885
0	0.221056	0.109489	0.188341	0.184965	0.189584	0.193432	0.33251	0.173993
0	-0.184393	0.548417	0.155242	0.212881	0.395213	0.297233	0.327392	0.271882
0	0.139751	0.162915	0.194615	0.303005	0.30181	0.285539	0.327392	0.284891
0	0.00356149	0.295792	0.161158	0.2951	0.191595	0.264028	0.375813	0.305185
0	0.214021	0.113424	0.210547	0.325587	0.126365	0.0974698	0.375813	0.341024
0	0.404995	0.0416874	0.215086	0.188731	0.0593661	0.237534	0.33251	0.250009
0	0.0358642	0.259248	0.377266	0.327808	0.33826	0.387316	0.33251	0.315918
0	0.246889	0.0960517	0.163182	0.282423	0.212666	0.147071	0.33251	0.275232
0	0.502704	0.0244375	0.144003	0.19456	0.0141651	0.127637	0.33251	0.205895
0	0.23109	0.104084	0.1756	0.18423	0.0575743	0.259717	0.33251	0.288755
0	0.388358	0.0456076	0.166305	0.231811	0.18442	0.259368	0.327392	0.281174
0	0.133315	0.167933	0.141881	0.225789	0.100921	0.0125592	0.33251	0.188752
0	0.0598287	0.23411	0.125625	0.208609	0.119421	-0.165452	0.327392	0.210464
0	-0.0442564	0.35496	0.221928	0.324767	0.270421	0.0780594	0.491847	0.357905
0	0.0311673	0.264375	0.140068	0.404838	0.298513	0.193074	0.488833	0.333421
0	0.286902	0.0781389	0.151005	0.283779	0.347282	0.245257	0.33251	0.300429
0	0.127567	0.172519	0.306786	0.29546	0.130001	0.335138	0.33251	0.294287
0	0.0275665	0.26835	0.397233	0.304438	0.288664	0.463153	0.34494	0.394801
0	0.163869	0.145178	0.334734	0.278401	0.178339	0.269193	0.33251	0.324495
0	0.298667	0.0734841	0.251284	0.214647	0.213599	0.167864	0.327392	0.266339
0	0.188419	0.1288	0.205546	0.229623	0.211553	0.192475	0.33251	0.30041
0	0.280761	0.0806742	0.616133	0.415416	0.670533	0.843074	0.626177	0.707088
0	0.0819661	0.212437	0.767465	0.404269	0.479872	0.601305	0.611543	0.610735
0	-0.0451784	0.356153	0.442971	0.319984	0.300293	0.530546	0.533094	0.545252
0	0.507162	0.0238443	0.401605	0.228657	0.141651	0.384242	0.312771	0.339495
0	0.614265	0.0131634	0.279752	0.378564	0.324667	0.687407	0.547168	0.585313
0	-0.314591	0.717018	0.416488	0.231646	0.192502	0.366018	0.4653	0.370819
0	0.529758	0.0210472	0.46529	0.516371	0.49738	0.592992	0.507543	0.537089
0	-0.929228	0.987891	0.880252	0.706628	0.650785	1.01615	0.539243	0.650822
0	0.120178	0.178559	0.566402	0.573961	0.374713	0.586307	0.539243	0.516246
0	-0.617919	0.933585	0.821248	0.578662	0.79037	1.1078	0.611543	0.669453
0	-0.74118	0.965755	0.601426	0.615048	0.841472	0.895664	0.611543	0.652857
0	-0.535098	0.898008	0.52534	0.595968	0.555147	0.823622	0.626942	0.621649
0	-1.06616	0.994376	0.513401	0.608316	0.550144	0.656373	0.611543	0.546546
0	0.350362	0.0559155	0.798243	0.628129	0.603852	0.594096	0.539243	0.504894
0	-0.450739	0.845374	0.557286	0.586751	0.613157	0.590703	0.604806	0.595408
0	0.0303795	0.265242	0.343133	0.512681	0.351551	0.311214	0.476773	0.427378
0	-2.10152	0.999984	0.644022	0.479874	0.33787	0.345656	0.539243	0.450732
0	-0.392454	0.797305	0.94407	0.492823	0.50407	0.612414	0.476773	0.530506
0	-0.0814892	0.404441	0.308603	0.373436	0.458359	0.376617	0.472992	0.407664
0	-1.12101	0.995868	0.934328	0.545267	0.507989	0.678707	0.476773	0.521493
0	-0.232209	0.614051	0.515857	0.373235	0.215944	0.449591	0.472992	0.400236
0	-0.221107	0.599086	0.469094	0.374784	0.439998	0.495212	0.488833	0.480835
0	0.0767703	0.217389	0.60787	0.287917	0.284258	0.353631	0.476773	0.414348
0	-1.80636	0.999914	0.863116	0.5289	0.424877	0.613635	0.547168	0.630135
0	-1.78454	0.999902	0.899908	0.567835	0.42742	0.559582	0.488833	0.499851
0	-0.0173175	0.320935	0.27808	0.468129	0.420939	0.332286	0.488833	0.475507
0	0.146423	0.157839	0.413474	0.528618	0.362495	0.31506	0.472992	0.487488
0	-1.47396	0.999435	0.951845	0.475409	0.47797	0.537245	0.4653	0.477261
0	-0.0295698	0.336201	0.667711	0.652514	0.472681	0.418279	0.472992	0.476674
0	-0.786877	0.973338	0.730269	0.493266	0.771618	0.407723	0.472992	0.414105
0	0.337738	0.0598014	0.296744	0.57268	0.469577	0.441821	0.593404	0.551553
0	-1.29673	0.998465	0.845346	0.405628	0.542283	0.6953	0.533094	0.509857
0	-0.126342	0.46664	0.680315	0.61971	0.522103	0.536522	0.472992	0.457808
0	-1.59569	0.999716	0.872018	0.685464	0.563614	0.786269	0.631424	0.681569
0	-0.297713	0.697281	0.234234	0.393746	0.344311	0.205982	0.472992	0.463255
0	-1.27001	0.998215	0.840077	0.685857	0.656359	0.683963	0.611543	0.566582
0	-0.0280074	0.334235	0.570294	0.380474	0.419709	0.303164	0.476773	0.453876
0	0.125404	0.17427	0.454444	0.601043	0.55151	0.593385	0.488833	0.464792
0	0.246822	0.0960845	0.256419	0.521323	0.598207	0.544676	0.611543	0.632598
0	-0.35	0.755789	0.382005	0.575381	0.616119	0.73543	0.611543	0.646101
0	-1.09521	0.995223	0.643333	0.378216	0.612683	0.761591	0.488833	0.508935
0	-2.502	0.999998	0.958279	0.601907	0.788871	0.793237	0.600753	0.618843
0	0.310644	0.0690088	0.269113	0.439158	0.338751	0.157304	0.472992	0.391019
0	-0.969174	0.990313	0.980696	0.615175	0.756004	0.82239	0.593404	0.602734
0	-0.0938828	0.42141	0.289662	0.494942	0.367262	0.355304	0.533094	0.529785
0	-0.366734	0.772811	0.873163	0.765339	0.61192	0.630129	0.611543	0.559058
0	0.0138269	0.283859	0.721571	0.459529	0.474186	0.569712	0.542726	0.564511
0	0.0614762	0.232445	0.396841	0.58016	0.480186	0.407618	0.510962	0.580104
0	-0.14257	0.489509	0.234675	0.455742	0.386467	0.438254	0.493283	0.514436
0	-1.19262	0.997239	0.561188	0.479642	0.62528	0.592562	0.493283	0.479069
0	-0.433844	0.832484	0.496033	0.466863	0.463851	0.629018	0.472992	0.461951
0	0.537201	0.0201981	0.13741	0.267021	0.294247	0.338581	0.461319	0.386985
0	0.307009	0.0703396	0.14573	0.238862	0.270433	0.307509	0.403653	0.337925
0	0.164686	0.144606	0.190372	0.432824	0.285365	0.163445	0.472992	0.405631
0	0.0362437	0.258836	0.296582	0.35082	0.247391	0.254309	0.424777	0.359198
0	-1.67572	0.999819	0.928361	0.622563	0.737833	0.687092	0.611543	0.612138
0	-1.90057	0.999949	0.842623	0.539964	0.551522	0.715912	0.539243	0.65524
0	-0.580442	0.919192	0.57125	0.717335	0.735888	0.521032	0.611543	0.610248
0	0.0729018	0.22113	0.179743	0.356893	0.290449	0.0513104	0.4653	0.360751
0	-0.137334	0.482121	0.709431	0.481922	0.732889	0.442375	0.539243	0.614947
0	0.164852	0.144489	0.556901	0.456143	0.350931	0.368611	0.422045	0.363492
0	0.0198733	0.276967	0.293505	0.340798	0.211576	0.475302	0.424777	0.40337
0	-0.502413	0.879813	0.338315	0.602314	0.466203	0.431311	0.577081	0.515395
0	0.129015	0.171354	0.171482	0.407823	0.312268	0.091627	0.459353	0.392388
0	-2.13924	0.999987	0.563153	0.362331	0.512308	0.667805	0.461319	0.39546
0	-0.739319	0.965406	0.726747	0.37029	0.503767	0.601331	0.461319	0.401559
0	0.151343	0.154181	0.600838	0.432965	0.562431	0.386327	0.472992	0.456705
0	-0.379149	0.784888	0.75731	0.578065	0.691477	0.523171	0.507543	0.538422
0	-0.771487	0.970987	0.530983	0.498324	0.548033	0.490855	0.476773	0.446927
0	-0.0275157	0.333617	0.416686	0.382366	0.432426	0.399988	0.472992	0.423269
0	-1.4536	0.999366	0.880102	0.622757	0.664206	0.606307	0.611543	0.608231
0	0.00491812	0.294199	0.699416	0.550369	0.681114	0.560889	0.539243	0.564909
0	-0.628377	0.937155	0.769526	0.477657	0.60933	0.648513	0.461319	0.535708
0	-0.0545189	0.368341	0.302673	0.489715	0.557294	0.445085	0.493283	0.468012
0	-1.81303	0.999917	0.770357	0.55959	0.744898	0.71138	0.488833	0.533419
0	-1.69924	0.999842	0.769205	0.512245	0.592145	0.597714	0.542726	0.577387
0	0.0766266	0.217527	0.376921	0.55736	0.524626	0.344772	0.476773	0.437048
0	0.188788	0.128566	0.555643	0.440296	0.410046	0.48863	0.476773	0.471668
0	-0.118889	0.456178	0.722559	0.515323	0.609211	0.633841	0.539243	0.510187
0	0.25406	0.0925918	0.42342	0.308213	0.321337	0.20182	0.4653	0.459949
0	-0.331918	0.736449	0.897148	0.56943	0.277016	0.64085	0.615288	0.571285
0	0.123301	0.175986	0.344337	0.407055	0.413684	0.612661	0.472992	0.426015
0	-0.00884175	0.310592	0.237872	0.40316	0.36943	0.379001	0.472992	0.395862
0	-0.165425	0.521769	0.348887	0.364983	0.371482	0.488349	0.493283	0.435978
0	0.386571	0.0460492	0.354477	0.456222	0.506436	0.303382	0.476773	0.390924
0	-0.108904	0.442225	0.585226	0.559807	0.410469	0.503913	0.493283	0.495159
0	-1.78851	0.999904	0.776044	0.392193	0.586253	0.595039	0.493283	0.499859
0	-1.07396	0.994617	0.6257	0.488216	0.551844	0.541068	0.488833	0.481535
0	0.301826	0.0722782	0.165918	0.496827	0.506799	0.148332	0.472992	0.404971
0	-0.0114937	0.313808	0.28906	0.420764	0.31808	0.324867	0.493283	0.364139
0	-0.453368	0.847305	0.706496	0.396935	0.382284	0.486421	0.491847	0.386087
0	-0.633787	0.938931	0.613448	0.492282	0.494226	0.561986	0.493283	0.450489
0	0.177714	0.135739	0.222162	0.347737	0.546808	0.339287	0.539243	0.49951
0	0.247425	0.0957889	0.146449	0.481207	0.413159	0.275954	0.476773	0.461567
0	-0.518774	0.889248	0.587728	0.533532	0.647079	0.659247	0.533094	0.561309
0	-0.30039	0.700462	0.757006	0.498109	0.725687	0.676483	0.507543	0.550924
0	-0.792654	0.974172	0.520437	0.500575	0.73303	0.423219	0.507543	0.537759
0	0.0960209	0.199458	0.656933	0.488041	0.457025	0.669704	0.507543	0.510843
0	0.32505	0.0639604	0.180179	0.267911	0.424916	0.364641	0.461319	0.358029
0	-0.106758	0.439237	0.195566	0.342356	0.253642	0.225871	0.461319	0.381212
0	0.179607	0.13449	0.205084	0.297638	0.425974	0.450442	0.577081	0.416743
0	0.27036	0.0851407	0.568687	0.556349	0.528065	0.448574	0.488833	0.471945
0	0.227041	0.106236	0.244949	0.585285	0.519995	0.444453	0.539243	0.53642
0	0.30689	0.0703834	0.908999	0.572948	0.731019	1.15371	0.626942	0.794607
0	0.399704	0.0428978	0.85015	0.610399	0.654871	1.00463	0.626942	0.663827
0	-0.0896847	0.415639	0.37143	0.519876	0.5981	0.626476	0.616822	0.631923
0	0.0641014	0.22981	0.548377	0.637124	0.482766	0.575946	0.539243	0.618475
0	-1.82206	0.999921	0.856819	0.469502	0.503759	0.693876	0.510962	0.595944
0	-0.330736	0.735151	0.303369	0.375953	0.314117	0.360569	0.472992	0.361959
0	0.0325656	0.262842	0.415639	0.398003	0.348137	0.366162	0.476773	0.351461
0	-0.221527	0.599655	0.434593	0.386887	0.610795	0.612719	0.4653	0.505968
0	0.0704471	0.223527	0.406648	0.407666	0.369309	0.572459	0.461319	0.390702
0	0.108061	0.188819	0.598374	0.515712	0.4427	0.399811	0.577081	0.553569
0	-0.0565528	0.371018	0.839256	0.34259	0.43827	0.609395	0.488833	0.500411
0	-0.651519	0.944428	0.891517	0.532981	0.733052	0.830427	0.533094	0.612724
0	-1.22765	0.997733	0.711065	0.483429	0.677625	0.730447	0.507543	0.550051
0	-2.4727	0.999998	0.624848	0.601077	0.49657	0.594023	0.539243	0.605045
0	-0.609626	0.930621	0.706151	0.489465	0.581055	0.50513	0.472992	0.435706
0	-1.52099	0.999567	0.970817	0.561945	0.669422	0.685474	0.533094	0.594851
0	0.176314	0.136669	0.126753	0.316531	0.0649036	0.0231001	0.422045	0.297496
0	0.513222	0.0230604	0.107472	0.276407	0.227241	0.0802275	0.403653	0.276613
0	-1.73023	0.999867	0.428359	0.360744	0.65806	0.551467	0.459353	0.442047
0	0.183847	0.131726	0.104336	0.231741	0.151076	-0.00462729	0.459353	0.322375
0	0.0968324	0.198727	0.417492	0.399112	0.365357	0.337109	0.488833	0.460447
0	0.0803394	0.213979	0.825707	0.499908	0.346832	0.324138	0.472992	0.386117
0	-0.19578	0.564291	0.727943	0.438609	0.624757	0.58555	0.507543	0.432128
0	-1.51071	0.999541	0.860429	0.592198	0.518257	0.584369	0.488833	0.470121
0	-0.610775	0.931039	0.815858	0.518445	0.495941	0.664485	0.476773	0.471995
0	-1.15441	0.996576	0.798206	0.552934	0.694483	0.58755	0.491847	0.495202
0	-0.90262	0.985954	0.730719	0.374289	0.661198	0.523915	0.472992	0.491861
0	-0.0192904	0.323369	0.626049	0.489569	0.497569	0.490108	0.488833	0.469862
0	-0.859051	0.982105	0.97886	0.795931	0.785999	0.691043	0.539243	0.64673
0	-0.199745	0.56979	0.118107	0.479483	0.430916	0.25788	0.472992	0.419834
0	0.461568	0.0306339	0.429866	0.320207	0.528117	0.374903	0.472992	0.419718
0	-0.0286979	0.335103	0.621346	0.366502	0.428312	0.431502	0.472992	0.403097
0	0.208528	0.116582	0.619488	0.493242	0.593338	0.501727	0.476773	0.495768
0	-0.940564	0.988633	0.927189	0.669349	0.678941	0.897376	0.539243	0.675321
0	-0.0349684	0.343041	0.217835	0.383555	0.266034	0.387905	0.472992	0.369192
0	0.625534	0.0123616	0.236169	0.510971	0.610642	0.509758	0.4653	0.455301
0	-0.176146	0.536856	0.243132	0.530868	0.358745	0.357496	0.4653	0.453202
0	0.122052	0.177011	0.474894	0.54453	0.500123	0.597714	0.472992	0.459627
0	-0.844899	0.980645	0.544477	0.502336	0.613291	0.549368	0.488833	0.419398
0	-2.24082	0.999993	0.771903	0.571141	0.958857	0.825713	0.533094	0.556507
0	-0.845703	0.980731	0.788031	0.545175	0.804039	0.720596	0.547168	0.583027
0	-0.749435	0.967264	0.593348	0.383904	0.437596	0.584672	0.488833	0.422692
0	-0.112367	0.447055	0.339252	0.478109	0.191465	0.224693	0.472992	0.362401
0	0.0169548	0.280281	0.201831	0.381439	0.276992	0.0210339	0.507543	0.388617
0	-1.39882	0.999137	0.855357	0.608698	0.700182	0.609725	0.510962	0.561994
0	-0.534912	0.897912	0.434089	0.405276	0.583362	0.631966	0.4653	0.423294
0	-0.127616	0.468432	0.518646	0.395989	0.503119	0.406228	0.476773	0.441633
0	-0.254403	0.643305	0.428865	0.474085	0.41172	0.312034	0.476773	0.389574
0	-0.00670025	0.308008	0.346474	0.47125	0.226947	0.311532	0.493283	0.412248
0	0.145287	0.158695	0.145211	0.381676	0.311153	0.212135	0.472992	0.325476
0	0.254575	0.0923473	0.255788	0.413232	0.397614	0.320093	0.472992	0.395325
0	-0.0411378	0.350937	0.525294	0.573982	0.508705	0.544002	0.510962	0.500546
0	-0.0454874	0.356553	0.543408	0.530374	0.496978	0.457817	0.493283	0.497542
0	-0.103405	0.434577	0.461406	0.447725	0.481166	0.362954	0.472992	0.425729
0	-0.0942416	0.421905	0.456898	0.567686	0.524003	0.342003	0.533094	0.511535
0	-0.161235	0.515861	0.338991	0.495261	0.322217	0.282784	0.539243	0.473314
0	-0.759548	0.969025	0.787906	0.633617	0.812508	0.650826	0.476773	0.50836
0	-0.369383	0.775428	0.809929	0.615935	0.495216	0.659698	0.539243	0.662842
0	-1.09072	0.995101	0.614988	0.610679	0.759168	0.630114	0.618873	0.71211
0	-1.10393	0.995452	0.58617	0.636079	0.739967	0.600458	0.547168	0.629403
0	-0.617633	0.933485	0.851158	0.556536	0.595765	0.796244	0.542726	0.609167
0	-0.211494	0.585977	0.824498	0.584528	0.641685	0.589616	0.539243	0.528247
0	-1.5305	0.99959	0.834419	0.538977	0.507292	0.739062	0.542726	0.557661
0	-0.11499	0.45072	0.427997	0.45964	0.566907	0.407824	0.488833	0.361002
0	0.00827297	0.290279	0.325926	0.460698	0.480637	0.505167	0.461319	0.411028
0	0.265237	0.0874216	0.177022	0.339077	0.275249	0.146544	0.403653	0.290868
0	0.0743842	0.219691	0.261865	0.497323	0.454882	0.31687	0.459353	0.469233
0	-2.13877	0.999987	0.806707	0.530373	0.604717	0.812169	0.493283	0.511529
0	-0.842665	0.980404	0.800649	0.422241	0.718745	0.538783	0.4653	0.490281
0	-0.720062	0.961583	0.829085	0.724331	0.578994	0.631452	0.611543	0.580379
0	-0.181732	0.544691	0.551928	0.563084	0.335334	0.463288	0.472992	0.490072
0	-0.010951	0.313149	0.636651	0.39421	0.326598	0.275522	0.4653	0.346422
0	0.448512	0.0329013	0.522885	0.317224	0.320064	0.361769	0.4653	0.359818
0	0.384415	0.0465871	0.32614	0.322601	0.256494	0.227856	0.476773	0.359112
0	0.212386	0.114357	0.445588	0.659881	0.612361	0.497169	0.611543	0.602896
0	-0.662672	0.947644	0.616277	0.46236	0.779027	0.453138	0.539243	0.539129
0	0.0991835	0.196621	0.607833	0.630086	0.465841	0.397402	0.611543	0.568064
0	-1.22825	0.997741	0.854402	0.416624	0.795006	0.704262	0.539243	0.575664
0	-0.195057	0.563286	0.702237	0.534035	0.699019	0.616073	0.542726	0.564097
0	-0.909219	0.986461	0.510403	0.399982	0.567579	0.491241	0.493283	0.473665
0	0.0794191	0.214854	0.83179	0.384686	0.494681	0.570611	0.493283	0.432465
0	0.185516	0.130651	0.805754	0.429892	0.356414	0.478198	0.472992	0.357837
0	-0.166943	0.523907	0.664787	0.441114	0.403701	0.427868	0.4653	0.430786
0	0.222715	0.108579	0.511417	0.390515	0.259624	0.444675	0.4653	0.410956
0	0.00419824	0.295044	0.270348	0.44637	0.35352	0.258451	0.488833	0.383864
0	-0.288459	0.686134	0.503427	0.513071	0.570677	0.347802	0.476773	0.38452
0	-0.0721145	0.391753	0.725198	0.499285	0.780942	0.694928	0.533094	0.559001
0	-1.12006	0.995846	0.539166	0.451332	0.449453	0.687384	0.491847	0.456207
0	0.12058	0.178226	0.670985	0.550173	0.652534	0.560063	0.488833	0.554239
0	0.0187899	0.278194	0.417702	0.597985	0.449778	0.428424	0.507543	0.44721
0	0.155806	0.150921	0.476365	0.346261	0.265039	0.375893	0.472992	0.431812
0	-0.427375	0.827326	0.713473	0.627629	0.714706	0.680154	0.510962	0.536503
0	-0.48168	0.866868	0.447138	0.499994	0.634963	0.456494	0.611543	0.527139
0	-0.881792	0.984228	0.827052	0.490749	0.522087	0.731714	0.507543	0.582166
0	0.468606	0.0294752	0.226945	0.441125	0.200538	0.279217	0.461319	0.350247
0	-0.573775	0.91635	0.332922	0.310118	0.442662	0.47787	0.461319	0.36912
0	-2.19484	0.99999	0.844151	0.431685	0.645239	0.990935	0.542726	0.55064
0	-0.309445	0.711083	0.29839	0.443707	0.447337	0.28961	0.476773	0.468904
0	-0.109152	0.44257	0.404039	0.510462	0.346408	0.454036	0.472992	0.453502
0	-0.273766	0.667991	0.673517	0.510486	0.40316	0.289903	0.476773	0.424966
0	-1.60768	0.999735	0.891042	0.517124	0.505993	0.740495	0.539243	0.580832
0	-0.538171	0.899587	0.935186	0.584651	0.579941	0.53457	0.533094	0.448324
0	0.308287	0.0698689	0.32238	0.506176	0.542304	0.409158	0.539243	0.607108
0	-0.770253	0.97079	0.81146	0.554796	0.655617	0.55402	0.507543	0.516567
0	-0.00239551	0.302849	0.323943	0.439844	0.560013	0.350595	0.438318	0.451604
0	0.406971	0.0412439	0.146911	0.252252	0.232236	0.0898714	0.375813	0.243001
0	-0.395805	0.800348	0.562834	0.574455	0.446306	0.574264	0.507543	0.525978
0	-0.246991	0.633641	0.706107	0.606868	0.567702	0.438948	0.472992	0.469516
0	-0.312762	0.714917	0.742581	0.426248	0.503332	0.532097	0.4653	0.417518
0	-0.0721119	0.39175	0.53224	0.323363	0.418394	0.525384	0.491847	0.420169
0	-0.315216	0.717733	0.699876	0.403556	0.276168	0.619051	0.472992	0.377247
0	-0.0743603	0.39478	0.406113	0.350166	0.218217	0.254737	0.472992	0.327183
0	-0.181516	0.544388	0.294735	0.310266	0.389447	0.215817	0.476773	0.379939
0	-0.548381	0.904678	0.345664	0.517613	0.385451	0.45256	0.459353	0.33369
0	-0.22789	0.608253	0.117299	0.272908	0.22689	0.22154	0.375813	0.234194
0	-0.0931194	0.420359	0.267941	0.37183	0.376922	0.398545	0.461319	0.402797
0	0.0166823	0.280591	0.15557	0.278287	0.187118	0.119651	0.375813	0.326907
0	-0.0615326	0.377606	0.417601	0.334259	0.274498	0.405577	0.4653	0.381205
0	-0.53397	0.897423	0.814838	0.506452	0.842827	0.867742	0.472992	0.600424
0	-0.18666	0.551585	0.274802	0.437029	0.425378	0.370713	0.403653	0.395928
0	-0.0707113	0.389866	0.397177	0.298453	0.435155	0.464989	0.4653	0.362743
0	0.0429726	0.251612	0.341084	0.329768	0.488307	0.449307	0.4653	0.431953
0	-0.342183	0.747548	0.316117	0.414856	0.360672	0.326171	0.403653	0.343389
0	-0.630097	0.937725	0.647158	0.655943	0.778203	0.605569	0.533094	0.54689
0	-1.24918	0.997993	0.941915	0.620768	0.950961	1.02502	0.542726	0.627266
0	-0.426545	0.826655	0.990876	0.612326	0.783899	1.00087	0.577081	0.634768
0	0.0836314	0.210868	0.224462	0.28043	0.315991	0.0908422	0.472992	0.346174
0	-0.692125	0.95531	0.944287	0.456198	0.817395	0.801785	0.4653	0.555403
0	1.41993	0.000140808	0.414983	0.348466	0.445953	0.445648	0.422045	0.389708
0	0.183853	0.131722	0.473021	0.415701	0.494261	0.467786	0.462669	0.48606
0	-0.175515	0.535969	0.759267	0.555978	0.49635	0.563018	0.615288	0.562285
0	0.28822	0.0776041	0.601825	0.455378	0.504125	0.573922	0.461319	0.495718
0	-0.389413	0.794515	0.320753	0.476488	0.417214	0.321367	0.488833	0.401773
0	-0.0372308	0.345926	0.290086	0.62864	0.506321	0.428675	0.507543	0.484306
0	0.276285	0.0825695	0.279935	0.527291	0.364377	0.386352	0.476773	0.533031
0	-0.131781	0.474294	0.36613	0.297363	0.237444	0.289709	0.472992	0.328163
0	0.254251	0.0925011	0.260053	0.354121	0.284235	0.402833	0.4653	0.371669
0	0.368611	0.0507165	0.163311	0.304888	0.215629	0.163091	0.4653	0.3662
0	0.0855912	0.209032	0.30632	0.441893	0.340379	0.434877	0.461319	0.366272
0	0.317117	0.0666962	0.296899	0.415521	0.248594	0.274224	0.4653	0.358701
0	-0.155716	0.508071	0.555098	0.445101	0.528134	0.54322	0.547168	0.558597
0	-0.461413	0.853093	0.821217	0.640378	0.903096	0.92979	0.617508	0.679659
0	-0.0759809	0.39697	0.381176	0.383524	0.361177	0.498714	0.472992	0.409124
0	0.369194	0.0505582	0.124097	0.352744	0.284094	0.0754713	0.406725	0.321153
0	-0.166474	0.523248	0.30478	0.333934	0.128673	0.334217	0.375813	0.309312
0	0.19659	0.123709	0.34003	0.521349	0.494288	0.513026	0.472992	0.495412
0	0.0770634	0.217108	0.188271	0.202648	0.23677	0.363944	0.4653	0.312885
0	-0.106086	0.438302	0.154943	0.380074	0.383612	0.22326	0.403653	0.293473
0	0.19444	0.125032	0.282789	0.40652	0.229019	0.334685	0.406725	0.343591
0	0.246184	0.096398	0.479431	0.431995	0.630132	0.455478	0.472992	0.387969
0	-0.169972	0.528174	0.617217	0.445846	0.50406	0.739125	0.539243	0.516849
0	-0.131403	0.473761	0.461445	0.53307	0.677416	0.661798	0.533094	0.552047
0	0.0827612	0.211687	0.351282	0.507704	0.298338	0.4112	0.4653	0.403399
0	-0.0829175	0.406386	0.372778	0.609503	0.593255	0.553509	0.533094	0.472673
0	-0.0871897	0.41222	0.290251	0.542416	0.417193	0.35207	0.472992	0.416359
0	0.271458	0.0846587	0.320603	0.498241	0.6414	0.483066	0.507543	0.459129
0	-0.265744	0.657865	0.757525	0.458132	0.184082	0.442368	0.461319	0.494763
0	-1.0749	0.994645	0.826322	0.533143	0.625126	0.706718	0.507543	0.493144
0	0.0261433	0.269931	0.382945	0.330772	0.405014	0.487832	0.4653	0.349389
0	0.327603	0.0631024	0.165245	0.249517	0.202928	0.140032	0.406725	0.280126
0	0.0169628	0.280272	0.240847	0.429053	0.340399	0.113241	0.462669	0.378887
0	-0.169151	0.527018	0.426561	0.481394	0.3973	0.672533	0.626942	0.53629
0	0.117366	0.180901	0.289126	0.443277	0.44454	0.399282	0.539243	0.467262
0	0.327791	0.0630396	0.276181	0.409516	0.321856	0.502188	0.611543	0.510356
0	0.12048	0.178309	0.173842	0.323175	0.144408	0.216435	0.476773	0.373039
0	-0.097533	0.426446	0.647652	0.505798	0.566663	0.587302	0.462669	0.478732
0	-0.434041	0.832639	0.567393	0.364324	0.532787	0.620029	0.461319	0.39639
0	-0.289365	0.687236	0.479133	0.430239	0.354765	0.484529	0.375813	0.400194
0	-0.712859	0.960051	0.232129	0.415863	0.402956	0.400591	0.422045	0.375174
0	0.146545	0.157748	0.128152	0.317656	0.193961	0.108951	0.375813	0.240115
0	-0.234608	0.617257	0.443805	0.444677	0.445608	0.747926	0.476773	0.496089
0	0.382481	0.0470747	0.150635	0.282863	0.0506634	0.170292	0.4653	0.307303
0	0.414457	0.0396039	0.293619	0.406946	0.177901	0.154282	0.375813	0.315376
0	0.447974	0.0329982	0.593365	0.481695	0.405347	0.283351	0.472992	0.446097
0	0.212682	0.114187	0.87192	0.558344	0.693492	0.833362	0.476773	0.616242
0	-0.245428	0.631589	0.800582	0.535227	0.398513	0.720906	0.547168	0.614187
0	0.122727	0.176456	0.552731	0.447882	0.38943	0.597554	0.462669	0.427001
0	0.541648	0.019707	0.229396	0.315021	0.505617	0.155748	0.375813	0.256753
0	-0.302748	0.703249	0.432943	0.278461	0.33836	0.351643	0.459353	0.317377
0	-0.00695156	0.30831	0.284788	0.522317	0.470149	0.426657	0.476773	0.440943
0	0.16476	0.144554	0.224357	0.356578	0.232313	0.368981	0.459353	0.427259
0	-0.150474	0.500669	0.159309	0.520757	0.387572	0.232699	0.542726	0.450742
0	-0.121537	0.459891	0.917377	0.518987	0.579467	0.847748	0.507543	0.62481
0	-0.112938	0.447852	0.159918	0.338282	0.218205	0.169901	0.422045	0.273163
0	0.41806	0.0388369	0.245377	0.382715	0.317825	0.377755	0.459353	0.446521
0	-0.0627309	0.379198	0.88434	0.628303	0.588905	0.732159	0.611543	0.621754
0	0.371144	0.0500322	0.454295	0.585079	0.669246	0.714932	0.533094	0.574156
0	0.0589809	0.234969	0.139794	0.306603	0.330028	0.198521	0.375813	0.295731
0	-0.441489	0.83842	0.489318	0.283663	0.521379	0.454559	0.461319	0.376581
0	-0.0603313	0.376013	0.658664	0.436517	0.487	0.545875	0.459926	0.434721
0	0.15008	0.155113	0.161805	0.299109	0.415313	0.278905	0.461319	0.432109
0	0.216424	0.112067	0.171634	0.274905	0.20668	0.140667	0.459353	0.372004
0	-0.355725	0.761709	0.534102	0.590682	0.458241	0.578868	0.461319	0.61647
0	0.370701	0.0501513	0.171041	0.309585	0.147625	0.0328189	0.406725	0.291062
0	0.793984	0.00480998	0.122434	0.288593	0.230699	0.110776	0.375813	0.251653
0	-0.170679	0.529169	0.35835	0.404595	0.739863	0.596758	0.461319	0.445416
0	-0.196166	0.564826	0.319519	0.330879	0.352909	0.400212	0.375813	0.369142
0	0.810256	0.00438946	0.302028	0.319354	0.282941	0.342594	0.472992	0.323362
0	-0.00821409	0.309833	0.434671	0.345344	0.356683	0.537451	0.461319	0.369017
0	0.448636	0.0328791	0.252594	0.335028	0.316829	0.17061	0.472992	0.308135
0	-0.0270088	0.332981	0.697051	0.362002	0.46662	0.614251	0.488833	0.468955
0	-0.154021	0.505679	0.486745	0.465771	0.469902	0.337541	0.476773	0.325496
0	0.0639314	0.22998	0.563531	0.438416	0.636931	0.781566	0.542726	0.537276
0	-0.143208	0.49041	0.534372	0.58343	0.20452	0.427456	0.375813	0.40917
0	0.166753	0.143167	0.75654	0.486158	0.671782	0.506661	0.491847	0.434499
0	-0.180208	0.542556	0.672375	0.367138	0.584828	0.527998	0.476773	0.452534
0	-0.494745	0.875157	0.234012	0.20264	0.220158	0.186931	0.461319	0.408977
0	-0.242084	0.627182	0.300626	0.402869	0.478765	0.532197	0.4653	0.444854
0	-0.291855	0.69025	0.318662	0.481197	0.28958	0.303957	0.461319	0.394086
0	-0.351161	0.756998	0.138314	0.344231	0.236719	0.304255	0.472992	0.331847
0	-0.0665746	0.384323	0.377484	0.351687	0.450719	0.411146	0.375813	0.45077
0	-0.109819	0.4435	0.367862	0.391732	0.43826	0.554674	0.4653	0.448118
0	0.11004	0.187114	0.443803	0.451054	0.451947	0.306961	0.459926	0.461409
0	-0.221632	0.599798	0.507461	0.466231	0.343156	0.361603	0.459926	0.389675
0	0.256809	0.0912953	0.295201	0.289709	0.337645	0.260099	0.488833	0.351662
0	0.322865	0.0647035	0.263506	0.273289	0.330789	0.481637	0.461319	0.417363
0	0.108556	0.188392	0.156538	0.347947	0.160364	0.0983378	0.375813	0.300401
0	0.230508	0.104391	0.179324	0.404607	0.357577	0.292072	0.403653	0.275011
0	0.140701	0.162183	0.336105	0.310506	0.113945	0.162027	0.472992	0.376401
0	0.041197	0.253505	0.373093	0.305253	0.370181	0.496351	0.472992	0.39554
0	0.421826	0.0380505	0.1704	0.258941	0.0765291	0.281636	0.403653	0.278491
0	-0.659597	0.946775	0.589783	0.358936	0.393194	0.701536	0.488833	0.436785
0	-0.243849	0.629512	0.38277	0.341672	0.418407	0.296292	0.491847	0.402383
0	0.0150845	0.282417	0.174775	0.304553	0.406063	0.0903607	0.406725	0.370898
0	0.24671	0.0961393	0.160918	0.330944	0.257091	0.163421	0.422045	0.343929
0	-0.153385	0.504781	0.0956815	0.198481	0.163353	-0.00193794	0.403653	0.223145
0	-0.312887	0.715061	0.433131	0.16398	0.413117	0.570047	0.422045	0.370885
0	-0.188627	0.554332	0.120134	0.288436	0.448949	0.370842	0.375813	0.417182
0	-0.378659	0.784421	0.235869	0.314023	0.220632	0.211933	0.472992	0.323752
0	-0.352881	0.75878	0.181511	0.346716	0.376767	0.222928	0.472992	0.316096
0	-0.339295	0.744456	0.691862	0.483194	0.497322	0.533173	0.4653	0.499988
0	0.418034	0.0388424	0.138886	0.330298	0.296545	0.297944	0.461319	0.348411
0	0.0161126	0.281241	0.510707	0.276472	0.329963	0.298786	0.459926	0.42121
0	-0.0730077	0.392956	0.242095	0.453998	0.357101	0.322964	0.461319	0.451916
0	0.058191	0.235772	0.29342	0.384193	0.362695	0.447368	0.4653	0.392018
0	0.221036	0.109501	0.158504	0.354983	0.302233	0.232146	0.4653	0.336003
0	-0.559357	0.909892	0.306441	0.493336	0.307375	0.427182	0.533094	0.559716
0	0.185466	0.130683	0.303403	0.410302	0.210122	0.239372	0.476773	0.360799
0	-0.0870603	0.412043	0.442051	0.517956	0.604815	0.788517	0.616822	0.658528
0	-0.49038	0.872438	0.540416	0.460707	0.381245	0.359279	0.493283	0.484317
0	0.0743668	0.219708	0.292868	0.478772	0.481023	0.34611	0.493283	0.432811
0	0.0315874	0.263914	0.596942	0.567506	0.524598	0.494629	0.539243	0.639741
0	-0.151523	0.502151	0.441662	0.491613	0.485727	0.398745	0.472992	0.503694
0	-0.475139	0.862546	0.854462	0.429284	0.497215	0.462666	0.507543	0.470104
0	0.264501	0.0877542	0.448258	0.411974	0.482906	0.552503	0.488833	0.475416
0	0.249426	0.0948146	0.603841	0.430813	0.657217	0.507296	0.4653	0.508806
0	0.026238	0.269826	0.802635	0.459181	0.731795	0.738381	0.459353	0.6503
0	0.24623	0.0963751	0.156252	0.247497	0.0495028	0.0573619	0.422045	0.277588
0	0.267558	0.0863816	0.350683	0.372605	0.487902	0.534221	0.459926	0.473209
0	-0.801903	0.975455	0.601179	0.343155	0.752974	0.560824	0.4653	0.512349
0	-0.220942	0.598862	0.69557	0.413219	0.54612	0.522841	0.488833	0.411478
0	0.0334035	0.261926	0.791873	0.483746	0.628477	0.44863	0.507543	0.494856
0	0.0764409	0.217706	0.319545	0.371007	0.307677	0.343286	0.4653	0.397399
0	-0.229741	0.610741	0.821219	0.669834	0.611013	0.489343	0.539243	0.589049
0	0.0948469	0.200519	0.270081	0.634638	0.430811	0.36685	0.539243	0.56865
0	-0.0853851	0.409753	0.519892	0.611373	0.594286	0.61793	0.611543	0.601145
0	-0.0046502	0.305545	0.438526	0.583592	0.652178	0.60985	0.539243	0.527657
0	-0.158594	0.512134	0.347639	0.526684	0.395894	0.481787	0.626177	0.585543
0	-0.273456	0.667602	0.192876	0.421613	0.570084	0.366704	0.488833	0.401709
0	-0.534626	0.897764	0.338154	0.42809	0.508668	0.523163	0.461319	0.3333
0	-0.299447	0.699343	0.489234	0.467437	0.60037	0.48453	0.533094	0.48739
0	-0.316951	0.719715	0.466406	0.395187	0.520194	0.529631	0.493283	0.53565
0	0.343042	0.0581388	0.56876	0.371065	0.489966	0.496599	0.488833	0.443374
0	0.196448	0.123796	0.341301	0.445894	0.45198	0.324838	0.472992	0.384845
0	-0.00892318	0.31069	0.477693	0.374127	0.596183	0.433182	0.472992	0.472731
0	0.0896532	0.205263	0.473018	0.518751	0.853248	0.382445	0.476773	0.614326
0	-0.231012	0.612446	0.924258	0.653112	0.730696	0.802057	0.626942	0.679302
0	-0.058628	0.373758	0.808123	0.608275	0.554907	0.64777	0.507543	0.46183
0	-0.560407	0.910377	0.713613	0.496451	0.369265	0.658911	0.539243	0.524133
0	0.224796	0.107447	0.43461	0.416887	0.317205	0.407156	0.4653	0.414229
0	-0.757851	0.968737	0.615513	0.557257	0.37487	0.540203	0.617508	0.569946
0	-0.721824	0.961949	0.636711	0.322442	0.470631	0.529075	0.510962	0.508592
0	-0.597456	0.926049	0.689418	0.498503	0.714947	0.609163	0.616822	0.588887
0	0.115163	0.182752	0.150576	0.299865	0.092358	-0.0236154	0.422045	0.289671
0	-0.370255	0.776285	0.252878	0.533195	0.418361	0.467319	0.507543	0.562266
0	0.0602779	0.233655	0.345763	0.459836	0.572929	0.522716	0.472992	0.416845
0	0.227451	0.106017	0.426984	0.50981	0.437358	0.493334	0.424777	0.442634
0	0.135825	0.165961	0.453136	0.498931	0.260201	0.337109	0.472992	0.440013
0	-0.408931	0.811931	0.73679	0.43066	0.60874	0.573595	0.493283	0.492856
0	0.0111807	0.286907	0.596418	0.372484	0.339233	0.453399	0.461319	0.398226
0	-0.207817	0.580929	0.77248	0.453797	0.754863	0.80113	0.507543	0.488105
0	-0.552876	0.906845	0.666835	0.523888	0.492342	0.71753	0.472992	0.47205
0	0.692194	0.00851598	0.396777	0.524758	0.364483	0.434702	0.611543	0.52325
0	0.161856	0.146594	0.528858	0.368415	0.338906	0.430911	0.476773	0.423592
0	0.452085	0.0322653	0.363249	0.509746	0.485907	0.442343	0.472992	0.484629
0	0.253365	0.0929218	0.328573	0.447815	0.448353	0.367678	0.4653	0.465141
0	-0.179444	0.541484	0.612206	0.477739	0.395561	0.490764	0.4653	0.419354
0	-0.922635	0.987437	0.912197	0.446459	0.660436	0.571576	0.4653	0.463883
0	-0.334208	0.738952	0.769183	0.494019	0.796271	0.568759	0.4653	0.50857
0	-0.195893	0.564448	0.121091	0.375618	0.336159	0.425673	0.472992	0.306766
0	-0.373658	0.779605	0.129447	0.251865	0.275339	0.285179	0.375813	0.309015
0	0.114765	0.183088	0.134607	0.339178	0.371273	0.371154	0.461319	0.384837
0	0.133888	0.167481	0.143503	0.276782	0.434082	0.395516	0.422045	0.325878
0	-0.58382	0.920598	0.304869	0.285924	0.441039	0.496979	0.375813	0.435077
0	-0.029585	0.336221	0.568583	0.469042	0.670197	0.609124	0.472992	0.459017
0	0.0401513	0.254624	0.380957	0.397326	0.295065	0.501901	0.462669	0.43129
0	-0.174567	0.534638	0.291177	0.360701	0.476613	0.523819	0.375813	0.377657
1	0.0686034	0.22534	0.44661	0.233648	0.205629	0.438575	0.453805	0.282727
1	-0.441638	0.838534	0.871511	0.329485	0.428382	0.560013	0.546555	0.557617
1	-0.414594	0.816768	0.846102	0.507221	0.642089	0.338852	0.509348	0.520575
1	-0.373674	0.779621	0.922685	0.597313	0.320346	0.449325	0.482149	0.487043
1	-0.699483	0.957051	0.929782	0.618904	0.749791	0.588467	0.624138	0.565666
1	-0.564962	0.912454	0.743162	0.618448	0.455307	0.476586	0.546555	0.4493
1	-0.0289049	0.335364	0.681395	0.489469	0.580863	0.410663	0.55852	0.479996
1	-0.0589706	0.374211	0.349488	0.478434	0.581873	0.343064	0.494631	0.485546
1	0.040256	0.254512	0.465838	0.557102	0.447004	0.373872	0.546555	0.563031
1	0.0654579	0.228457	0.477637	0.500626	0.39543	0.315603	0.62133	0.489525
1	0.686443	0.00879468	0.324985	0.349654	0.214189	0.0119016	0.47378	0.438543
1	-0.035373	0.343556	0.707608	0.387225	0.531645	0.369069	0.435168	0.346747
1	-0.0691467	0.387766	0.526821	0.459602	0.383741	0.224549	0.53188	0.375979
1	0.157283	0.149855	0.211817	0.340137	0.175454	0.0472431	0.47378	0.380481
1	0.177631	0.135794	0.300098	0.413028	0.500605	0.30073	0.468573	0.40104
1	-0.679334	0.952121	0.583585	0.419616	0.355638	0.360138	0.53188	0.379496
1	0.491377	0.0260101	0.135901	0.275423	0.255712	0.133021	0.47378	0.3726
1	0.174672	0.137767	0.346543	0.433124	0.447667	0.307363	0.569749	0.625131
1	-0.263402	0.654881	0.379835	0.563796	0.293349	0.505584	0.596693	0.531325
1	-0.0645725	0.38165	0.34075	0.575943	0.839247	0.463356	0.494631	0.527203
1	-0.897099	0.985516	0.886476	0.59122	0.645159	0.640245	0.55852	0.542031
1	-0.952523	0.989368	0.935945	0.661814	0.49863	0.698488	0.62133	0.596104
1	-1.09745	0.995283	0.872173	0.527092	0.688407	0.624804	0.535196	0.51534
1	0.0355229	0.259618	0.472402	0.481842	0.274493	0.25723	0.47378	0.428576
1	-0.067936	0.386144	0.264203	0.333054	0.357986	0.1912	0.468988	0.404238
1	-0.408369	0.811447	0.552993	0.584168	0.589675	0.49912	0.522022	0.481151
1	0.208356	0.116682	0.523984	0.480009	0.393242	0.543867	0.481069	0.46327
1	-0.277086	0.672136	0.573513	0.375975	0.500623	0.521501	0.60866	0.382075
1	0.203844	0.119335	0.352118	0.377647	0.276168	0.244807	0.46136	0.361192
1	0.145254	0.158719	0.580791	0.445665	0.693959	0.212663	0.563454	0.406285
1	-1.44126	0.999321	0.796327	0.627572	0.846609	0.766207	0.570462	0.700541
1	-1.32565	0.998696	0.764952	0.624669	0.600585	0.538611	0.632567	0.609078
1	-0.248496	0.635612	0.59778	0.53007	0.466792	0.392746	0.522022	0.500071
1	-0.167394	0.524543	0.292577	0.300518	0.365621	0.211521	0.540089	0.378008
1	-0.0602432	0.375896	0.335715	0.57964	0.567273	0.93925	0.56029	0.647484
1	0.379636	0.047801	0.35445	0.700891	0.730221	0.951913	0.629668	0.704392
1	-0.248948	0.636204	0.673638	0.641423	0.77446	0.964707	0.49022	0.652584
1	-0.912527	0.986709	0.694394	0.665009	0.71775	1.007	0.62133	0.72
1	-0.350064	0.755856	0.767151	0.739714	0.676082	0.886147	0.5651	0.627441
1	0.109431	0.187638	0.426672	0.691295	0.635693	0.545354	0.515076	0.545314
1	0.0321695	0.263276	0.788232	0.572608	0.680844	0.677956	0.522022	0.614278
1	-0.762858	0.969582	0.896079	0.740617	0.845774	0.852946	0.588816	0.628317
1	-1.13271	0.996131	0.864635	0.771645	0.833386	0.950828	0.662148	0.745252
1	0.103592	0.192717	0.549387	0.634651	0.493637	0.693499	0.596998	0.650047
1	-0.529163	0.894896	0.841922	0.657957	0.951271	1.0373	0.662148	0.826075
1	-0.387813	0.793035	0.890645	0.526526	0.639287	0.995644	0.570939	0.617302
1	-0.136853	0.481443	0.880167	0.730525	0.865821	0.939787	0.605128	0.690288
1	-1.06144	0.994225	0.785433	0.88102	0.999219	0.882054	0.662148	0.748123
1	-0.747875	0.966984	0.642198	0.614553	0.661678	0.453594	0.629668	0.624876
1	-0.32827	0.73243	0.668047	0.530501	0.5302	0.44019	0.515091	0.564292
1	0.351305	0.0556351	0.199151	0.45975	0.341048	0.311837	0.522022	0.482628
1	-0.820717	0.977874	0.525746	0.490724	0.409767	0.54847	0.494631	0.511992
1	-0.765291	0.969984	0.84283	0.699187	0.823461	0.853913	0.626542	0.797157
1	-0.989013	0.991331	0.43822	0.513594	0.548403	0.539749	0.515076	0.510133
1	0.16751	0.142643	0.416704	0.440812	0.453848	0.508468	0.482149	0.491107
1	-0.130089	0.471912	0.411273	0.362503	0.240539	0.283535	0.515076	0.496328
1	-0.530403	0.895553	0.641001	0.573607	0.661323	0.881232	0.55852	0.58587
1	0.0690766	0.224874	0.0783321	0.431714	0.313413	0.361342	0.515076	0.423237
1	0.438679	0.0347153	0.220208	0.442713	0.359482	0.423658	0.569749	0.514868
1	-0.901309	0.985851	0.586453	0.621255	0.737083	0.743313	0.570939	0.625138
1	-0.137423	0.482247	0.212097	0.519488	0.36243	0.350698	0.55852	0.467997
1	-0.274696	0.669155	0.803633	0.634458	0.800268	0.68397	0.575136	0.58087
1	-0.914876	0.986881	0.932886	0.753421	0.83912	0.856931	0.667298	0.793027
1	-0.505925	0.881895	0.680632	0.625968	0.689337	0.709636	0.522022	0.622743
1	-0.298055	0.697688	0.861114	0.666542	0.694052	0.919879	0.662148	0.746883
1	-0.0873211	0.4124	0.476088	0.669441	0.469155	0.636113	0.56029	0.526852
1	-0.642823	0.941793	0.384461	0.587602	0.588142	0.555902	0.515076	0.497969
1	-0.507262	0.882679	0.490788	0.591505	0.652161	0.605544	0.49022	0.532582
1	0.326535	0.0634603	0.348626	0.470763	0.439341	0.403158	0.494631	0.442406
1	0.0564925	0.237506	0.350028	0.422025	0.552233	0.616377	0.494631	0.500769
1	-1.04782	0.993766	0.430192	0.478784	0.63777	0.726235	0.55852	0.543325
1	0.39251	0.0445977	0.155261	0.375358	0.282293	0.305588	0.515076	0.403609
1	0.0873057	0.207435	0.754834	0.39238	0.329857	0.569666	0.56029	0.45232
1	-0.0449822	0.355899	0.783938	0.454887	0.535189	0.367415	0.58785	0.551099
1	0.124632	0.174899	0.626483	0.501124	0.498979	0.741563	0.49022	0.518304
1	0.144946	0.158952	0.833726	0.516237	0.671349	0.779	0.515091	0.581603
1	-0.200275	0.570523	0.84269	0.842838	0.861277	1.02005	0.667298	0.785899
1	0.195668	0.124274	0.339767	0.544035	0.517277	0.644381	0.5651	0.51713
1	0.0970111	0.198566	0.439209	0.691047	0.385489	0.619492	0.62133	0.623287
1	0.0424365	0.252182	0.441963	0.586687	0.874766	0.744365	0.541954	0.627548
1	0.195995	0.124074	0.223663	0.484826	0.484886	0.388495	0.481069	0.458174
1	-0.07215	0.391801	0.143968	0.39415	0.480176	0.499328	0.515076	0.48844
1	0.145462	0.158563	0.349894	0.761664	0.695998	0.551972	0.565878	0.605869
1	0.31943	0.0658875	0.132214	0.43653	0.448661	0.40758	0.49022	0.408607
1	0.464934	0.0300744	0.0957908	0.442783	0.325917	0.337832	0.494631	0.432325
1	0.273528	0.0837569	0.17617	0.567392	0.593699	0.589378	0.541954	0.586894
1	-0.200747	0.571177	0.418972	0.640816	0.57977	0.606789	0.599532	0.640178
1	0.0693879	0.224567	0.258917	0.461155	0.262901	0.232231	0.515076	0.410084
1	0.281918	0.0801909	0.254986	0.42097	0.259367	0.426034	0.515076	0.454571
1	0.0659022	0.228014	0.6891	0.557311	0.598131	0.67737	0.570462	0.628974
1	-1.09017	0.995086	0.612205	0.67755	0.592681	0.692915	0.575136	0.681148
1	0.012974	0.284839	0.314454	0.563039	0.58352	0.400909	0.570462	0.562504
1	-0.0238136	0.328984	0.26813	0.586483	0.5044	0.380459	0.641544	0.621671
1	0.0331421	0.262211	0.333045	0.509731	0.435469	0.372124	0.62133	0.54296
1	0.0783522	0.215873	0.42735	0.626314	0.593911	0.423363	0.481069	0.459091
1	0.193402	0.125675	0.161776	0.562437	0.576693	0.35354	0.515091	0.526395
1	-0.0648877	0.38207	0.181531	0.616183	0.687685	0.526825	0.605128	0.570998
1	-0.0281796	0.334451	0.184628	0.668638	0.434819	0.472296	0.588816	0.642313
1	0.00221621	0.297378	0.196358	0.522829	0.608667	0.441786	0.515076	0.490956
1	-0.113874	0.449161	0.307054	0.571025	0.679416	0.62298	0.494631	0.605775
1	-0.318788	0.721803	0.355955	0.59207	0.714728	0.525549	0.659642	0.598803
1	-0.852022	0.981394	0.86591	0.765056	0.812557	0.561947	0.588816	0.622014
1	0.00602853	0.292898	0.298518	0.40921	0.566645	0.380105	0.49022	0.557764
1	0.09875	0.197008	0.166577	0.408993	0.37592	0.194977	0.515076	0.450634
1	0.402508	0.0422522	0.138809	0.400132	0.408706	0.253775	0.49022	0.481899
1	-0.406993	0.810254	0.515463	0.445086	0.430482	0.447219	0.632567	0.567193
1	-0.672209	0.950253	0.74696	0.491572	0.679541	0.592962	0.5651	0.516237
1	-1.1095	0.995592	0.85873	0.834086	1.14566	0.842027	0.662148	0.82216
1	0.569437	0.0168925	0.297369	0.333487	0.142695	0.441931	0.515076	0.476518
1	-0.0595945	0.375037	0.300513	0.41103	0.209584	0.567687	0.515076	0.43473
1	0.00671334	0.292097	0.301937	0.396882	0.368632	0.568767	0.481069	0.500254
1	-0.00397288	0.304734	0.370731	0.465938	0.462949	0.5213	0.515076	0.483623
1	-0.215656	0.591669	0.792404	0.697717	0.648385	0.625575	0.596998	0.658203
1	-0.24114	0.625935	0.24252	0.450692	0.544696	0.409858	0.55852	0.567826
1	-0.0228595	0.327796	0.188923	0.447483	0.423989	0.42162	0.515091	0.489492
1	-0.144018	0.491553	0.401576	0.500489	0.640014	0.585908	0.49022	0.551246
1	0.0411489	0.253556	0.447458	0.775963	0.855487	0.684927	0.599532	0.637764
1	-0.146366	0.494869	0.877945	0.710926	0.906421	0.978174	0.659642	0.7205
1	-0.682008	0.952805	0.577814	0.656351	0.59611	0.551952	0.605128	0.652794
1	-1.23857	0.997869	0.672636	0.696853	0.801152	0.849894	0.624138	0.668196
1	-0.24614	0.632525	0.390899	0.559804	0.442335	0.446445	0.596998	0.539442
1	-0.214114	0.589562	0.33252	0.501168	0.262488	0.370525	0.49022	0.375743
1	-0.257855	0.647766	0.396991	0.579129	0.529516	0.515367	0.49022	0.497117
1	-0.487607	0.870685	0.629963	0.662408	0.705739	0.627677	0.570462	0.596443
1	0.139238	0.163309	0.260142	0.665641	0.557373	0.602954	0.515076	0.490837
1	-1.46439	0.999404	0.952449	0.730299	0.665476	0.868529	0.662148	0.715311
1	-1.36053	0.998929	0.959397	0.709763	0.740065	0.806203	0.662148	0.723721
1	-0.0190263	0.323042	0.665266	0.45168	0.51582	0.495964	0.55852	0.562768
1	-1.36995	0.998984	0.945757	0.631711	0.717474	0.768095	0.605128	0.65439
1	-1.39804	0.999133	0.964227	0.683842	0.752564	0.884374	0.662148	0.695546
1	-0.671157	0.949971	0.584116	0.643932	0.649026	0.541703	0.49022	0.487951
1	-0.0524463	0.365622	0.442927	0.56056	0.440842	0.563264	0.575136	0.646107
1	-0.312438	0.714544	0.513788	0.635961	0.942806	0.744965	0.599532	0.727853
1	-0.258125	0.648114	0.471405	0.351874	0.369266	0.380558	0.515076	0.472119
1	0.0040699	0.295195	0.348726	0.599269	0.339223	0.360434	0.55852	0.448057
1	-0.514564	0.886883	0.628965	0.5404	0.498247	0.673911	0.522022	0.528573
1	-0.845352	0.980693	0.894921	0.65923	0.874055	0.929172	0.61097	0.726504
1	-0.0529889	0.366333	0.512297	0.521951	0.385185	0.793852	0.56029	0.557929
1	0.0309812	0.26458	0.640496	0.45774	0.678523	0.745206	0.569749	0.54281
1	-0.321749	0.725149	0.662449	0.652422	0.535135	0.5748	0.55852	0.493901
1	0.200353	0.121423	0.161194	0.430666	0.158146	0.337577	0.49022	0.431423
1	0.047141	0.247204	0.224115	0.329542	0.386969	0.244756	0.481069	0.431688
1	0.233079	0.103041	0.302904	0.459626	0.48785	0.370605	0.47378	0.375861
1	-0.478781	0.864966	0.328793	0.644314	0.482577	0.707025	0.515076	0.522631
1	-0.129827	0.471543	0.409999	0.496982	0.487727	0.607307	0.515076	0.526981
1	-0.261456	0.652393	0.479426	0.602937	0.541801	0.67312	0.49022	0.55426
1	-0.627927	0.937006	0.572664	0.624075	0.680221	0.730137	0.56784	0.618716
1	-0.00976437	0.311709	0.586154	0.552622	0.477492	0.744265	0.515076	0.58707
1	-0.435783	0.834006	0.602775	0.715977	0.670041	0.689705	0.5651	0.643346
1	-1.30095	0.998501	0.712393	0.738446	0.823101	0.731598	0.629668	0.683301
1	0.257394	0.0910213	0.262311	0.690946	0.773084	0.548969	0.515091	0.581387
1	-0.467495	0.857346	0.339628	0.630401	0.421987	0.628766	0.605128	0.622559
1	-0.449213	0.844244	0.629611	0.641253	0.737654	0.718702	0.624138	0.67468
1	-0.402953	0.806721	0.482302	0.529719	0.491063	0.564005	0.515091	0.511919
1	0.0998011	0.19607	0.308452	0.663357	0.578426	0.45271	0.624138	0.63026
1	-0.0188342	0.322805	0.522893	0.729286	0.646949	0.680469	0.629668	0.68555
1	-1.30646	0.998547	0.987428	0.772418	0.974268	0.891673	0.662148	0.727791
1	-0.163636	0.519247	0.260932	0.500332	0.59799	0.575967	0.570462	0.55069
1	0.0626202	0.231294	0.327858	0.568321	0.491021	0.663243	0.570462	0.557873
1	0.320011	0.0656858	0.397559	0.468779	0.400221	0.673185	0.575136	0.632874
1	0.319031	0.0660264	0.421593	0.434224	0.456694	0.683649	0.575136	0.600916
1	-1.02681	0.992986	0.597021	0.539097	0.560912	0.670997	0.55852	0.558857
1	-0.0023779	0.302828	0.310336	0.536932	0.230768	0.327888	0.569749	0.489233
1	0.0432525	0.251314	0.437342	0.609573	0.480466	0.321178	0.515076	0.452105
1	-0.771248	0.970949	0.83636	0.628526	0.705487	0.807026	0.49022	0.571626
1	-0.360347	0.766415	0.839272	0.538881	0.811506	0.832983	0.570462	0.692954
1	0.178731	0.135066	0.294739	0.368483	0.254459	0.458905	0.426075	0.466321
1	-0.154207	0.505941	0.459373	0.420294	0.385511	0.619603	0.401779	0.407947
1	0.387172	0.0459001	0.33386	0.395496	0.308127	0.394931	0.365405	0.341455
1	-0.283524	0.6801	0.570877	0.544922	0.671137	0.511557	0.468988	0.474506
1	-0.247629	0.634477	0.570849	0.516021	0.41779	0.518491	0.502516	0.448777
1	-0.756148	0.968444	0.503967	0.576394	0.590469	0.530178	0.58412	0.529745
1	-0.351626	0.75748	0.842604	0.552221	0.784965	0.426227	0.541954	0.577737
1	-1.25833	0.998093	0.919649	0.647276	0.605013	0.652877	0.546555	0.637201
1	-0.465694	0.856097	0.726054	0.524337	0.672071	0.510922	0.509348	0.477093
1	-0.926933	0.987735	0.826122	0.664038	0.881675	0.685267	0.541954	0.59753
1	-1.18892	0.997181	0.769898	0.661113	0.881634	0.653724	0.571802	0.605619
1	-1.20096	0.997366	0.898868	0.567289	0.707545	0.584335	0.56029	0.591936
1	-0.851842	0.981375	0.80882	0.529104	0.529377	0.495087	0.5651	0.595734
1	-0.869348	0.983099	0.725772	0.750547	0.770616	0.619136	0.58412	0.66253
1	-0.355177	0.761147	0.648507	0.494978	0.609361	0.357379	0.571802	0.522716
1	-0.165151	0.521382	0.400024	0.401181	0.379162	0.318285	0.43062	0.351874
1	-0.918382	0.987135	0.606229	0.323132	0.42163	0.399065	0.468988	0.440034
1	-1.35642	0.998904	0.639921	0.622752	0.399133	0.517597	0.482149	0.467417
1	-1.20643	0.997446	0.902769	0.44179	0.72013	0.55966	0.43062	0.44345
1	-0.833426	0.979376	0.312872	0.399858	0.445031	0.444312	0.427574	0.431936
1	0.109982	0.187164	0.198498	0.309233	0.156214	0.0977924	0.359641	0.259345
1	0.185815	0.130459	0.134576	0.201697	0.16743	0.195131	0.309413	0.206714
1	0.0212169	0.27545	0.16589	0.217811	0.0710051	0.230476	0.359641	0.268515
1	0.102764	0.193446	0.171701	0.358097	0.0774054	0.237978	0.414267	0.305001
1	0.42962	0.0364714	0.147766	0.310075	0.167637	0.187596	0.372714	0.294343
1	0.0741357	0.219932	0.251141	0.355998	0.455481	0.24385	0.365405	0.400303
1	-0.152042	0.502884	0.599215	0.459443	0.482604	0.386459	0.477321	0.424466
1	-0.0424329	0.352605	0.362093	0.457803	0.221265	0.333628	0.468988	0.469707
1	-0.743761	0.966234	0.377599	0.518629	0.634507	0.264977	0.509348	0.468162
1	0.101139	0.194882	0.618098	0.353949	0.378938	0.170817	0.427574	0.303271
1	0.210021	0.115717	0.594802	0.374472	0.377088	0.176983	0.435168	0.401298
1	0.25825	0.0906222	0.194084	0.247362	0.282475	0.182998	0.359641	0.2406
1	-0.221043	0.598999	0.438721	0.408322	0.460294	0.403251	0.494631	0.441874
1	-0.138832	0.484234	0.47574	0.367427	0.360182	0.467945	0.468988	0.429058
1	-0.906084	0.986223	0.943756	0.609263	0.586706	0.631345	0.53188	0.479428
1	0.0868725	0.207837	0.302277	0.440817	0.360294	0.298807	0.46136	0.332198
1	-0.453601	0.847475	0.495648	0.352905	0.529605	0.397382	0.46136	0.426636
1	0.266558	0.0868281	0.171503	0.2407	0.241947	0.0739791	0.351551	0.265165
1	-0.241816	0.626829	0.73478	0.568621	0.500455	0.472217	0.546555	0.601189
1	-0.0491785	0.361351	0.432442	0.59034	0.941489	0.493282	0.596693	0.599231
1	-0.0689061	0.387444	0.248071	0.503611	0.563433	0.271682	0.509348	0.487126
1	0.420762	0.0382711	0.131733	0.366778	0.0681908	0.162926	0.46136	0.427758
1	0.396062	0.0437505	0.123187	0.232473	0.25479	0.235697	0.328957	0.23448
1	0.319209	0.0659646	0.0800003	0.266651	0.116302	0.178236	0.328957	0.223343
1	0.732356	0.00679925	0.0636583	0.202725	0.132046	-0.0748314	0.329588	0.173284
1	0.540858	0.0197933	0.0981462	0.219121	0.231799	0.0992502	0.34515	0.290883
1	-0.0615214	0.377591	0.102364	0.220843	0.0610548	0.0882731	0.326896	0.189963
1	0.46162	0.0306251	0.231074	0.233872	0.00807686	0.15232	0.329588	0.217718
1	0.149604	0.155466	0.200098	0.222604	0.199143	0.274637	0.351551	0.294751
1	-0.155622	0.507938	0.418574	0.255005	0.289157	0.47282	0.482149	0.376539
1	0.128311	0.17192	0.732093	0.267164	0.243399	0.522686	0.409616	0.39089
1	0.190462	0.127511	0.370674	0.261612	0.345021	0.462881	0.422737	0.351517
1	0.110456	0.186756	0.412402	0.390853	0.417845	0.473304	0.425676	0.445644
1	0.197401	0.123213	0.189179	0.336586	0.248921	0.143782	0.425676	0.337938
1	0.229735	0.1048	0.453224	0.447154	0.196974	0.262289	0.351551	0.30967
1	0.518202	0.0224351	0.490896	0.356465	0.400192	0.483544	0.351551	0.379637
1	0.485102	0.0269233	0.378665	0.344729	0.289232	0.533972	0.351551	0.309094
1	0.127105	0.172892	0.118904	0.217636	0.019589	-0.0261351	0.351551	0.168656
1	-0.0234026	0.328472	0.155088	0.254554	0.116951	0.16618	0.34515	0.224713
1	0.114603	0.183225	0.219094	0.297891	0.369064	0.249164	0.422737	0.290769
1	0.0414997	0.253182	0.317625	0.496531	0.281068	0.243264	0.408203	0.397067
1	-0.309385	0.711014	0.480014	0.341234	0.297387	0.374043	0.509348	0.50276
1	-0.217917	0.594751	0.322433	0.281874	0.204639	0.438833	0.435168	0.368573
1	-0.227281	0.607432	0.302483	0.308675	0.482297	0.468053	0.427574	0.35207
1	-0.0235764	0.328688	0.349546	0.329088	0.307347	0.383626	0.401779	0.317377
1	-0.335052	0.73987	0.623331	0.417457	0.506521	0.567321	0.427574	0.436363
1	0.0674976	0.226432	0.17662	0.362037	0.14845	0.428255	0.359641	0.307164
1	0.0901788	0.204779	0.175541	0.361929	0.27217	0.0792028	0.365405	0.321118
1	0.00307739	0.296362	0.402524	0.403876	0.531719	0.374392	0.365405	0.36982
1	0.173731	0.1384	0.161674	0.324023	0.234455	0.167134	0.468988	0.365153
1	-0.324302	0.728014	0.862264	0.572376	0.702614	0.697927	0.521743	0.545187
1	0.00427702	0.294951	0.788646	0.613252	0.515531	0.475016	0.521743	0.517472
1	-0.683353	0.953146	0.846737	0.485823	0.718731	0.614104	0.569749	0.589819
1	-0.0115099	0.313828	0.424346	0.492207	0.656454	0.252143	0.509348	0.467392
1	-0.278831	0.674305	0.756754	0.63112	0.624713	0.650611	0.571802	0.535268
1	0.0435571	0.25099	0.180491	0.338576	0.331738	0.169997	0.427574	0.331874
1	0.454518	0.0318388	0.211548	0.302147	0.311018	0.468845	0.426075	0.389559
1	0.0590969	0.234852	0.226321	0.37213	0.298383	0.421403	0.427574	0.322175
1	0.108561	0.188388	0.18465	0.374057	0.205018	0.287938	0.427574	0.330968
1	0.334537	0.0608261	0.222283	0.499949	0.207417	0.327038	0.427574	0.394074
1	-0.0253704	0.330928	0.409981	0.403033	0.48528	0.520473	0.372714	0.378136
1	0.119491	0.179129	0.317853	0.290337	0.296433	0.340517	0.359641	0.320749
1	0.0569798	0.237007	0.509655	0.423656	0.357455	0.505064	0.427574	0.373595
1	-0.257592	0.647427	0.329648	0.371129	0.261613	0.457692	0.427574	0.393514
1	-0.27267	0.666616	0.802396	0.48082	0.326103	0.538426	0.359641	0.433202
1	0.0213233	0.27533	0.443017	0.421613	0.322483	0.441652	0.372714	0.417443
1	-0.46287	0.854121	0.675769	0.413695	0.348995	0.471798	0.414267	0.379209
1	-0.0748901	0.395496	0.556909	0.25584	0.368088	0.396181	0.408203	0.34724
1	0.229944	0.10469	0.567507	0.318309	0.236028	0.22911	0.359641	0.28651
1	-0.0204027	0.324745	0.47162	0.431567	0.542775	0.37228	0.43062	0.439377
1	0.603702	0.0139614	0.0788314	0.229295	0.0888743	-0.128842	0.365405	0.264843
1	-0.120763	0.458807	0.284932	0.319934	0.413227	0.448339	0.372714	0.361202
1	0.113684	0.184003	0.262191	0.326794	0.234431	0.382752	0.502516	0.383241
1	0.595394	0.0146223	0.148357	0.227328	0.126058	0.236752	0.329588	0.316705
1	0.255118	0.0920905	0.142399	0.405677	0.142568	-0.0552666	0.351551	0.276434
1	0.084622	0.209938	0.202956	0.327608	0.199753	0.336483	0.359641	0.343527
1	-0.108301	0.441385	0.217227	0.314393	0.555873	0.270088	0.364864	0.308097
1	0.139587	0.163041	0.213226	0.423501	0.430509	0.242534	0.365405	0.339759
1	-0.0612049	0.377171	0.267981	0.244144	0.375517	0.211629	0.359641	0.319434
1	-0.221958	0.600241	0.432285	0.451271	0.592027	0.436874	0.43062	0.455388
1	-0.092714	0.419801	0.243318	0.361467	0.175026	0.173151	0.426674	0.360243
1	-0.183628	0.547346	0.511626	0.387388	0.433735	0.273798	0.468988	0.460682
1	-0.560865	0.910588	0.655023	0.352959	0.507809	0.501688	0.427574	0.374104
1	-0.103003	0.434019	0.316364	0.309407	0.363502	0.222646	0.442692	0.349257
1	0.0184368	0.278595	0.194806	0.328172	0.289149	0.048703	0.43062	0.343104
1	-0.0124679	0.314995	0.362697	0.359418	0.373584	0.411326	0.365405	0.313207
1	0.166321	0.143467	0.176327	0.352972	0.312672	0.145551	0.43062	0.339747
1	-0.140642	0.486788	0.459812	0.420775	0.445474	0.387405	0.365405	0.391708
1	-0.51848	0.889084	0.572014	0.384031	0.413784	0.456625	0.473804	0.416998
1	0.448657	0.0328754	0.181036	0.18933	0.22082	0.144356	0.408203	0.291749
1	-0.126757	0.467225	0.184124	0.239933	0.371281	0.391956	0.414267	0.347871
1	-0.193683	0.561377	0.297136	0.416097	0.232287	0.338592	0.521743	0.446229
1	0.368407	0.0507722	0.269719	0.423379	0.109865	0.289275	0.502516	0.4245
1	-0.00471326	0.305621	0.404035	0.439151	0.594123	0.490099	0.482149	0.447189
1	-0.0553517	0.369436	0.546755	0.33664	0.43956	0.590069	0.477321	0.399662
1	0.0162544	0.281079	0.323225	0.429426	0.444946	0.309121	0.5651	0.473715
1	-0.189213	0.55515	0.143284	0.264259	0.199022	-0.0734457	0.408203	0.24882
1	0.302737	0.0719342	0.234554	0.314002	0.335089	0.383299	0.46136	0.364309
1	0.0566425	0.237352	0.546057	0.419448	0.502505	0.571414	0.477321	0.460088
1	-0.135079	0.478942	0.830559	0.455609	0.558724	0.674791	0.596693	0.540284
1	-0.0579121	0.372812	0.350729	0.438987	0.316338	0.230164	0.494631	0.431513
1	-0.030586	0.337484	0.473224	0.390193	0.427971	0.354044	0.473804	0.450367
1	-0.946456	0.989001	0.854147	0.561693	0.660128	0.688582	0.596693	0.578011
1	-0.0279958	0.33422	0.699017	0.412201	0.364402	0.445613	0.468988	0.422502
1	0.135267	0.166398	0.26164	0.623838	0.38774	0.543134	0.571802	0.521684
1	-0.307628	0.70897	0.885771	0.602146	0.823971	0.550682	0.571802	0.563493
1	-0.547398	0.904198	0.709137	0.632186	0.69261	0.498521	0.55852	0.588379
1	-0.759235	0.968972	0.69772	0.512837	0.557369	0.448801	0.488896	0.463306
1	-0.192842	0.560206	0.313134	0.422668	0.416734	0.156531	0.43062	0.357663
1	0.0656929	0.228223	0.189052	0.212983	0.128844	0.219121	0.329588	0.295588
1	-0.130547	0.472557	0.302585	0.352281	0.42938	0.397314	0.468988	0.404921
1	-0.117184	0.453791	0.318898	0.19553	0.365515	0.339131	0.34515	0.376454
1	0.117952	0.180411	0.48987	0.379632	0.261977	0.500422	0.46136	0.396318
1	0.342607	0.0582735	0.578153	0.512081	0.403427	0.602143	0.468988	0.458463
1	-0.0428605	0.353156	0.814518	0.573106	0.74415	0.85146	0.521743	0.559982
1	-0.00754267	0.309023	0.424658	0.468417	0.433257	0.499467	0.509348	0.441492
1	-0.124884	0.464592	0.326143	0.508526	0.251844	0.294501	0.482149	0.409945
1	-0.348655	0.754385	0.392243	0.274023	0.312753	0.305138	0.351551	0.283261
1	-0.430086	0.829503	0.697114	0.354307	0.408825	0.503411	0.482149	0.425728
1	-0.58135	0.919572	0.774684	0.322025	0.440019	0.531146	0.494631	0.480197
1	-0.0341768	0.342034	0.644889	0.357518	0.398025	0.410187	0.377716	0.338387
1	-0.270141	0.663434	0.616501	0.385045	0.46691	0.495353	0.377716	0.286499
1	-0.102891	0.433865	0.682875	0.333094	0.339783	0.515558	0.377716	0.345985
1	-0.162349	0.517431	0.597555	0.37313	0.479529	0.419523	0.359641	0.355282
1	0.174291	0.138023	0.227038	0.207859	0.131421	0.400406	0.326896	0.242009
1	-0.276991	0.672018	0.557114	0.344663	0.423742	0.543175	0.414267	0.338108
1	0.373355	0.0494418	0.306809	0.331561	0.352378	0.28057	0.365405	0.317213
1	0.100505	0.195444	0.385677	0.193334	0.366275	0.270757	0.359641	0.276886
1	0.345503	0.0573822	0.209886	0.166946	0.170679	0.192125	0.351551	0.209813
1	-0.262082	0.653195	0.397617	0.323653	0.506507	0.482975	0.414267	0.362168
1	-0.487027	0.870315	0.893317	0.468512	0.548719	0.547066	0.414267	0.405366
1	-0.0251069	0.330599	0.384944	0.487115	0.358046	0.287473	0.359641	0.294701
1	-0.149532	0.499339	0.337099	0.424792	0.419575	0.393124	0.425676	0.398106
1	-0.186711	0.551657	0.641747	0.387259	0.458094	0.586302	0.408203	0.365727
1	0.00784277	0.29078	0.312942	0.466411	0.273002	0.297373	0.427574	0.318704
1	-0.346066	0.751664	0.758532	0.462432	0.426638	0.586814	0.509348	0.488476
1	-0.18315	0.546676	0.460851	0.502577	0.367764	0.271305	0.468988	0.428991
1	0.283326	0.0796062	0.251648	0.382742	0.275702	0.362603	0.521743	0.334783
1	-0.215569	0.59155	0.563457	0.414178	0.483402	0.395286	0.365405	0.36089
1	-0.171394	0.530175	0.761192	0.416466	0.331533	0.564852	0.426674	0.364519
1	-0.409029	0.812017	0.813786	0.462172	0.468421	0.608011	0.521743	0.477599
1	-0.169389	0.527354	0.445362	0.417056	0.427243	0.356522	0.482149	0.388285
1	-0.0528864	0.366198	0.441908	0.217425	0.214949	0.455126	0.422737	0.358329
1	0.0402729	0.254494	0.358896	0.406984	0.291727	0.356126	0.468988	0.343889
1	0.416391	0.0391904	0.319578	0.357506	0.171408	0.161295	0.408203	0.300114
1	0.178486	0.135228	0.231507	0.304723	0.31336	0.225244	0.482149	0.335699
1	0.280847	0.0806383	0.189237	0.26753	0.325071	0.22908	0.351551	0.270598
1	0.184267	0.131455	0.236602	0.426731	0.290665	0.257729	0.351551	0.309772
1	-0.335117	0.739941	0.434225	0.415338	0.415372	0.35904	0.408203	0.353927
1	-0.428436	0.82818	0.464239	0.272588	0.388586	0.417004	0.351551	0.343692
1	0.531814	0.0208092	0.260862	0.370964	0.46037	0.306573	0.43062	0.377792
1	-0.227229	0.607363	0.247267	0.354753	0.435348	0.327221	0.46136	0.397454
1	0.158601	0.14891	0.236105	0.27069	0.445679	0.268586	0.435168	0.380054
1	0.352005	0.0554277	0.127665	0.220995	0.0149677	-0.0591435	0.326896	0.203845
1	-0.101225	0.431555	0.21289	0.346858	0.254519	0.276766	0.473804	0.367443
1	0.0425952	0.252013	0.493593	0.440397	0.582373	0.441105	0.571802	0.448559
1	0.529658	0.0210589	0.247476	0.367024	0.262375	0.231507	0.482149	0.351672
1	0.346316	0.0571344	0.128189	0.197223	0.138932	0.114245	0.34515	0.226542
1	-0.272719	0.666677	0.23212	0.327632	0.259891	0.402114	0.468988	0.324289
1	0.372844	0.0495777	0.163301	0.25473	0.29273	0.269678	0.309413	0.308773
1	0.422557	0.0378997	0.2565	0.265223	0.340867	0.240582	0.408203	0.319484
1	0.312647	0.0682853	0.136993	0.298238	0.258709	0.314025	0.435168	0.332341
1	0.422396	0.0379328	0.247335	0.336225	0.488073	0.177718	0.46136	0.358628
1	0.232764	0.103206	0.121322	0.168946	0.26992	0.281737	0.309413	0.211284
1	0.317721	0.0664843	0.478617	0.313622	0.440458	0.511765	0.414267	0.371101
1	0.322637	0.0647814	0.346229	0.310642	0.380472	0.518563	0.427574	0.386789
1	0.208927	0.11635	0.178082	0.286179	0.351224	0.166739	0.482149	0.340131
1	0.245533	0.0967184	0.25614	0.213548	0.383012	0.296533	0.365405	0.303487
1	0.553918	0.0184117	0.178354	0.288687	-0.015885	0.0879218	0.468988	0.338614
1	0.0259202	0.270179	0.256822	0.294298	0.317081	0.29857	0.365405	0.349537
1	-0.356728	0.762736	0.81423	0.486915	0.523216	0.413797	0.365405	0.349606
1	0.0196697	0.277198	0.182183	0.307415	0.277579	0.161461	0.359641	0.314877
1	-0.190204	0.556532	0.416312	0.349421	0.21897	0.359206	0.359641	0.326865
1	-0.356639	0.762644	0.522037	0.439488	0.562783	0.572989	0.365405	0.374702
1	-0.255139	0.644259	0.509479	0.394733	0.378899	0.485023	0.427574	0.406875
1	0.144179	0.159532	0.325516	0.30376	0.147443	0.199911	0.414267	0.271181
1	0.348922	0.0563465	0.311689	0.381687	0.243012	0.283007	0.427574	0.331684
1	0.487593	0.0265572	0.232037	0.340018	0.269594	0.214412	0.414267	0.316888
1	-0.738651	0.965279	0.286468	0.405604	0.367736	0.540416	0.365405	0.435424
1	0.400963	0.0426069	0.138072	0.213998	0.231459	0.253527	0.351551	0.289862
1	0.0230352	0.273405	0.212559	0.216724	0.2559	0.187761	0.453805	0.215075
1	-0.0642858	0.381268	0.225266	0.255527	0.212985	0.162976	0.468988	0.255314
1	0.0193918	0.277512	0.288667	0.260061	0.124462	0.2262	0.47378	0.368673
1	0.161314	0.146978	0.254486	0.607497	0.407021	0.396532	0.509348	0.506608
1	-0.0816602	0.404674	0.231804	0.240342	0.116256	0.603014	0.482149	0.413765
1	0.0841271	0.210402	0.256713	0.366849	0.383837	0.46462	0.468988	0.417449
1	-0.0510718	0.363823	0.363013	0.295738	0.358831	0.458795	0.47378	0.467553
1	-0.223701	0.6026	0.185735	0.343457	0.419166	0.112778	0.43062	0.371671
1	-0.00154546	0.301836	0.60412	0.286704	0.142343	0.166583	0.43062	0.321033
1	0.15061	0.154722	0.288738	0.379315	0.167366	0.421394	0.426674	0.312312
1	-0.00707663	0.308461	0.287429	0.370159	0.218874	0.417229	0.43062	0.401517
1	0.0988544	0.196914	0.370772	0.394122	0.389301	0.414262	0.481069	0.460434
1	0.338069	0.0596963	0.256384	0.516349	0.27783	0.240465	0.47378	0.454135
1	0.152206	0.153546	0.389685	0.363268	0.445312	0.334809	0.546555	0.485851
1	0.3904	0.0451082	0.392034	0.27835	0.0471177	0.356485	0.46136	0.304725
1	0.0914111	0.203648	0.376652	0.241465	0.103401	0.355963	0.468988	0.323296
1	0.283701	0.0794511	0.410738	0.211695	0.206396	0.128245	0.453805	0.215496
1	-0.0322473	0.339585	0.31321	0.274506	0.100817	0.223426	0.43062	0.251708
1	-0.0439522	0.354566	0.247681	0.353117	0.286908	0.454302	0.46136	0.334186
1	0.116746	0.18142	0.420661	0.434891	0.314682	0.67405	0.476124	0.296341
1	0.0418218	0.252838	0.31791	0.33716	0.34469	0.389555	0.522022	0.385002
1	0.163791	0.145232	0.382341	0.408818	0.509078	0.334495	0.47378	0.448484
1	0.368307	0.0507993	0.196425	0.457387	0.249468	0.00961084	0.481069	0.404705
1	0.135469	0.16624	0.204513	0.296931	0.367369	0.157297	0.481069	0.432292
1	-0.0218861	0.326585	0.676051	0.475368	0.504683	0.383976	0.62133	0.490844
1	0.303956	0.0714756	0.680321	0.382668	0.47864	0.344594	0.494631	0.517014
1	0.269275	0.085619	0.755946	0.365692	0.185999	0.17868	0.47378	0.446877
1	-0.0102173	0.312258	0.273193	0.434867	0.297389	0.03078	0.494631	0.488331
1	0.0946771	0.200673	0.849743	0.56525	0.507724	0.503762	0.509348	0.509696
1	-1.02117	0.992761	0.56444	0.436722	0.356135	0.482817	0.522022	0.444567
1	0.0207205	0.27601	0.568298	0.480873	0.425742	0.319669	0.482149	0.458722
1	0.119147	0.179415	0.823354	0.437096	0.361441	0.412905	0.546555	0.351773
1	-0.777259	0.971891	0.590585	0.403256	0.355715	0.463144	0.509348	0.404228
1	0.0624341	0.231481	0.500853	0.669071	0.611264	0.583496	0.62133	0.561981
1	0.158875	0.148714	0.79204	0.330182	0.453727	0.242949	0.53188	0.418518
1	0.00345516	0.295917	0.537874	0.365052	0.306969	0.251662	0.47378	0.41369
1	0.0453205	0.249122	0.581054	0.450551	0.443172	0.236101	0.53188	0.384224
1	0.0705477	0.223428	0.417514	0.36884	0.387319	0.483497	0.481069	0.370782
1	0.233692	0.102722	0.422092	0.545128	0.47534	0.604777	0.509348	0.529096
1	-0.618126	0.933658	0.686974	0.562577	0.60837	0.883874	0.55852	0.620598
1	-0.0283732	0.334695	0.396446	0.665947	0.369158	0.448125	0.62133	0.598269
1	-1.29867	0.998481	0.627111	0.529145	0.898568	0.588296	0.540089	0.477559
1	0.275321	0.0829831	0.38119	0.578048	0.613882	0.256767	0.482149	0.508303
1	0.231992	0.10361	0.513506	0.582009	0.374277	0.618401	0.55852	0.500279
1	0.287616	0.077849	0.306847	0.434001	0.157684	0.206476	0.482149	0.333784
1	-0.321187	0.724516	0.624112	0.384965	0.492654	0.762006	0.541954	0.506415
1	-0.234765	0.617467	0.765014	0.628328	0.522059	0.848217	0.5651	0.598678
1	0.0138113	0.283877	0.346689	0.323889	0.40851	0.197503	0.558284	0.469689
1	0.109368	0.187691	0.234288	0.360206	0.419919	0.176145	0.453805	0.390785
1	0.0772113	0.216966	0.396278	0.434557	0.562365	0.574015	0.56784	0.440277
1	-0.00903413	0.310825	0.300882	0.606088	0.630476	0.726692	0.629668	0.659685
1	-0.100068	0.429951	0.237945	0.50452	0.609685	0.523353	0.55852	0.600098
1	0.255958	0.0916947	0.314073	0.347172	0.508516	0.0949025	0.307423	0.457963
1	0.046555	0.24782	0.405829	0.289713	0.250014	0.0384718	0.541954	0.39452
1	0.104401	0.192007	0.259411	0.246252	0.19881	0.21271	0.482149	0.370684
1	-0.166608	0.523437	0.189141	0.325149	0.304662	0.246343	0.481069	0.332831
1	-0.582252	0.919948	0.672783	0.699569	0.843987	1.03565	0.662148	0.750256
1	-0.301113	0.701319	0.84061	0.788361	0.589224	0.979109	0.662148	0.828322
1	-0.512214	0.885545	0.730287	0.612967	0.67101	0.616425	0.632638	0.680331
1	-0.524984	0.892655	0.894205	0.629842	0.569356	0.576586	0.662148	0.749564
1	-0.826159	0.97853	0.927864	0.751237	0.740636	0.894571	0.662148	0.753747
1	-0.737021	0.964969	0.835443	0.664262	0.755454	0.891497	0.662148	0.742844
1	-0.322534	0.726032	0.683825	0.567403	0.573318	0.480627	0.596998	0.641513
1	-0.448612	0.843797	0.63582	0.645203	0.66966	0.524521	0.522022	0.522636
1	0.0166005	0.280685	0.508737	0.595731	0.48289	0.424686	0.522022	0.554767
1	-0.0429403	0.353259	0.673844	0.648402	0.604737	0.680732	0.570462	0.627812
1	-0.372248	0.778234	0.742556	0.641096	0.44044	0.495863	0.570462	0.608749
1	0.0388314	0.256042	0.460276	0.600144	0.560388	0.545795	0.569749	0.519762
1	-0.121378	0.459669	0.243963	0.504166	0.208874	0.308062	0.535196	0.475542
1	-0.240091	0.624547	0.506422	0.568451	0.453195	0.548238	0.588816	0.614401
1	-0.531188	0.895967	0.294623	0.608617	0.748956	0.532079	0.599532	0.605379
1	-0.46763	0.857439	0.677482	0.597974	0.592248	0.715498	0.515091	0.610227
1	-1.65179	0.999793	0.951142	0.816665	1.07307	1.13555	0.662148	0.795191
1	-1.42978	0.999275	0.797312	0.784011	0.763804	0.808331	0.662148	0.693817
1	-1.52677	0.999581	0.686178	0.784444	0.632501	0.777834	0.662148	0.766985
1	-0.331831	0.736354	0.483999	0.622809	0.584402	0.79623	0.56029	0.533086
1	0.2129	0.114063	0.461743	0.306429	0.281237	0.286637	0.575136	0.457726
1	-0.173051	0.532506	0.51659	0.401904	0.366011	0.445506	0.55852	0.49981
1	-0.165645	0.522079	0.852995	0.698926	0.864911	1.09518	0.659642	0.72704
1	-0.621818	0.934938	0.797764	0.656014	0.59429	0.813583	0.599532	0.670387
1	-0.124375	0.463876	0.177503	0.643605	0.418205	0.397419	0.55852	0.516372
1	0.215163	0.112778	0.218031	0.47824	0.345207	0.361275	0.515076	0.50105
1	-0.583575	0.920497	0.762137	0.600035	0.616982	0.618675	0.522022	0.520549
1	-0.931931	0.988072	0.626606	0.757773	0.502462	0.580492	0.659642	0.643635
1	-1.50055	0.999514	0.878267	0.671297	0.854672	0.8784	0.575136	0.716572
1	-1.2443	0.997937	0.813464	0.629108	0.458205	0.479791	0.570462	0.656373
1	0.00903542	0.289393	0.475162	0.60469	0.533014	0.651424	0.55852	0.54815
1	-0.606268	0.929386	0.687577	0.595226	0.724167	0.838587	0.596998	0.747892
1	0.0827862	0.211663	0.48806	0.598329	0.670182	0.59388	0.515076	0.518148
1	-1.61363	0.999743	0.736583	0.615535	0.800847	0.725023	0.575136	0.711818
1	0.394967	0.0440102	0.307857	0.512049	0.344012	0.362405	0.515091	0.45382
1	0.141812	0.161333	0.277325	0.395302	0.323873	0.457325	0.575136	0.528568
1	-0.493438	0.874348	0.634036	0.580731	0.445245	0.631659	0.570939	0.533757
1	0.00419592	0.295046	0.25793	0.467627	0.47602	0.421657	0.515091	0.572119
1	-0.807788	0.976238	0.42836	0.703629	0.813364	0.673703	0.575136	0.669506
1	-0.378744	0.784502	0.927335	0.734661	0.70562	0.950134	0.632638	0.734465
1	-0.046496	0.357861	0.151948	0.411609	0.192157	0.153126	0.481069	0.337913
1	-0.147055	0.495842	0.274347	0.604372	0.521099	0.640741	0.575136	0.603499
1	0.24815	0.0954348	0.286541	0.752556	0.489366	0.479895	0.570462	0.610098
1	-0.460196	0.852229	0.873199	0.692461	0.868018	0.816756	0.494631	0.51284
1	0.0949359	0.200438	0.325759	0.594429	0.541552	0.481271	0.515091	0.520607
1	-0.0987557	0.428136	0.628567	0.648352	0.804167	0.551974	0.5651	0.560466
1	-1.01952	0.992693	0.659662	0.629378	0.577272	0.660086	0.62133	0.567234
1	-0.453365	0.847303	0.894201	0.560968	0.383128	0.483351	0.629668	0.630207
1	-0.26053	0.651206	0.52331	0.616296	0.504092	0.539092	0.575136	0.586782
1	-0.449797	0.844677	0.553767	0.591369	0.660345	0.661917	0.662148	0.695063
1	-1.22142	0.997653	0.836909	0.696378	0.705181	0.767784	0.662148	0.686758
1	-0.141374	0.487821	0.824371	0.720709	0.715312	0.668109	0.62133	0.701662
1	-1.50325	0.999521	0.994083	0.78382	0.917332	0.979584	0.605128	0.720879
1	-1.22497	0.997699	0.9923	0.865229	1.16782	1.08065	0.662148	0.819008
1	-1.20833	0.997473	0.854949	0.711666	0.675949	0.822305	0.659642	0.777708
1	-0.547965	0.904475	0.537883	0.679346	0.465513	0.564298	0.632638	0.664153
1	0.19139	0.126929	0.166111	0.394344	0.229805	0.223848	0.494631	0.444315
1	0.116065	0.181992	0.136984	0.582728	0.378266	0.212721	0.49022	0.456994
1	-0.829502	0.978923	0.841996	0.776992	0.892273	0.909472	0.659642	0.736904
1	-0.374352	0.780278	0.772996	0.817477	0.91997	0.744667	0.659642	0.689387
1	-0.347172	0.752829	0.49534	0.708163	0.61696	0.693281	0.494631	0.590468
1	-0.483809	0.86825	0.590267	0.641675	0.623301	0.711327	0.55852	0.579917
1	-0.523828	0.892028	0.790971	0.670587	0.508684	0.747313	0.570462	0.550147
1	-0.560466	0.910404	0.814694	0.50828	0.538134	0.595266	0.570462	0.551316
1	-0.34706	0.752711	0.431947	0.466381	0.461013	0.492682	0.515076	0.498225
1	-0.191876	0.558862	0.389524	0.544635	0.476573	0.335585	0.515076	0.459591
1	-0.662406	0.947569	0.581969	0.766544	0.579683	0.587286	0.599532	0.623582
1	-1.16287	0.996735	0.924565	0.79176	0.880242	0.822614	0.629668	0.709072
1	0.139368	0.16321	0.223772	0.380242	0.239136	0.46397	0.49022	0.414298
1	-0.778769	0.972123	0.681118	0.547257	0.550297	0.811783	0.535196	0.531621
1	0.151436	0.154112	0.180912	0.665952	0.414364	0.662133	0.570462	0.623174
1	0.0565101	0.237488	0.175373	0.402262	0.171743	0.457379	0.515091	0.470973
1	0.261971	0.0889046	0.180423	0.566821	0.399596	0.483526	0.515091	0.489588
1	-0.0095115	0.311402	0.153875	0.447709	0.282392	0.355196	0.515076	0.459256
1	-1.70059	0.999843	0.974611	0.855416	0.983894	1.00041	0.662148	0.821472
1	-0.11144	0.445761	0.584942	0.646789	0.805831	0.726723	0.522022	0.567563
1	-1.07236	0.994568	0.847895	0.784714	0.810849	0.935699	0.66995	0.764596
1	-1.36649	0.998964	0.862509	0.690591	0.819017	0.82515	0.683112	0.804532
1	-0.24103	0.625789	0.537486	0.65324	0.672945	0.511774	0.55852	0.583923
1	-0.177804	0.539184	0.813424	0.650608	0.976779	1.03456	0.662148	0.757978
1	-0.32486	0.728638	0.979167	0.650343	0.847573	0.949853	0.575136	0.716636
1	0.232635	0.103273	0.199503	0.644595	0.462433	0.40634	0.570462	0.505044
1	-1.61202	0.999741	0.961861	0.822856	1.18335	0.913549	0.61097	0.76337
1	-1.09711	0.995274	0.946788	0.881937	1.03359	1.02018	0.629668	0.811561
1	0.0566415	0.237353	0.351239	0.491469	0.32214	0.511732	0.49022	0.411168
1	-0.917698	0.987086	0.508821	0.478558	0.683014	0.70283	0.49022	0.492054
1	-0.983549	0.991062	0.8385	0.678938	0.903113	1.02588	0.662148	0.763687
1	-0.798922	0.975048	0.85021	0.673506	0.930773	1.03327	0.599532	0.676284
1	-0.0318232	0.339048	0.175702	0.568683	0.504091	0.426568	0.541954	0.562569
1	0.104056	0.192309	0.298204	0.510224	0.247677	0.485679	0.570939	0.519543
1	0.0544324	0.239619	0.322404	0.59639	0.573501	0.446374	0.535196	0.555051
1	-1.54872	0.99963	0.788018	0.643607	0.643925	0.740993	0.629668	0.689985
1	-0.771185	0.970939	0.782803	0.600116	0.53842	0.573734	0.494631	0.508718
1	-1.19471	0.997271	0.687	0.652247	0.833245	0.689263	0.494631	0.551033
1	0.0761948	0.217943	0.248765	0.582797	0.360467	0.316436	0.605128	0.523297
1	0.169768	0.141091	0.143983	0.478561	0.412197	0.244387	0.515076	0.409699
1	-0.541625	0.901336	0.716652	0.730739	0.922715	0.846364	0.629668	0.695279
1	-0.460999	0.852799	0.707655	0.64775	0.740899	0.710884	0.565878	0.601602
1	-1.32938	0.998723	0.909611	0.648647	0.899217	0.778035	0.629668	0.716413
1	-0.2728	0.66678	0.308382	0.534952	0.642103	0.617027	0.515076	0.544195
1	0.0794746	0.214802	0.242502	0.580598	0.541611	0.454889	0.605128	0.564208
1	-1.04645	0.993718	0.444307	0.566539	0.710844	0.662714	0.515076	0.555729
1	-0.819571	0.977734	0.381151	0.513953	0.450498	0.53947	0.515091	0.530078
1	0.0631295	0.230783	0.229977	0.675536	0.535256	0.550277	0.599532	0.587888
1	-0.16624	0.522917	0.365198	0.624651	0.588725	0.718071	0.588816	0.622366
1	0.131068	0.169714	0.276912	0.385178	0.803248	0.66863	0.62133	0.51363
1	0.212559	0.114257	0.307099	0.446955	0.620817	0.292867	0.482149	0.392375
1	-0.206845	0.579591	0.604099	0.538885	0.663414	0.367853	0.54628	0.421188
1	-0.89656	0.985472	0.779438	0.612469	0.626062	0.678273	0.683112	0.659305
1	-0.0738929	0.39415	0.368096	0.628178	0.809566	0.91227	0.58785	0.599365
1	0.194838	0.124786	0.180675	0.303118	0.265538	0.41246	0.569749	0.455142
1	-0.187376	0.552585	0.451647	0.568714	0.392225	0.547691	0.515091	0.551868
1	-0.226284	0.606089	0.31563	0.41804	0.260497	0.348389	0.569749	0.472347
1	0.0387649	0.256114	0.402113	0.5164	0.762436	0.694124	0.5651	0.505129
1	0.117103	0.181121	0.268358	0.394867	0.435638	0.548799	0.49022	0.470385
1	0.114227	0.183543	0.409268	0.479826	0.585135	0.646114	0.55852	0.497834
1	0.175862	0.136971	0.703178	0.540786	0.383702	0.405289	0.515076	0.485309
1	-0.5253	0.892826	0.739497	0.614943	0.669477	0.80965	0.55852	0.561215
1	-0.822313	0.978069	0.590983	0.674764	0.691297	0.573061	0.515076	0.537668
1	-0.0294367	0.336034	0.269422	0.56639	0.416659	0.408844	0.49022	0.490283
1	-0.905617	0.986187	0.87062	0.665658	0.813382	0.693409	0.575136	0.686749
1	-0.203048	0.574357	0.549731	0.587807	0.518582	0.747915	0.569749	0.606596
1	-0.924181	0.987545	0.822554	0.696337	0.924785	0.727023	0.570462	0.672884
1	-0.664291	0.948096	0.639483	0.512459	0.952327	0.566045	0.575136	0.666347
1	-0.661481	0.947309	0.859587	0.600132	0.579234	0.55088	0.570462	0.578261
1	-0.432061	0.831075	0.77477	0.56413	0.623426	0.66218	0.662148	0.678519
1	0.082835	0.211617	0.398346	0.458447	0.450278	0.423618	0.515076	0.425534
1	-0.225596	0.605161	0.617787	0.602239	0.48649	0.434781	0.55852	0.539065
1	0.147006	0.157402	0.32546	0.388229	0.361995	0.354968	0.515076	0.474878
1	-0.193245	0.560767	0.43059	0.489487	0.811793	0.615086	0.570462	0.562577
1	-0.00685165	0.30819	0.216976	0.438671	0.449149	0.430543	0.515076	0.443799
1	0.19486	0.124772	0.149189	0.268423	0.189479	0.160394	0.49022	0.408475
1	-0.226473	0.606344	0.377493	0.412681	0.274441	0.493774	0.5651	0.379084
1	-0.434629	0.833102	0.899812	0.495566	0.441165	0.574875	0.482149	0.447046
1	-0.270362	0.663712	0.381559	0.681114	0.821792	0.861746	0.629668	0.741143
1	-0.24548	0.631657	0.40661	0.58577	0.419102	0.608661	0.515091	0.473477
1	-0.290894	0.689088	0.715954	0.596232	0.564013	0.663378	0.659642	0.691445
1	-0.231709	0.613381	0.708581	0.689463	0.654084	0.766969	0.588816	0.723653
1	0.242099	0.0984264	0.470151	0.506882	0.322374	0.418894	0.5651	0.461031
1	0.137437	0.164705	0.248249	0.671216	0.440983	0.635085	0.569749	0.555926
1	-0.125005	0.464762	0.486766	0.639645	0.547309	0.541431	0.535196	0.506195
1	-0.132818	0.475755	0.346036	0.628003	0.600929	0.435569	0.49022	0.448426
1	-0.207679	0.580739	0.527481	0.744714	0.668365	0.602816	0.522022	0.538721
1	-1.56698	0.999666	0.97103	0.788701	0.958535	1.00969	0.671995	0.859038
1	0.0578612	0.236108	0.835454	0.720162	0.917979	0.942049	0.662148	0.780246
1	-0.0219553	0.326671	0.580185	0.678052	0.436255	0.577867	0.49022	0.517954
1	-0.851444	0.981334	0.782826	0.61968	0.642275	0.770546	0.5651	0.62465
1	-1.18362	0.997095	0.922627	0.581347	0.508111	0.89911	0.5651	0.577145
1	-1.62449	0.999759	0.973807	0.674553	0.828439	0.886848	0.61097	0.711851
1	-1.36131	0.998933	0.928252	0.767948	0.898213	1.13411	0.66995	0.821631
1	-0.666046	0.948581	0.706454	0.698645	0.619744	0.636596	0.515076	0.614857
1	-0.643143	0.941892	0.61393	0.662433	0.691696	0.647255	0.56029	0.68414
1	-0.400033	0.804136	0.578611	0.571021	0.535388	0.720372	0.570462	0.607292
1	-0.440719	0.83783	0.312552	0.550276	0.355776	0.504055	0.515076	0.521372
1	-0.0524921	0.365682	0.224414	0.538974	0.324825	0.274155	0.515091	0.481013
1	0.0317981	0.263683	0.281247	0.552507	0.375803	0.271237	0.482149	0.375937
1	-0.554391	0.907566	0.528398	0.605443	0.591486	0.326679	0.442692	0.421904
1	-1.22999	0.997763	0.463381	0.515592	0.584527	0.494556	0.426674	0.368555
1	-0.53839	0.899699	0.64438	0.619687	0.46095	0.440513	0.442692	0.429135
1	-0.238444	0.622363	0.374934	0.461972	0.459558	0.263625	0.364864	0.349166
1	-0.991978	0.991474	0.486225	0.289587	0.304687	0.376521	0.359641	0.337284
1	-1.57507	0.999681	0.541895	0.416797	0.573497	0.485675	0.351551	0.3625
1	-1.49911	0.99951	0.60138	0.350177	0.472845	0.631782	0.359641	0.401221
1	-1.64659	0.999787	0.726447	0.458439	0.464216	0.470787	0.473804	0.483734
1	-0.237494	0.621101	0.262575	0.250482	0.294232	0.181932	0.329588	0.273698
1	-0.706383	0.958625	0.151684	0.266068	0.212135	0.20523	0.351551	0.305643
1	0.24129	0.0988327	0.214955	0.251155	0.399182	0.251543	0.444001	0.364489
1	0.0917316	0.203355	0.253811	0.482083	0.304669	0.309519	0.377716	0.37128
1	-1.03355	0.993246	0.814499	0.501953	0.430238	0.546774	0.468988	0.499555
1	-0.615408	0.9327	0.903009	0.580698	0.833882	0.684166	0.46136	0.520458
1	-1.09252	0.99515	0.933684	0.472867	0.6226	0.647193	0.468988	0.494672
1	0.16994	0.140973	0.177199	0.252959	0.147708	0.058219	0.426075	0.265142
1	-0.213331	0.588493	0.346013	0.347548	0.272254	0.504557	0.380281	0.369902
1	0.12367	0.175684	0.345419	0.433956	0.31694	0.385852	0.414267	0.387604
1	-0.0913699	0.417953	0.239237	0.20151	0.177872	0.213229	0.427574	0.356296
1	0.483223	0.0272028	0.185539	0.279472	0.289183	0.16801	0.351551	0.257292
1	0.222711	0.108581	0.152974	0.261892	0.370917	0.255788	0.351551	0.305455
1	0.0515555	0.242593	0.161396	0.255847	0.407859	0.264915	0.468988	0.374463
1	0.0824893	0.211943	0.111668	0.443857	0.313043	0.290675	0.468988	0.407383
1	0.15244	0.153374	0.166142	0.376145	0.383409	0.23113	0.468988	0.371319
1	0.248795	0.0951208	0.241051	0.363284	0.376574	0.192984	0.365405	0.327582
1	-0.0764114	0.397552	0.390683	0.305322	0.321268	0.363901	0.494631	0.417938
1	-0.986372	0.991202	0.937972	0.542806	0.653545	0.708683	0.509348	0.503672
1	-1.13266	0.99613	0.940534	0.455575	0.468941	0.655598	0.5651	0.554253
1	-0.891272	0.985038	0.962343	0.504008	0.604369	0.648016	0.53188	0.566269
1	0.0868849	0.207826	0.295921	0.490639	0.266249	0.111532	0.43062	0.348927
1	0.192811	0.126042	0.330758	0.418156	0.501366	0.242873	0.41703	0.381053
1	0.230026	0.104646	0.20199	0.307434	0.32591	0.170313	0.359641	0.349585
1	0.0385208	0.256376	0.28907	0.308305	0.425852	0.234465	0.468988	0.390207
1	-0.0131052	0.315772	0.290165	0.372931	0.412268	0.362814	0.451305	0.408685
1	0.071626	0.222373	0.862454	0.424479	0.560742	0.519103	0.359641	0.414876
1	-0.507429	0.882777	0.719356	0.497238	0.573339	0.441069	0.473804	0.462873
1	-0.50318	0.88027	0.697976	0.49519	0.422577	0.492071	0.473804	0.44385
1	0.291496	0.0762899	0.491231	0.381917	0.448072	0.265109	0.448893	0.398043
1	0.235143	0.101969	0.27489	0.314083	0.108671	0.17312	0.351551	0.296029
1	0.144084	0.159604	0.232696	0.305999	0.26085	0.263343	0.351551	0.332412
1	1.10215	0.000846982	0.192902	0.319047	0.113898	0.271105	0.365405	0.35258
1	-0.116486	0.452814	0.26093	0.281489	0.443924	0.407698	0.365405	0.332918
1	-0.0336144	0.341319	0.217431	0.31815	0.259811	0.259236	0.365405	0.295912
1	-0.235963	0.619064	0.218504	0.358549	0.326741	0.292161	0.521743	0.363266
1	0.131706	0.169207	0.305664	0.217379	0.228057	0.140417	0.372714	0.34024
1	0.377433	0.0483704	0.186831	0.263293	0.35876	0.037206	0.365405	0.361802
1	0.0946062	0.200737	0.209197	0.315386	0.214693	0.310045	0.329588	0.2279
1	0.177945	0.135586	0.333332	0.334816	0.514791	0.173422	0.43062	0.371377
1	-0.039386	0.348686	0.23374	0.294748	0.261816	0.0852384	0.326896	0.2599
1	0.103091	0.193157	0.211272	0.235179	0.299362	0.277097	0.309413	0.292828
1	0.196582	0.123714	0.148355	0.192941	0.189188	0.123682	0.329588	0.253614
1	0.4005	0.0427136	0.275142	0.306016	0.156864	0.133398	0.351551	0.218578
1	0.0201785	0.276622	0.344148	0.302391	0.235473	0.165632	0.351551	0.243833
1	0.205291	0.118479	0.326587	0.29705	0.413732	0.389566	0.365405	0.378964
1	0.0939858	0.2013	0.28283	0.33815	0.560226	0.496664	0.365405	0.433983
1	-0.209472	0.583204	0.164285	0.237521	0.0333444	-0.0862914	0.377716	0.275588
1	0.382397	0.0470961	0.178315	0.219913	0.226761	0.206248	0.409616	0.252811
1	0.0416046	0.253069	0.246976	0.197435	0.300521	0.354843	0.34515	0.280607
1	-0.322642	0.726153	0.587981	0.29301	0.398974	0.499113	0.46136	0.371562
1	0.262708	0.088568	0.196171	0.254508	0.380505	0.232041	0.46136	0.399969
1	0.164642	0.144636	0.165916	0.402616	0.315535	0.197972	0.46136	0.40869
1	0.177694	0.135752	0.229569	0.363871	0.243797	0.280746	0.43062	0.385465
1	-0.284589	0.681407	0.824269	0.493309	0.570297	0.520212	0.468988	0.456865
1	-0.179514	0.541582	0.88074	0.519448	0.749504	0.853724	0.521743	0.58754
1	0.183486	0.131959	0.309369	0.414347	0.639777	0.381468	0.409616	0.447271
1	-0.0242211	0.329493	0.227576	0.301181	0.275826	0.197263	0.377716	0.39688
1	0.217552	0.111434	0.320144	0.560475	0.482441	0.442307	0.502516	0.472802
1	-0.163654	0.519272	0.542781	0.423221	0.35412	0.514952	0.521743	0.480275
1	0.0213136	0.275341	0.583481	0.396965	0.412697	0.596659	0.451305	0.414477
1	0.0621906	0.231726	0.474621	0.351229	0.787054	0.599863	0.409616	0.412632
1	0.548074	0.0190179	0.133238	0.363488	0.168481	-0.0219458	0.364864	0.257331
1	0.103475	0.19282	0.170124	0.229423	0.189857	0.121497	0.351551	0.304411
1	0.128416	0.171835	0.214209	0.303917	0.385842	0.25817	0.351551	0.319291
1	-0.0574161	0.372157	0.251206	0.337274	0.425252	0.269724	0.468988	0.388301
1	0.211813	0.114685	0.294611	0.505908	0.437246	0.18286	0.468988	0.417163
1	-0.348216	0.753924	0.488747	0.371194	0.56851	0.562734	0.414267	0.402413
1	-0.307006	0.708244	0.611446	0.487576	0.616296	0.713685	0.414267	0.387634
1	-0.184691	0.548833	0.291161	0.293588	0.239156	0.229332	0.326896	0.241944
1	0.440845	0.0343075	0.162334	0.229042	0.13122	0.0545371	0.309413	0.24342
1	0.0787568	0.215486	0.367595	0.286875	0.208005	0.374636	0.351551	0.306829
1	-0.0500674	0.36251	0.293369	0.338495	0.269604	0.291006	0.351551	0.289737
1	0.41117	0.0403161	0.175207	0.256438	0.235023	0.0421947	0.298933	0.246323
1	-0.153323	0.504692	0.138906	0.288638	0.174988	0.199724	0.329588	0.251771
1	-0.0559135	0.370176	0.470704	0.281188	0.199775	0.508226	0.351551	0.319705
1	0.150354	0.154911	0.224561	0.287695	0.178614	0.126855	0.426674	0.357368
1	0.097242	0.198359	0.27524	0.322962	0.264894	0.226784	0.380281	0.346087
1	0.504236	0.024232	0.119453	0.257682	0.161535	0.142536	0.309413	0.221217
1	0.188705	0.128619	0.240149	0.251519	0.23384	0.275538	0.309413	0.321992
1	0.250485	0.0943021	0.161954	0.182479	0.203397	0.155197	0.310115	0.218396
1	0.273533	0.0837547	0.169558	0.192062	0.216849	0.200023	0.34515	0.229743
1	0.344601	0.0576585	0.162315	0.260484	0.371887	0.205257	0.329588	0.272243
1	0.184303	0.131431	0.127645	0.190866	0.0740479	-0.0810096	0.351551	0.228754
1	-0.0166835	0.320155	0.14029	0.223939	0.23149	0.143602	0.326896	0.210055
1	0.0833237	0.211157	0.232449	0.262116	0.146931	0.118199	0.328957	0.220088
1	0.045019	0.249441	0.260774	0.323946	0.401669	0.493425	0.372714	0.354284
1	-0.125306	0.465184	0.283952	0.315679	0.35412	0.485493	0.351551	0.372254
1	0.394987	0.0440054	0.190753	0.228637	0.252877	0.28202	0.359641	0.30172
1	0.106021	0.190592	0.161321	0.330272	0.585536	0.407786	0.473804	0.399542
1	0.317218	0.0666609	0.291559	0.446444	0.393338	0.298953	0.473804	0.454659
1	0.0231288	0.2733	0.168825	0.462633	0.116818	0.114666	0.46136	0.377582
1	0.0951371	0.200256	0.803879	0.439956	0.29361	0.436256	0.482149	0.410413
1	0.030061	0.265592	0.905516	0.49759	0.431156	0.412058	0.498726	0.420316
1	0.117836	0.180508	0.619437	0.480845	0.414012	0.298174	0.482149	0.462172
1	0.12755	0.172533	0.365577	0.427811	0.346031	0.374717	0.46136	0.400051
1	0.0695152	0.224442	0.254136	0.455095	0.148364	0.35167	0.473804	0.391829
1	0.0427476	0.251851	0.498038	0.509734	0.575768	0.472381	0.473804	0.440347
1	0.220563	0.109761	0.763696	0.495169	0.553293	0.519541	0.509348	0.4943
1	0.0737479	0.220308	0.751396	0.566671	0.668924	0.593532	0.546555	0.552122
1	-0.00953568	0.311432	0.593133	0.422166	0.470326	0.404201	0.414267	0.40932
1	-0.0536152	0.367154	0.556187	0.487914	0.325339	0.51128	0.422997	0.3884
1	0.112773	0.184777	0.723486	0.526026	0.524976	0.526347	0.494631	0.435531
1	0.055261	0.238768	0.280008	0.198386	0.354415	0.287974	0.351551	0.330214
1	0.109074	0.187945	0.0992469	0.21181	0.177457	-0.166654	0.351551	0.186661
1	0.252761	0.0932098	0.105549	0.251596	0.106259	0.0260069	0.329588	0.20911
1	0.106221	0.190417	0.167066	0.256315	0.207285	0.297078	0.34515	0.273767
1	0.0591984	0.234749	0.313768	0.298835	0.200575	0.326523	0.408203	0.379841
1	0.141183	0.161814	0.328286	0.359711	0.333209	0.33761	0.43062	0.315353
1	-0.0757608	0.396672	0.245245	0.323314	0.326935	0.288331	0.34515	0.345901
1	-0.171167	0.529856	0.298597	0.302839	0.254512	0.371865	0.426075	0.397773
1	0.167004	0.142994	0.213143	0.245696	0.307815	0.300362	0.351551	0.293016
1	0.194534	0.124974	0.286944	0.286739	0.226023	0.282594	0.351551	0.319771
1	0.215916	0.112352	0.129635	0.260308	0.166227	0.176339	0.351551	0.273644
1	0.0031714	0.296252	0.291353	0.25459	0.133966	0.278793	0.351551	0.232754
1	-0.00824569	0.309871	0.294191	0.350581	0.355566	0.427438	0.351551	0.372144
1	0.0922263	0.202902	0.226778	0.191174	0.302568	0.229509	0.328957	0.223792
1	0.157892	0.149418	0.333174	0.422943	0.367713	0.220443	0.43062	0.320542
1	0.317414	0.0665918	0.451561	0.322341	0.251191	0.215732	0.43062	0.352834
1	-0.00157	0.301866	0.463894	0.290379	0.340587	0.233389	0.422997	0.361879
1	0.28258	0.0799158	0.286942	0.273433	0.232085	0.263466	0.351551	0.285055
1	0.20427	0.119082	0.177545	0.280903	0.203595	0.0463605	0.351551	0.288492
1	0.128767	0.171554	0.132992	0.18958	0.0437123	-0.116841	0.329588	0.223752
1	0.0700588	0.223908	0.112234	0.183905	0.152352	0.105181	0.309413	0.203598
1	0.114412	0.183386	0.100862	0.161922	0.0514046	-0.0762804	0.329588	0.13988
1	0.125102	0.174516	0.11628	0.211511	0.0697869	0.101423	0.326896	0.229337
1	0.158429	0.149033	0.12505	0.198395	0.112671	0.119356	0.351551	0.246466
1	0.198995	0.122244	0.296172	0.394081	0.187715	0.42615	0.422737	0.377446
1	-0.00814139	0.309745	0.374243	0.35363	0.390647	0.47991	0.351551	0.387122
1	0.0753548	0.218752	0.140745	0.215326	0.30274	0.306095	0.359641	0.306308
1	-0.11422	0.449645	0.256199	0.316664	0.420843	0.337529	0.414267	0.375728
1	0.324449	0.064164	0.163339	0.269749	0.104923	0.0805749	0.427574	0.353908
1	0.0828024	0.211648	0.116287	0.219857	0.0679105	-0.0305394	0.351551	0.216454
1	0.365868	0.0514677	0.203061	0.275212	0.267419	0.444488	0.401779	0.29367
1	0.239802	0.099584	0.429101	0.414024	0.665729	0.529281	0.427574	0.466216
1	0.357331	0.0538736	0.463177	0.320732	0.578207	0.480433	0.427574	0.429148
1	0.0834861	0.211004	0.239548	0.32162	0.237523	0.386637	0.408203	0.322222
1	0.220296	0.109909	0.258885	0.255696	0.312746	0.178844	0.414267	0.282769
1	0.272605	0.084158	0.202556	0.207754	0.123892	0.283574	0.401779	0.266682
1	0.129826	0.170705	0.201845	0.176613	0.144581	0.179126	0.351551	0.25433
1	0.485058	0.0269298	0.148066	0.205913	0.215321	0.199869	0.305987	0.254869
1	0.181767	0.133076	0.0827844	0.258782	0.128782	0.23481	0.309413	0.303201
1	0.149713	0.155385	0.102648	0.175035	0.473637	0.238021	0.351551	0.312874
1	0.322975	0.0646659	0.10514	0.359994	0.397235	0.298727	0.43062	0.351799
1	0.304479	0.07128	0.146177	0.314868	0.236288	0.18152	0.329588	0.285685
1	0.0778788	0.216326	0.307143	0.499226	0.451127	0.417783	0.468988	0.406616
1	-0.138206	0.483352	0.363918	0.254426	0.321974	0.433066	0.359641	0.354431
1	0.179874	0.134314	0.201776	0.268067	0.280541	0.285057	0.329588	0.245372
1	-0.0146036	0.317603	0.471561	0.551074	0.729635	0.730564	0.521743	0.628784
1	0.211491	0.114869	0.700314	0.592694	0.608016	0.56024	0.521743	0.556287
1	0.255498	0.0919113	0.316758	0.307131	0.295795	0.75384	0.62133	0.540863
1	0.442634	0.0339744	0.21241	0.323074	0.420241	0.150857	0.453805	0.356657
1	0.054337	0.239718	0.231358	0.255318	0.179274	0.226197	0.34515	0.21163
1	0.168892	0.141692	0.345786	0.364991	0.498553	0.864279	0.521743	0.554486
1	-0.748942	0.967176	0.681693	0.573068	0.634214	0.861288	0.494631	0.507294
1	0.00138447	0.29836	0.321989	0.46526	0.506754	0.493467	0.482149	0.447104
1	-0.861005	0.982298	0.365181	0.562687	0.486716	0.634312	0.521743	0.509764
1	-0.485452	0.869308	0.877043	0.712392	0.771223	0.96428	0.546555	0.609193
1	-0.379819	0.785527	0.832823	0.673005	0.875367	0.780826	0.55852	0.629023
1	0.141284	0.161737	0.363239	0.547847	0.56555	0.458284	0.563454	0.602759
1	-1.60349	0.999728	0.950049	0.707962	0.712193	0.705467	0.624138	0.623541
1	-0.580309	0.919136	0.719712	0.637259	0.827755	0.44121	0.521743	0.558262
1	1.12024	0.000764806	0.34823	0.399881	0.481023	0.335931	0.481069	0.430683
1	-0.416879	0.818692	0.34618	0.324715	0.320556	0.326769	0.47378	0.432334
1	-0.0589213	0.374146	0.482959	0.694819	0.651288	0.628567	0.468988	0.470227
1	-1.37464	0.999011	0.7082	0.516201	0.637732	0.558917	0.494631	0.478118
1	-0.0672698	0.385252	0.295957	0.422282	0.482518	0.319974	0.47378	0.402156
1	-0.4796	0.865506	0.683967	0.586801	0.611385	0.610735	0.482149	0.488938
1	-0.249584	0.637034	0.544318	0.480429	0.372826	0.288921	0.494631	0.491215
1	-1.26524	0.998166	0.965543	0.581995	0.885844	1.00686	0.588816	0.606992
1	-1.34217	0.998812	0.883052	0.49385	0.715952	0.570785	0.521743	0.531456
1	-0.50397	0.88074	0.856573	0.653763	0.681266	0.590235	0.521743	0.504582
1	-0.62698	0.936689	0.592868	0.485546	0.509568	0.398638	0.494631	0.477535
1	-0.290373	0.688458	0.463637	0.409156	0.539467	0.441949	0.482149	0.462247
1	-1.96319	0.999964	0.765338	0.51217	0.500609	0.518915	0.481069	0.495521
1	-0.0951954	0.423219	0.317052	0.448271	0.616447	0.410333	0.47378	0.439982
1	-0.033646	0.341359	0.307473	0.471136	0.425971	0.40078	0.47378	0.41094
1	-2.40869	0.999997	0.939893	0.693028	0.775117	0.712871	0.521743	0.538487
1	-0.293371	0.692078	0.275643	0.36699	0.442832	0.22419	0.546555	0.438411
1	-0.299448	0.699344	0.307537	0.340487	0.308711	0.309367	0.509348	0.453294
1	-0.157428	0.510488	0.598377	0.344911	0.77298	0.544437	0.55852	0.556976
1	-0.931461	0.988041	0.662564	0.50164	0.403808	0.540974	0.477321	0.439505
1	-1.94941	0.999961	0.806386	0.609125	0.705417	0.710186	0.521743	0.541451
1	-0.00728233	0.308709	0.294885	0.582413	0.402286	0.474045	0.521743	0.519676
1	-0.881594	0.984211	0.517328	0.644225	0.502821	0.58571	0.521743	0.593182
1	0.218828	0.110723	0.241644	0.514052	0.554901	0.480176	0.509348	0.48572
1	-0.580113	0.919054	0.678825	0.607025	0.376046	0.500097	0.521743	0.511635
1	0.261667	0.0890441	0.394115	0.423605	0.531976	0.454297	0.494631	0.43071
1	-0.263878	0.65549	0.460164	0.628298	0.707372	0.39639	0.568793	0.582492
1	-0.278931	0.674429	0.40579	0.543085	0.583253	0.481079	0.521743	0.59126
1	-0.568771	0.914158	0.843453	0.728461	0.763084	0.785033	0.521743	0.521715
1	-0.194594	0.562643	0.571895	0.434276	0.479768	0.501967	0.481069	0.460645
1	-0.0905472	0.416823	0.793558	0.454351	0.567706	0.56286	0.468573	0.444459
1	0.405562	0.0415597	0.197784	0.405584	0.294223	0.325676	0.482149	0.435676
1	-1.01169	0.992365	0.654892	0.615606	0.660898	0.659777	0.453805	0.523392
1	-0.986692	0.991218	0.540716	0.523818	0.508089	0.585485	0.47378	0.466957
1	-0.369223	0.77527	0.0853741	0.48642	0.267532	0.161961	0.466529	0.349572
1	0.0132488	0.284523	0.0942039	0.39945	0.136294	0.155421	0.481069	0.39199
1	-0.0761229	0.397162	0.479167	0.398262	0.385453	0.464149	0.481069	0.44065
1	-0.0557553	0.369968	0.277802	0.467536	0.505974	0.448851	0.546555	0.521067
1	-0.00981959	0.311776	0.653965	0.403237	0.199254	0.468322	0.468988	0.408939
1	-2.37918	0.999997	0.851525	0.564206	0.667557	0.766367	0.481069	0.477113
1	-0.695172	0.956039	0.441824	0.470061	0.633589	0.430788	0.55852	0.539454
1	0.022967	0.273481	0.48587	0.590106	0.537365	0.457536	0.481069	0.514988
1	-0.110125	0.443927	0.474844	0.484441	0.572185	0.425224	0.481069	0.461836
1	-1.47846	0.999449	0.940336	0.658588	0.77315	0.698018	0.5651	0.649703
1	0.156034	0.150757	0.429124	0.630914	0.584322	0.53046	0.56784	0.552419
1	0.0170143	0.280213	0.363031	0.677898	0.612054	0.517197	0.521743	0.521387
1	-0.0851301	0.409405	0.708539	0.445857	0.471335	0.449453	0.535196	0.464975
1	-0.126283	0.466557	0.518267	0.450007	0.365798	0.425153	0.468573	0.401413
1	-2.63586	0.999999	0.970323	0.578243	0.653751	0.743871	0.546555	0.56793
1	-1.50088	0.999515	0.866421	0.380676	0.587627	0.717747	0.466529	0.457804
1	0.125155	0.174472	0.101153	0.342065	0.202293	0.178441	0.468573	0.342624
1	0.281821	0.0802316	0.172927	0.451695	0.205369	0.251688	0.408203	0.316555
1	0.0307958	0.264784	0.707828	0.555699	0.4932	0.455014	0.521743	0.477273
1	0.062431	0.231484	0.327838	0.337315	0.550827	0.302679	0.47378	0.378068
1	-0.664885	0.94826	0.300818	0.299191	0.417593	0.242168	0.468988	0.388257
1	-0.231485	0.613081	0.551333	0.598831	0.581136	0.428109	0.509348	0.452377
1	0.325013	0.063973	0.447652	0.490958	0.545825	0.477039	0.541954	0.520664
1	0.49496	0.0255022	0.186827	0.308424	0.229202	0.215101	0.468988	0.340384
1	-1.01219	0.992387	0.606196	0.556144	0.498203	0.531425	0.481069	0.427452
1	-0.0440195	0.354653	0.3841	0.457454	0.567559	0.401959	0.55852	0.490181
1	-0.0868576	0.411766	0.206854	0.232258	0.316508	0.128545	0.444001	0.385058
1	-0.142082	0.488821	0.308414	0.367916	0.285327	0.21753	0.425676	0.353719
1	-2.45211	0.999998	0.895108	0.460878	0.738582	0.802597	0.466529	0.504691
1	-1.07418	0.994624	0.585979	0.432343	0.595782	0.515685	0.481069	0.473855
1	0.0940177	0.201271	0.443587	0.3155	0.372024	0.583165	0.47378	0.386715
1	0.231806	0.103708	0.357825	0.40257	0.305354	0.403524	0.468988	0.423116
1	-0.900134	0.985758	0.725122	0.617941	0.844435	0.593011	0.521743	0.563389
1	-1.07557	0.994666	0.74459	0.609398	0.75694	0.68927	0.611739	0.60352
1	0.0570612	0.236924	0.388712	0.344089	0.598544	0.503315	0.453805	0.395961
1	0.108583	0.188368	0.34745	0.34306	0.356621	0.435716	0.453805	0.434913
1	-0.799689	0.975153	0.762274	0.497575	0.47612	0.757865	0.481069	0.455346
1	-0.409154	0.812124	0.199115	0.390191	0.607748	0.189261	0.426674	0.331105
1	-0.698476	0.956816	0.368812	0.27135	0.458161	0.403373	0.47378	0.370268
1	-0.806766	0.976104	0.799855	0.392224	0.529212	0.665252	0.468988	0.420155
1	-0.178974	0.540826	0.2345	0.363219	0.240187	0.244992	0.453805	0.35862
1	-1.54003	0.999611	0.81955	0.406861	0.567328	0.644964	0.55852	0.5557
1	-0.383033	0.78857	0.587072	0.370315	0.44531	0.588548	0.481069	0.452807
1	-0.14427	0.491909	0.174722	0.336399	0.219045	0.169066	0.468573	0.311272
1	-0.199729	0.569767	0.208737	0.30261	0.156846	0.244588	0.453805	0.349634
1	0.360735	0.0529019	0.350846	0.451944	0.614386	0.442275	0.481069	0.448139
1	0.165544	0.144007	0.532924	0.456642	0.510876	0.569669	0.509348	0.55659
1	-0.539004	0.900011	0.364416	0.665976	0.69044	0.496562	0.605128	0.609436
1	-0.62243	0.935148	0.41649	0.619429	0.803668	0.658471	0.60811	0.648709
1	-1.96283	0.999964	0.967632	0.553855	0.756285	0.811517	0.521743	0.57543
1	-0.180331	0.542727	0.31867	0.359276	0.261559	0.269917	0.426674	0.371289
1	0.249871	0.094599	0.377337	0.479419	0.285887	0.391034	0.47378	0.448909
1	-0.0189283	0.322921	0.445197	0.524316	0.526438	0.544691	0.476124	0.540784
1	0.0183087	0.278741	0.461395	0.548813	0.57937	0.472177	0.521743	0.508202
1	0.462702	0.0304443	0.543502	0.508664	0.573731	0.535492	0.546555	0.573072
1	-0.193909	0.561691	0.925863	0.532209	0.451464	0.570094	0.546555	0.585829
1	-0.83956	0.980064	0.910717	0.484283	0.645001	0.502223	0.482149	0.51495
1	-0.0296288	0.336276	0.651979	0.37882	0.338923	0.292621	0.481069	0.404453
1	-0.594482	0.92489	0.810661	0.542481	0.718321	0.689341	0.509348	0.534585
1	-0.275848	0.670594	0.685672	0.547107	0.520755	0.575082	0.521743	0.525733
1	-0.264353	0.656096	0.397987	0.490126	0.493066	0.424935	0.481069	0.465337
1	-2.45022	0.999998	0.85873	0.526436	0.668216	0.645719	0.56784	0.635747
1	0.398426	0.0431952	0.272669	0.51481	0.478117	0.446896	0.588816	0.560483
1	0.00595583	0.292983	0.468504	0.534001	0.286731	0.48875	0.55852	0.555901
1	0.255997	0.0916762	0.72114	0.497492	0.682096	0.555454	0.509348	0.507629
1	-1.27732	0.998287	0.375852	0.625952	0.590397	0.547684	0.481069	0.486312
1	-0.748344	0.967068	0.872653	0.622358	0.483464	0.817153	0.596693	0.561665
1	-1.83377	0.999926	0.590593	0.569843	0.728604	0.673851	0.47378	0.490745
1	-2.26194	0.999993	0.816312	0.584099	0.720046	0.806451	0.546555	0.540689
1	0.131607	0.169286	0.27411	0.368918	0.341128	0.274473	0.47378	0.387532
[truncated: 3,728 more rows]

## Sheet: A375 (public data)
## comparison with existing tool using A375 public data
sgrna	Fold	LFC	NBT_score	Deep_score
AQR_crRNA0206:206-232_T10_0.9946_0.779034558025525_A375	0	-0.194658	0.77903	0.171754
AQR_crRNA0215:215-241_B25_0.005575_0.437906503362808_A375	0	0.409186	0.43791	0.149953
AQR_crRNA0463:510-536_T14_0.9938_0.774757715316505_A375	0	-1.68619	0.77476	0.470971
AQR_crRNA1768:2262-2288_T12_0.9942_0.776923818989703_A375	0	-1.10436	0.77692	0.892805
AQR_crRNA1920:2478-2504_T20_0.9914_0.768145868397807_A375	0	0.262281	0.76815	0.177677
AQR_crRNA2433:3038-3064_T15_0.9931_0.774210541997538_A375	0	-0.486193	0.77421	0.514589
ARCN1_crRNA0401:503-529_T20_0.9912_0.770690705337855_A375	0	0.170337	0.77069	0.191235
ARCN1_crRNA0601:727-753_B11_0.006257_0.405683534855145_A375	0	-0.0773869	0.40568	0.260959
ARCN1_crRNA0602:728-754_B13_0.007729_0.410656811242144_A375	0	0.532355	0.41066	0.22171
ARCN1_crRNA1049:1229-1255_T14_0.9945_0.779506427922092_A375	0	0.277481	0.77951	0.739812
BUB1B_crRNA0196:219-245_B4_0.0009921_0.436294050415442_A375	0	0.224016	0.43629	0.279221
BUB1B_crRNA0197:220-246_B5_0.001323_0.436386540773616_A375	0	0.0267855	0.43639	0.386929
BUB1B_crRNA1003:1170-1196_B14_0.005291_0.47586677641145_A375	0	0.342541	0.47587	0.859369
BUB1B_crRNA1235:1402-1428_T10_0.9967_0.782953692389112_A375	0	0.265941	0.78295	0.277189
BUB1B_crRNA2542:2936-2962_T20_0.9914_0.771781848276463_A375	0	-2.22153	0.77178	0.667252
BUB1B_crRNA2543:2937-2963_T19_0.9917_0.772661543745814_A375	0	-1.4062	0.77266	0.633308
CCT7_crRNA0224:247-273_B29_0.04863_0.513939879918425_A375	0	0.263949	0.51394	0.258894
CCT7_crRNA0225:248-274_B11_0.01746_0.473776529683796_A375	0	0.153547	0.47378	0.245857
CCT7_crRNA0370:393-419_T8_0.9688_0.76370960834614_A375	0	0.409521	0.76371	0.462679
CCT7_crRNA0694:740-766_B39_0.06484_0.531046859197167_A375	0	1.09611	0.53105	0.579196
CCT7_crRNA1357:1477-1503_B25_0.04115_0.505769863827327_A375	0	0.533074	0.50577	0.470237
CCT7_crRNA1477:1621-1647_T3_0.9938_0.789166671845718_A375	0	0.408582	0.78917	0.554824
CCT7_crRNA1553:1720-1746_B13_0.02244_0.48067591135836_A375	0	0.0524204	0.48068	0.168546
CCT7_crRNA1559:1726-1752_B37_0.05611_0.51878900056183_A375	0	0.608996	0.51879	0.177942
CDC5L_crRNA0193:280-306_B17_0.009118_0.462877975516528_A375	0	0.17363	0.46288	0.0900319
CDC5L_crRNA0538:695-721_B7_0.005471_0.427742744290937_A375	0	0.600199	0.42774	0.274478
CDC5L_crRNA0594:751-777_B31_0.01504_0.48342152280421_A375	0	-0.0757189	0.48342	0.362469
CDC5L_crRNA0786:1033-1059_T3_0.9991_0.805096425771199_A375	0	0.580938	0.8051	0.512867
CDC5L_crRNA0851:1189-1215_B19_0.01003_0.46918154938554_A375	0	0.472341	0.46918	0.177504
CDC5L_crRNA1458:1844-1870_T9_0.9975_0.788435318203224_A375	0	0.21385	0.78844	0.444238
CDC5L_crRNA1483:1869-1895_T15_0.9959_0.779506427922092_A375	0	-0.565415	0.77951	0.594517
CDC5L_crRNA1755:2228-2254_T17_0.9952_0.775979575134109_A375	0	0.109748	0.77598	0.393028
COPS4_crRNA0074:120-146_T3_0.9969_0.782886896385125_A375	0	-0.0343519	0.78289	0.333958
COPS4_crRNA0092:138-164_T8_0.9922_0.764468070434512_A375	0	-1.1251	0.76447	0.812286
COPS4_crRNA0304:422-448_T9_0.9914_0.763727773343785_A375	0	0.392648	0.76373	0.13667
COPS4_crRNA0381:499-525_T10_0.9907_0.763248391729626_A375	0	0.585521	0.76325	0.550812
COPS4_crRNA0458:599-625_B13_0.009346_0.506608583652161_A375	0	0.39258	0.50661	0.297524
COPS4_crRNA0694:835-861_T6_0.9945_0.768700197552034_A375	0	0.431692	0.7687	0.35532
COPS4_crRNA0699:840-866_T17_0.9852_0.756643345410951_A375	0	0.648519	0.75664	0.731255
COPS4_crRNA0981:1218-1244_B3_0.001558_0.485223787471809_A375	0	0.319278	0.48522	0.399524
COPS4_crRNA0991:1228-1254_B18_0.01324_0.518754523209244_A375	0	0.658334	0.51875	0.195713
COPS4_crRNA1064:1325-1351_B10_0.007009_0.502846338820045_A375	0	0.109449	0.50285	0.0657103
EIF3B_crRNA0265:283-309_B13_0.005029_0.324203339703183_A375	0	0.106763	0.3242	0.115852
EIF3B_crRNA0462:503-529_B7_0.002515_0.306424495511028_A375	0	0.397527	0.30642	0.105526
EIF3B_crRNA0586:627-653_B43_0.01844_0.380801533238198_A375	0	0.327747	0.3808	0.0580103
EIF3B_crRNA1357:1717-1743_T13_0.9933_0.791183767552681_A375	0	-0.543485	0.79118	0.594781
EIF3B_crRNA1359:1719-1745_T1_0.9996_0.81875542656988_A375	0	0.298431	0.81876	0.442076
EIF3B_crRNA1754:2160-2186_B46_0.02012_0.383170320936302_A375	0	0.154015	0.38317	0.121271
GRPEL1_crRNA0147:147-173_T17_0.9854_0.772474965188732_A375	0	0.41488	0.77247	0.477189
GRPEL1_crRNA0148:148-174_T18_0.9849_0.772474965188732_A375	0	0.12922	0.77247	0.519428
GRPEL1_crRNA0165:165-191_T10_0.992_0.786482499456472_A375	0	0.538061	0.78648	0.920127
GRPEL1_crRNA0169:169-195_T7_0.9948_0.790575032666377_A375	0	0.0295246	0.79058	0.726231
GRPEL1_crRNA0272:272-298_T3_0.9986_0.808728526856201_A375	0	0.65944	0.80873	0.181845
GRPEL1_crRNA0306:306-332_B25_0.02972_0.485091444864402_A375	0	0.463945	0.48509	0.202465
GRPEL1_crRNA0316:316-342_B11_0.007547_0.423061787995349_A375	0	0.543785	0.42306	0.093058
GRPEL1_crRNA0317:317-343_B7_0.00283_0.371070992226115_A375	0	0.583537	0.37107	0.100797
GRPEL1_crRNA0320:320-346_B3_0.0009434_0.280012312510991_A375	0	0.555198	0.28001	0.1134
GRPEL1_crRNA0325:325-351_B17_0.01509_0.454988964112308_A375	0	0.719068	0.45499	0.0646182
GRPEL1_crRNA0363:363-389_T8_0.9943_0.78992304828003_A375	0	0.259826	0.78992	0.207944
GRPEL1_crRNA0743:766-792_B35_0.05142_0.514814548480054_A375	0	0.456726	0.51481	0.176717
GRPEL1_crRNA0746:769-795_B5_0.001887_0.318624561495643_A375	0	0.164968	0.31862	0.134171
NCBP1_crRNA0240:257-283_B11_0.02066_0.476355241446972_A375	0	0.427919	0.47636	0.595853
NCBP1_crRNA0241:258-284_B10_0.02041_0.476355241446972_A375	0	0.425819	0.47636	0.633965
NCBP1_crRNA0319:336-362_T16_0.9908_0.765944588807491_A375	0	0.769249	0.76594	0.194947
NCBP1_crRNA0320:337-363_T17_0.9906_0.765944588807491_A375	0	0.500706	0.76594	0.19139
NCBP1_crRNA0367:384-410_B20_0.02551_0.489944147624725_A375	0	0.399569	0.48994	0.228411
NCBP1_crRNA0663:778-804_T6_0.9967_0.774600431479815_A375	0	-0.223488	0.7746	0.495425
NCBP1_crRNA1064:1226-1252_T3_0.9985_0.782895391210645_A375	0	-0.269736	0.7829	0.349548
NCBP1_crRNA1563:1795-1821_B19_0.025_0.488798249182915_A375	0	0.560974	0.4888	0.292256
NCBP1_crRNA1985:2265-2291_T7_0.9957_0.773034094133216_A375	0	-1.60208	0.77303	0.723045
NOC4L_crRNA0279:326-352_T8_0.9941_0.77247684019715_A375	0	-2.56866	0.77248	0.961665
NOC4L_crRNA0299:346-372_B19_0.01324_0.345506483468473_A375	0	0.528439	0.34551	0.107073
NOC4L_crRNA0567:692-718_B13_0.008824_0.341010939145963_A375	0	0.273209	0.34101	0.0463516
NOC4L_crRNA0606:731-757_T20_0.9853_0.763201690444121_A375	0	0.564363	0.7632	0.629372
NOC4L_crRNA1051:1248-1274_B46_0.03309_0.361151049978275_A375	0	-0.851508	0.36115	0.359697
NOC4L_crRNA1190:1387-1413_T12_0.9912_0.766142718334709_A375	0	0.188928	0.76614	0.455927
NOC4L_crRNA1275:1472-1498_T6_0.9956_0.775288067963466_A375	0	-0.0321572	0.77529	0.235536
NOC4L_crRNA1276:1473-1499_T4_0.9971_0.778475008333465_A375	0	0.606274	0.77848	0.321916
NUP133_crRNA0093:93-119_B3_0.0006118_0.332074825658655_A375	0	0.29919	0.33207	0.0928906
NUP133_crRNA0201:201-227_B33_0.0104_0.401458909790137_A375	0	0.327589	0.40146	0.159476
NUP133_crRNA0221:221-247_B39_0.01224_0.413366769815846_A375	0	0.253524	0.41337	0.220898
NUP133_crRNA0233:233-259_B29_0.009177_0.394941581220345_A375	0	0.683548	0.39494	0.105901
NUP133_crRNA0241:241-267_B37_0.01162_0.408147460009381_A375	0	0.291834	0.40815	0.381296
NUP133_crRNA0273:273-299_B35_0.01101_0.40736130478667_A375	0	0.15387	0.40736	0.18883
NUP133_crRNA0829:915-941_T15_0.9954_0.787888223437164_A375	0	-1.6588	0.78789	0.648779
NUP133_crRNA1789:2187-2213_T6_0.9982_0.806934443597283_A375	0	-2.51493	0.80693	0.88208
NUP133_crRNA1793:2191-2217_T3_0.9991_0.813287223749846_A375	0	-1.05158	0.81329	0.792968
NUP133_crRNA2595:3114-3140_T19_0.9942_0.781410184222063_A375	0	-0.846135	0.78141	0.396583
NUP93_crRNA0140:163-189_T12_0.995_0.799356904593274_A375	0	-0.414117	0.79936	0.728466
NUP93_crRNA0224:247-273_B19_0.007528_0.452420045417568_A375	0	0.500383	0.45242	0.310235
NUP93_crRNA0322:345-371_T20_0.9916_0.789854969657574_A375	0	-0.847206	0.78985	0.366841
NUP93_crRNA0325:348-374_T14_0.9941_0.796418158669869_A375	0	0.403722	0.79642	0.371476
NUP93_crRNA0456:479-505_T11_0.9954_0.799683955253729_A375	0	0.437486	0.79968	0.524109
NUP93_crRNA0515:538-564_B1_0_0.382432000168222_A375	0	-1.31283	0.38243	0.593411
NUP93_crRNA0535:558-584_T17_0.9929_0.792792039696508_A375	0	-3.55104	0.79279	0.458899
NUP93_crRNA0823:869-895_T10_0.9958_0.802789764452702_A375	0	-2.50159	0.80279	0.405615
NUP93_crRNA1084:1130-1156_B23_0.009201_0.460253510205655_A375	0	0.539097	0.46025	0.134711
NUP93_crRNA1088:1134-1160_B11_0.004182_0.443302746706981_A375	0	0.344965	0.4433	0.515732
NUP93_crRNA2229:2437-2463_B29_0.01171_0.463651399595645_A375	0	0.416046	0.46365	0.127617
PDCD11_crRNA0172:195-221_B35_0.00816_0.412579000821011_A375	0	1.02398	0.41258	0.176039
PDCD11_crRNA1298:1524-1550_B27_0.006346_0.4073511169696_A375	0	0.552687	0.40735	0.177031
PDCD11_crRNA2063:2412-2438_T15_0.9969_0.800570196611545_A375	0	0.294047	0.80057	0.649635
PDCD11_crRNA2065:2414-2440_T17_0.9966_0.800570196611545_A375	0	0.392065	0.80057	0.451955
PDCD11_crRNA2068:2417-2443_T19_0.9962_0.799335826628807_A375	0	0.312795	0.79934	0.387393
PDCD11_crRNA3199:3688-3714_B25_0.005802_0.404699877452613_A375	0	0.169182	0.4047	0.0844186
PDCD11_crRNA3532:4044-4070_T12_0.9975_0.804560168526967_A375	0	0.424123	0.80456	0.570058
PDCD11_crRNA3897:4446-4472_B21_0.004896_0.396601990331316_A375	0	0.587856	0.3966	0.0821431
PDCD11_crRNA4172:4721-4747_B3_0.0007253_0.358748578579683_A375	0	0.132854	0.35875	0.170547
PDCD11_crRNA4645:5241-5267_T8_0.9982_0.809583256631725_A375	0	0.320106	0.80958	0.589086
POLA1_crRNA0573:699-725_B13_0.008637_0.455350025008133_A375	0	0.308257	0.45535	0.41959
POLA1_crRNA2895:3690-3716_B7_0.006718_0.44263277399267_A375	0	0.441047	0.44263	0.242224
POLA1_crRNA2910:3705-3731_B10_0.007917_0.450275751410548_A375	0	0.195258	0.45028	0.297385
POLA1_crRNA2977:3772-3798_B19_0.01104_0.46057003953506_A375	0	0.712817	0.46057	0.330543
POLA1_crRNA3340:4158-4184_B17_0.01056_0.458866737688421_A375	0	0.46757	0.45887	0.0774813
PRPF19_crRNA0275:298-324_T3_0.9951_0.790849919816966_A375	0	0.13468	0.79085	0.34083
PRPF19_crRNA0365:388-414_B3_0.001084_0.332644981251308_A375	0	0.55518	0.33264	0.0359141
PRPF19_crRNA0373:396-422_B19_0.01084_0.392501622267292_A375	0	0.497477	0.3925	0.0665132
PRPF19_crRNA0375:398-424_B1_0_0.321158146861354_A375	0	0.285545	0.32116	0.0334781
PRPF19_crRNA0446:469-495_B31_0.02276_0.410398381851354_A375	0	0.00446913	0.4104	0.296826
PRPF19_crRNA0652:675-701_T19_0.9713_0.759718686818885_A375	0	0.298863	0.75972	0.312245
PRPF19_crRNA1017:1097-1123_T2_0.9989_0.813287223749846_A375	0	0.26906	0.81329	0.317532
PSMB2_crRNA0369:443-469_B37_0.0849_0.514333687568598_A375	0	0.614439	0.51433	0.404606
PSMB2_crRNA0621:718-744_T5_0.9863_0.770815806918283_A375	0	0.777905	0.77082	0.819985
PSMB2_crRNA0633:730-756_T19_0.9629_0.754490161777239_A375	0	0.440599	0.75449	0.281049
PSMB2_crRNA0745:866-892_T10_0.9792_0.766324578796638_A375	0	0.125041	0.76632	0.713368
PSMB2_crRNA0748:869-895_T12_0.9751_0.763820150008351_A375	0	0.810563	0.76382	0.419738
PSMB6_crRNA121:144-170_B1_0_0.381434270326978_A375	0	-1.03476	0.38143	0.916396
PSMB6_crRNA287:371-397_B19_0.03094_0.479790224015639_A375	0	0.0819181	0.47979	0.241865
PSMB6_crRNA289:373-399_B9_0.01303_0.437573238830181_A375	0	0.845855	0.43757	0.0956096
PSMB6_crRNA475:583-609_T13_0.9788_0.760059646802775_A375	0	0.825681	0.76006	0.2565
PSMB6_crRNA572:680-706_T12_0.9805_0.764722901342441_A375	0	0.781592	0.76472	0.453405
PSMB6_crRNA587:695-721_T18_0.9707_0.751449170678833_A375	0	0.875511	0.75145	0.909637
PSMB6_crRNA609:741-767_B27_0.0456_0.495609316114598_A375	0	0.85179	0.49561	0.579567
PSMD1_crRNA0151:151-177_B5_0.001869_0.423771190477478_A375	0	0.546717	0.42377	0.100773
PSMD1_crRNA1315:1574-1600_T15_0.9944_0.774600431479815_A375	0	-3.95382	0.7746	0.819702
PSMD1_crRNA1331:1590-1616_T18_0.9929_0.77274280342387_A375	0	0.069522	0.77274	0.64539
PSMD1_crRNA1391:1673-1699_T4_0.9985_0.792792039696508_A375	0	0.365006	0.79279	0.202966
PSMD1_crRNA1511:1816-1842_T14_0.9948_0.774757715316505_A375	0	0.377824	0.77476	0.192036
PSMD1_crRNA1720:2025-2051_B11_0.00486_0.452168457377131_A375	0	0.617055	0.45217	0.386076
PSMD1_crRNA1722:2027-2053_B9_0.004112_0.452168457377131_A375	0	0.321354	0.45217	0.295302
PSMD1_crRNA1822:2127-2153_T1_0.9996_0.809657391814449_A375	0	0.106974	0.80966	0.261713
PSMD1_crRNA2036:2341-2367_T10_0.9963_0.781973963452091_A375	0	0.774095	0.78197	0.431643
PSMD1_crRNA2271:2600-2626_B13_0.005607_0.454217199733876_A375	0	0.606994	0.45422	0.107677
PSMD1_crRNA2490:2934-2960_B15_0.006729_0.459376522854934_A375	0	0.639003	0.45938	0.0896882
RBM22_crRNA0154:154-180_T7_0.9854_0.758921597590243_A375	0	0.301016	0.75892	0.253093
RBM22_crRNA0400:400-426_T10_0.9804_0.752676288447174_A375	0	0.272677	0.75268	0.788542
RBM22_crRNA0832:879-905_T19_0.9495_0.735962887836537_A375	0	0.369547	0.73596	0.536944
RBM22_crRNA0960:1007-1033_T2_0.9966_0.77994418190023_A375	0	0.288437	0.77994	0.274555
RBM22_crRNA1022:1092-1118_B13_0.0202_0.45208785425971_A375	0	0.244431	0.45209	0.28032
RBM22_crRNA1041:1111-1137_B9_0.01515_0.443252846809634_A375	0	0.313441	0.44325	0.146057
RBM22_crRNA1052:1122-1148_B5_0.007295_0.409736519471056_A375	0	0.343975	0.40974	0.112456
RBM22_crRNA1072:1142-1168_B39_0.09035_0.555144135077144_A375	0	0.744264	0.55514	0.0926413
RPA1_crRNA0409:479-505_B5_0.004298_0.420637652420659_A375	0	0.172239	0.42064	0.0662357
RPA1_crRNA1091:1255-1281_T2_0.9994_0.812870642344116_A375	0	0.37293	0.81287	0.332
RPA1_crRNA1241:1405-1431_T7_0.9971_0.801065977800853_A375	0	0.135506	0.80107	0.369862
RPA1_crRNA1611:1823-1849_T12_0.9957_0.78769632644242_A375	0	-0.0368452	0.7877	0.554005
RPA1_crRNA1690:1902-1928_T15_0.9946_0.783717056789589_A375	0	0.544803	0.78372	0.443687
RPA1_crRNA1707:1919-1945_T18_0.9937_0.783063410434353_A375	0	-0.0189885	0.78306	0.427736
RRM1_crRNA0354:378-404_B12_0.007499_0.485248193584801_A375	0	0.424848	0.48525	0.903299
RRM1_crRNA1435:1507-1533_B14_0.008249_0.488763163660199_A375	0	0.825874	0.48876	0.461174
RRM1_crRNA1692:1809-1835_T15_0.9936_0.775090406947467_A375	0	0.876705	0.77509	0.908506
RRM1_crRNA1816:1933-1959_T6_0.9978_0.790268596186152_A375	0	0.0372853	0.79027	0.615864
RRM1_crRNA2024:2141-2167_T11_0.9951_0.779440131470635_A375	0	0.42151	0.77944	0.387393
RRM1_crRNA2026:2143-2169_T3_0.9989_0.809953115528752_A375	0	0.307759	0.80995	0.352358
RTF1_crRNA0081:81-107_T13_0.9896_0.7695140470973_A375	0	0.302492	0.76951	0.166244
RTF1_crRNA0319:391-417_B37_0.01741_0.425583177287386_A375	0	0.672188	0.42558	0.436355
RTF1_crRNA0326:398-424_B13_0.003378_0.383703659898073_A375	0	0.483181	0.3837	0.0451788
RTF1_crRNA0327:399-425_B19_0.005716_0.396679413323589_A375	0	0.375504	0.39668	0.070421
RTF1_crRNA0331:403-429_B29_0.01351_0.414586348013176_A375	0	0.813179	0.41459	0.536246
RTF1_crRNA0479:551-577_T12_0.9899_0.76955994998251_A375	0	0.472894	0.76956	0.209114
RTF1_crRNA0499:571-597_T11_0.9917_0.772357340117372_A375	0	0.299753	0.77236	0.119157
RTF1_crRNA1294:1561-1587_T7_0.9948_0.779095491712921_A375	0	0.239901	0.7791	0.155591
RTF1_crRNA1362:1652-1678_B1_0_0.33809387292998_A375	0	0.264891	0.33809	0.111709
RTF1_crRNA1374:1664-1690_B35_0.01689_0.425424235374621_A375	0	0.848945	0.42542	0.268803
RTF1_crRNA1743:2080-2106_T16_0.9886_0.766881341973158_A375	0	0.430865	0.76688	0.698779
SF3A1_crRNA0161:184-210_B1_0_0.313794466343691_A375	0	0.123671	0.31379	0.0723113
SF3A1_crRNA0457:480-506_B58_0.01496_0.399563833842272_A375	0	0.434227	0.39956	0.109115
SF3A1_crRNA0545:568-594_B34_0.008687_0.377027203416003_A375	0	0.384308	0.37703	0.139696
SF3A1_crRNA0890:995-1021_B7_0.001448_0.347045805375421_A375	0	0.409602	0.34705	0.0966225
SF3A1_crRNA1314:1540-1566_T19_0.9918_0.776651234814161_A375	0	0.0402526	0.77665	0.715073
SF3A1_crRNA1323:1549-1575_T8_0.9964_0.788041710323832_A375	0	0.318932	0.78804	0.443255
SF3A1_crRNA1391:1617-1643_T6_0.9969_0.78850037074081_A375	0	-1.95799	0.7885	0.366352
SF3A1_crRNA1583:1809-1835_B55_0.01424_0.398042753600679_A375	0	0.414301	0.39804	0.0821682
SF3A1_crRNA1597:1823-1849_B31_0.007722_0.373224550573752_A375	0	0.510056	0.37322	0.0948084
SF3A1_crRNA1613:1839-1865_B49_0.01279_0.394645941624906_A375	0	0.236114	0.39465	0.0408106
SF3A1_crRNA1904:2289-2315_T1_0.9995_0.813021524862973_A375	0	-1.41158	0.81302	0.846517
SF3A2_crRNA0383:459-485_B46_0.09317_0.403287226608187_A375	0	0.282379	0.40329	0.172016
SF3A2_crRNA0532:608-634_T1_0.9973_0.786452497568349_A375	0	-4.06918	0.78645	0.697382
SF3A2_crRNA0533:609-635_T11_0.9805_0.763020494726799_A375	0	-1.14998	0.76302	0.508107
SF3A2_crRNA0894:970-996_T7_0.992_0.769812323186785_A375	0	-0.230705	0.76981	0.64707
SF3A2_crRNA1011:1377-1403_B40_0.08252_0.398548638601621_A375	0	0.537517	0.39855	0.0905137
SF3A2_crRNA1102:1608-1634_B16_0.02041_0.329314438508888_A375	0	0.138139	0.32931	0.134405
SF3A2_crRNA1129:1667-1693_B7_0.006211_0.267330843003287_A375	0	0.305328	0.26733	0.0515998
SF3B1_crRNA0663:776-802_T5_0.9967_0.789742050897701_A375	0	0.323773	0.78974	0.201107
SF3B1_crRNA0681:794-820_T16_0.9928_0.779233736876474_A375	0	-3.83741	0.77923	0.747371
SF3B1_crRNA0690:803-829_T3_0.9981_0.808153948129161_A375	0	-2.08985	0.80815	0.401388
SF3B1_crRNA0735:871-897_B21_0.004269_0.44035574993632_A375	0	-1.09774	0.44036	0.28561
SF3B1_crRNA0774:910-936_B5_0.0009701_0.412681845767109_A375	0	0.399143	0.41268	0.200745
SF3B1_crRNA0906:1084-1110_T14_0.9936_0.780664357088385_A375	0	0.338945	0.78066	0.182869
SF3B1_crRNA0995:1173-1199_B29_0.006209_0.450024292446853_A375	0	0.278276	0.45002	0.146108
SF3B1_crRNA0999:1177-1203_B7_0.001358_0.420367623038606_A375	0	0.617687	0.42037	0.216047
SF3B1_crRNA1000:1178-1204_B9_0.001746_0.424057755600187_A375	0	0.280813	0.42406	0.233563
SF3B1_crRNA2744:3216-3242_T17_0.9926_0.778907727503801_A375	0	-2.87663	0.77891	0.809543
SF3B3_crRNA1409:1702-1728_B17_0.008832_0.442163635522161_A375	0	0.582132	0.44216	0.121535
SF3B3_crRNA2244:2608-2634_B29_0.01334_0.454131512091689_A375	0	0.526157	0.45413	0.802922
SF3B3_crRNA2251:2615-2641_B33_0.01514_0.462631899639812_A375	0	0.452372	0.46263	0.157517
SF3B3_crRNA2283:2647-2673_T12_0.9953_0.783596676094884_A375	0	-0.0594601	0.7836	0.324445
SF3B3_crRNA2421:2785-2811_T7_0.9964_0.78788468279132_A375	0	0.653225	0.78788	0.335523
SF3B3_crRNA2819:3326-3352_T5_0.9973_0.788082162791854_A375	0	0.241659	0.78808	0.622307
SF3B3_crRNA2829:3336-3362_T10_0.9957_0.786482499456472_A375	0	0.338556	0.78648	0.90703
SF3B3_crRNA2863:3370-3396_B7_0.005407_0.418582505032908_A375	0	0.66462	0.41858	0.309614
SF3B3_crRNA3270:3800-3826_B9_0.005948_0.424673051060631_A375	0	0.651135	0.42467	0.153524
SFPQ_crRNA1353:1574-1600_T4_0.9982_0.789793492203451_A375	0	-1.78258	0.78979	0.639616
SFPQ_crRNA1412:1705-1731_T9_0.996_0.782996588625742_A375	0	0.0884146	0.783	0.598822
SFPQ_crRNA1798:2091-2117_T15_0.9931_0.777427346952336_A375	0	-1.54871	0.77743	0.434992
SFPQ_crRNA1864:2157-2183_T18_0.9906_0.774254590769502_A375	0	-1.37211	0.77425	0.668177
SNRNP200_crRNA0866:913-939_T16_0.997_0.801065977800853_A375	0	-5.20712	0.80107	0.83613
SNRNP200_crRNA0890:961-987_T3_0.9995_0.814126644318115_A375	0	-3.31049	0.81413	0.798604
SNRNP200_crRNA1708:1874-1900_B3_0.0003168_0.349273916515274_A375	0	0.356901	0.34927	0.50106
SNRNP200_crRNA2703:3011-3037_T12_0.9976_0.805096425771199_A375	0	-6.63056	0.8051	0.795067
SNRNP200_crRNA3315:3647-3673_B31_0.009028_0.426256400065013_A375	0	-3.72346	0.42626	0.337102
SNRNP200_crRNA3495:3899-3925_B33_0.009344_0.42672357357013_A375	0	0.182932	0.42672	0.19139
SNRNP200_crRNA3524:3928-3954_B27_0.007919_0.417378224780009_A375	0	0.308673	0.41738	0.356035
SNRNP200_crRNA4065:4583-4609_B15_0.005385_0.402343115199679_A375	0	0.234835	0.40234	0.197551
SNRNP200_crRNA4066:4584-4610_B17_0.00586_0.403442652388695_A375	0	0.159709	0.40344	0.128711
SPC25_crRNA167:214-240_T9_0.9856_0.752884811396926_A375	0	0.0780377	0.75288	0.240221
SPC25_crRNA171:218-244_T1_0.9988_0.802789764452702_A375	0	0.260872	0.80279	0.287475
SPC25_crRNA173:220-246_T6_0.9892_0.760059646802775_A375	0	0.142564	0.76006	0.647342
SPC25_crRNA248:295-321_T20_0.9532_0.742474541860036_A375	0	0.491729	0.74247	0.326665
SPC25_crRNA412:507-533_T18_0.9592_0.748361602959298_A375	0	0.537938	0.74836	0.337151
SPC25_crRNA415:510-536_T8_0.9868_0.758851014989857_A375	0	0.351615	0.75885	0.477103
SPC25_crRNA429:524-550_B14_0.02521_0.525897114143326_A375	0	0.570069	0.5259	0.430888
SPC25_crRNA530:696-722_B1_0_0.4186196824889_A375	0	0.410977	0.41862	0.304675
SUPT6H_crRNA1623:2020-2046_T10_0.9974_0.80524931142909_A375	0	-0.269491	0.80525	0.531732
SUPT6H_crRNA1624:2021-2047_T3_0.9991_0.815241318619521_A375	0	0.0250473	0.81524	0.435185
SUPT6H_crRNA1625:2022-2048_T19_0.9953_0.794380257441201_A375	0	-0.0879218	0.79438	0.422525
SUPT6H_crRNA2636:3123-3149_T2_0.9995_0.81840826002474_A375	0	0.55072	0.81841	0.532136
SUPT6H_crRNA2756:3243-3269_T17_0.9958_0.796281695235287_A375	0	0.277291	0.79628	0.386028
SUPT6H_crRNA2949:3459-3485_T11_0.997_0.80276386964712_A375	0	0.686217	0.80276	0.344173
SUPT6H_crRNA3180:3690-3716_B10_0.003495_0.363220971288615_A375	0	0.414845	0.36322	0.0850324
SUPT6H_crRNA3182:3692-3718_B49_0.01084_0.407023669737777_A375	0	0.501294	0.40702	0.0715371
SUPT6H_crRNA3627:4137-4163_T4_0.999_0.813151992634111_A375	0	-0.43847	0.81315	0.818397
SUPT6H_crRNA3628:4138-4164_T5_0.9988_0.813151992634111_A375	0	-0.344411	0.81315	0.603255
SUPT6H_crRNA4602:5112-5138_B46_0.01031_0.404744862666022_A375	0	1.00144	0.40474	0.212232
SYMPK_crRNA1519:1659-1685_T13_0.9961_0.7986641760234_A375	0	0.278652	0.79866	0.348228
SYMPK_crRNA2221:2409-2435_T3_0.9992_0.817028712085367_A375	0	0.635702	0.81703	0.160239
SYMPK_crRNA3003:3191-3217_T7_0.9981_0.806641684557436_A375	0	0.382894	0.80664	0.759619
SYMPK_crRNA3004:3192-3218_T15_0.9956_0.793372870434715_A375	0	0.142406	0.79337	0.583288
SYMPK_crRNA3340:3608-3634_B28_0.008559_0.340161086994117_A375	0	0.500978	0.34016	0.0533151
SYMPK_crRNA3430:3759-3785_B49_0.01518_0.377157630044165_A375	0	0.705934	0.37716	0.0642839
TSR2_crRNA0050:74-100_B14_0.04243_0.472165731558671_A375	0	0.275834	0.47217	0.130328
TSR2_crRNA0137:208-234_T15_0.97_0.76160456721209_A375	0	0.633156	0.7616	0.715713
TSR2_crRNA0205:276-302_B18_0.05491_0.491764844385912_A375	0	0.115033	0.49176	0.209712
TSR2_crRNA0372:443-469_T16_0.9676_0.760648049673142_A375	0	0.288753	0.76065	0.38636
TSR2_crRNA0411:505-531_B3_0.002496_0.394201456621092_A375	0	0.203391	0.3942	0.0866485
TSR2_crRNA0412:506-532_B5_0.01581_0.439770936270951_A375	0	0.492096	0.43977	0.059978
TSR2_crRNA0417:511-537_B7_0.0183_0.443416955637863_A375	0	0.0923476	0.44342	0.1355
VARS_crRNA0610:878-904_B34_0.01494_0.371786552298877_A375	0	0.434324	0.37179	0.749344
VARS_crRNA0991:1282-1308_B25_0.01195_0.360798465580802_A375	0	1.05529	0.3608	0.0936686
VARS_crRNA2015:2377-2403_T1_0.9997_0.819637483123226_A375	0	0.34654	0.81964	0.433461
VARS_crRNA3027:3460-3486_B28_0.01304_0.364697882754178_A375	0	0.420495	0.3647	0.257493
WDR43_crRNA0066:89-115_B13_0.004743_0.365742651763359_A375	0	0.371764	0.36574	0.071981
WDR43_crRNA0085:108-134_B7_0.002372_0.352297987732892_A375	0	0.278316	0.3523	0.161227
WDR43_crRNA0090:113-139_B5_0.001581_0.349210503273295_A375	0	0.356793	0.34921	0.118874
WDR43_crRNA0091:114-140_B15_0.005534_0.389466147357999_A375	0	0.107922	0.38947	0.0993406
WDR43_crRNA0138:161-187_T17_0.9877_0.752497025984693_A375	0	-0.0734012	0.7525	0.551014
WDR43_crRNA0192:215-241_B25_0.009486_0.418684323873142_A375	0	0.258021	0.41868	0.300055
WDR43_crRNA0223:246-272_B33_0.01344_0.432893338606597_A375	0	0.299788	0.43289	0.270857
WDR43_crRNA0229:252-278_B39_0.01621_0.446721687408893_A375	0	0.101197	0.44672	0.094998
WDR43_crRNA0374:446-472_T15_0.9889_0.755863567925855_A375	0	-1.33952	0.75586	0.540813
WDR43_crRNA1109:1301-1327_B27_0.01107_0.425900045021776_A375	0	0.458689	0.4259	0.154386
WDR75_crRNA0236:236-262_B3_0.0009921_0.468844768054845_A375	0	0.299571	0.46884	0.287696
WDR75_crRNA0451:474-500_T8_0.996_0.766012748018894_A375	0	-2.02084	0.76601	0.312062
WDR75_crRNA0688:864-890_T10_0.995_0.764875917365907_A375	0	-0.507983	0.76488	0.881232
WDR75_crRNA0692:868-894_T16_0.9921_0.764722901342441_A375	0	0.402165	0.76472	0.515531
WDR75_crRNA0700:876-902_T14_0.9931_0.764875917365907_A375	0	-1.32805	0.76488	0.954838
WDR75_crRNA1114:1338-1364_T19_0.9906_0.763902960992337_A375	0	0.542099	0.7639	0.630507
WDR75_crRNA1179:1426-1452_B6_0.00248_0.49411167643334_A375	0	0.462682	0.49411	0.670283
WDR75_crRNA1722:2088-2114_B8_0.003472_0.502297475076081_A375	0	0.529299	0.5023	0.580678
WDR75_crRNA1855:2268-2294_B7_0.002976_0.497449216297942_A375	0	-1.21226	0.49745	0.290445
AQR_crRNA0207:207-233_T13_0.994_0.775393266507272_A375	1	0.512286	0.77539	0.238544
AQR_crRNA0216:216-242_B37_0.008576_0.455647118411888_A375	1	0.369124	0.45565	0.0972774
AQR_crRNA1503:1924-1950_B39_0.009005_0.456869410525511_A375	1	0.540976	0.45687	0.137227
AQR_crRNA1767:2261-2287_T11_0.9944_0.776923818989703_A375	1	-0.906956	0.77692	0.508389
AQR_crRNA1958:2516-2542_T4_0.9974_0.789257881387549_A375	1	-2.57357	0.78926	0.209797
AQR_crRNA2270:2851-2877_T2_0.9987_0.799683955253729_A375	1	-3.78825	0.79968	0.822065
AQR_crRNA2905:3630-3656_T17_0.9927_0.773025486191545_A375	1	-1.12757	0.77303	0.746127
AQR_crRNA3542:4387-4413_T7_0.9966_0.786899080862202_A375	1	0.274181	0.7869	0.372965
AQR_crRNA3727:4595-4621_B19_0.004074_0.428734794132_A375	1	0.624254	0.42873	0.129303
ARCN1_crRNA0340:442-468_T10_0.996_0.783106596168576_A375	1	-0.670255	0.78311	0.56016
ARCN1_crRNA0487:589-615_T19_0.9919_0.774445391432288_A375	1	0.573722	0.77445	0.711854
ARCN1_crRNA0544:670-696_B5_0.00184_0.345549119006351_A375	1	0.10139	0.34555	0.135589
ARCN1_crRNA0603:729-755_B7_0.004417_0.374878502588647_A375	1	0.334207	0.37488	0.138938
ARCN1_crRNA0609:735-761_B17_0.009937_0.416964687547265_A375	1	0.369649	0.41696	0.034803
ARCN1_crRNA1048:1228-1254_T9_0.9967_0.786934938774493_A375	1	0.383391	0.78693	0.447132
ARCN1_crRNA1226:1406-1432_T17_0.9926_0.77598697407146_A375	1	-0.843835	0.77599	0.772391
ARCN1_crRNA1247:1450-1476_T1_0.9996_0.835166442916975_A375	1	0.133346	0.83517	0.57339
BUB1B_crRNA0254:277-303_T5_0.9983_0.789611387765532_A375	1	-0.0611632	0.78961	0.283104
BUB1B_crRNA0261:284-310_T16_0.9931_0.775090406947467_A375	1	0.198262	0.77509	0.137516
BUB1B_crRNA0803:921-947_T9_0.997_0.78363587217185_A375	1	0.518185	0.78364	0.575463
BUB1B_crRNA0825:943-969_B3_0.0006614_0.409127030505119_A375	1	0.47737	0.40913	0.220503
BUB1B_crRNA0971:1138-1164_B9_0.002646_0.455587980142622_A375	1	-0.111081	0.45559	0.307651
BUB1B_crRNA0980:1147-1173_B1_0_0.351609069588169_A375	1	0.249886	0.35161	0.215201
BUB1B_crRNA1527:1718-1744_T17_0.9927_0.774757715316505_A375	1	-2.11373	0.77476	0.922019
BUB1B_crRNA1528:1719-1745_T18_0.9924_0.774757715316505_A375	1	-0.193745	0.77476	0.917499
BUB1B_crRNA1548:1739-1765_B16_0.005952_0.485635405065359_A375	1	0.29279	0.48564	0.202889
BUB1B_crRNA1693:1942-1968_T4_0.9987_0.789961304039794_A375	1	-1.2739	0.78996	0.146379
BUB1B_crRNA2250:2538-2564_B17_0.006283_0.486025421958844_A375	1	0.115788	0.48603	0.205692
BUB1B_crRNA2489:2859-2885_B19_0.006944_0.487370024620381_A375	1	0.468522	0.48737	0.236564
CCT7_crRNA0260:283-309_T5_0.9751_0.764722901342441_A375	1	0.428532	0.76472	0.315831
CCT7_crRNA1001:1094-1120_T7_0.9707_0.764442170132993_A375	1	-0.0429378	0.76444	0.492808
CCT7_crRNA1090:1183-1209_T18_0.9414_0.749787723891624_A375	1	0.552775	0.74979	0.274786
CCT7_crRNA1101:1194-1220_T16_0.9433_0.750326817733293_A375	1	0.763824	0.75033	0.676482
CCT7_crRNA1500:1644-1670_B35_0.05237_0.514670892333982_A375	1	-0.0338954	0.51467	0.179663
CCT7_crRNA1507:1651-1677_B27_0.04364_0.507934947526108_A375	1	0.570983	0.50793	0.332554
CDC5L_crRNA0190:277-303_B39_0.01824_0.495637379783106_A375	1	0.35372	0.49564	0.0856958
CDC5L_crRNA0404:561-587_T6_0.9982_0.79023363263019_A375	1	0.242622	0.79023	0.247465
CDC5L_crRNA0533:690-716_B13_0.00775_0.455663317547646_A375	1	0.913682	0.45566	0.347801
CDC5L_crRNA0537:694-720_B27_0.01368_0.481441522994544_A375	1	0.192052	0.48144	0.182799
CDC5L_crRNA0627:784-810_T18_0.995_0.774900521585029_A375	1	0.485945	0.7749	0.164485
CDC5L_crRNA1027:1389-1415_B35_0.0171_0.493306494032364_A375	1	0.339479	0.49331	0.0641407
CDC5L_crRNA1029:1391-1417_B1_0.002279_0.410593966684155_A375	1	0.0208509	0.41059	0.0407336
CDC5L_crRNA1033:1395-1421_B21_0.01094_0.472144293656363_A375	1	-0.574282	0.47214	0.100154
CDC5L_crRNA1044:1406-1432_B5_0.004787_0.424130163287546_A375	1	0.424518	0.42413	0.0890911
CDC5L_crRNA1048:1410-1436_B23_0.01208_0.477451670185947_A375	1	0.236879	0.47745	0.0876738
CDC5L_crRNA1183:1545-1571_T10_0.9973_0.788082162791854_A375	1	0.21352	0.78808	0.338527
CDC5L_crRNA1204:1566-1592_B33_0.0155_0.48496599236733_A375	1	0.454015	0.48497	0.111039
CDC5L_crRNA1456:1842-1868_T1_0.9998_0.820737861965103_A375	1	0.113224	0.82074	0.422455
CDC5L_crRNA1882:2402-2428_T13_0.9966_0.78209351022025_A375	1	-4.20701	0.78209	0.385857
CDC5L_crRNA1897:2417-2443_T16_0.9954_0.777568483978149_A375	1	0.480181	0.77757	0.586692
CDC5L_crRNA1898:2418-2444_T14_0.9961_0.780548145708976_A375	1	0.532232	0.78055	0.690075
COPS4_crRNA0080:126-152_T18_0.9844_0.752890765123254_A375	1	0.292256	0.75289	0.124895
COPS4_crRNA0114:160-186_B6_0.003894_0.495880977870574_A375	1	0.257826	0.49588	0.371953
COPS4_crRNA0115:161-187_B9_0.006231_0.501317017810337_A375	1	0.159862	0.50132	0.434709
COPS4_crRNA0236:354-380_B15_0.0109_0.507574825880144_A375	1	-0.135733	0.50757	0.331309
COPS4_crRNA0457:598-624_B19_0.01402_0.519069666229726_A375	1	0.337666	0.51907	0.501027
COPS4_crRNA0661:802-828_B11_0.007788_0.505296817849218_A375	1	0.316552	0.5053	0.459659
COPS4_crRNA0702:843-869_T20_0.9829_0.751590118952474_A375	1	0.167056	0.75159	0.663278
EIF3B_crRNA0136:136-162_B52_0.02263_0.388969943639924_A375	1	0.536059	0.38897	0.105422
EIF3B_crRNA0156:174-200_B58_0.02515_0.393030201277956_A375	1	0.487681	0.39303	0.141517
EIF3B_crRNA0278:296-322_B31_0.01257_0.364286276565198_A375	1	0.581078	0.36429	0.200474
EIF3B_crRNA0290:308-334_B55_0.02389_0.390651212223079_A375	1	0.492145	0.39065	0.159862
EIF3B_crRNA0588:629-655_B49_0.02137_0.385983963088351_A375	1	0.541362	0.38598	0.161776
EIF3B_crRNA0644:778-804_T4_0.9975_0.808728526856201_A375	1	0.242902	0.80873	0.547082
EIF3B_crRNA0719:877-903_T12_0.9937_0.792654899158802_A375	1	-2.71755	0.79265	0.786951
EIF3B_crRNA1300:1628-1654_T7_0.9962_0.797777681169446_A375	1	-1.01936	0.79778	0.506879
EIF3B_crRNA1758:2164-2190_B19_0.007544_0.352370839443682_A375	1	0.499423	0.35237	0.0577992
EIF3B_crRNA1952:2404-2430_T6_0.9966_0.80121501343895_A375	1	-1.73307	0.80122	0.54073
EIF3B_crRNA1954:2406-2432_T14_0.9929_0.791015847345193_A375	1	-4.28444	0.79102	0.819751
GRPEL1_crRNA0154:154-180_T13_0.9892_0.777458134322084_A375	1	-0.0076811	0.77746	0.280984
GRPEL1_crRNA0230:230-256_B39_0.05613_0.518473755717878_A375	1	0.282313	0.51847	0.18668
GRPEL1_crRNA0319:319-345_B9_0.004245_0.385928310384705_A375	1	0.463402	0.38593	0.0755752
GRPEL1_crRNA0339:339-365_B33_0.04811_0.512274092593395_A375	1	0.512514	0.51227	0.121368
GRPEL1_crRNA0551:574-600_T20_0.983_0.771551462184961_A375	1	0.268702	0.77155	0.22088
GRPEL1_crRNA0752:775-801_B31_0.03868_0.499375170709941_A375	1	0.413274	0.49938	0.446769
NCBP1_crRNA0620:735-761_T11_0.9929_0.767785459942571_A375	1	0.370156	0.76779	0.612017
NCBP1_crRNA0996:1158-1184_T13_0.9918_0.766341873614042_A375	1	-0.0996506	0.76634	0.561368
NCBP1_crRNA1455:1687-1713_B6_0.01531_0.460554403215813_A375	1	-2.11057	0.46055	0.264677
NCBP1_crRNA1456:1688-1714_B14_0.02296_0.481250545753703_A375	1	-0.203419	0.48125	0.335617
NCBP1_crRNA1460:1692-1718_B12_0.02143_0.477518485362024_A375	1	-4.59469	0.47752	0.736133
NCBP1_crRNA1540:1772-1798_B15_0.02321_0.483249516259667_A375	1	0.158493	0.48325	0.0593791
NCBP1_crRNA2163:2490-2516_B17_0.02449_0.487990663319883_A375	1	0.258941	0.48799	0.153114
NOC4L_crRNA0327:374-400_T1_0.9993_0.790636595957201_A375	1	0.304622	0.79064	0.231648
NOC4L_crRNA0378:448-474_T16_0.9882_0.765057411888772_A375	1	0.151332	0.76506	0.650484
NOC4L_crRNA0384:477-503_T13_0.9904_0.765303288797466_A375	1	0.320735	0.7653	0.694588
NOC4L_crRNA0610:735-761_T14_0.9897_0.765255571195104_A375	1	0.313433	0.76526	0.229793
NOC4L_crRNA0614:739-765_T15_0.989_0.765255571195104_A375	1	0.18382	0.76526	0.399491
NOC4L_crRNA0616:741-767_T3_0.9978_0.782716077446427_A375	1	0.270431	0.78272	0.417147
NOC4L_crRNA0619:744-770_T7_0.9949_0.774600431479815_A375	1	-0.886431	0.7746	0.734098
NOC4L_crRNA0931:1105-1131_B16_0.01103_0.34490407424169_A375	1	0.502699	0.3449	0.0689598
NOC4L_crRNA0980:1154-1180_B49_0.03529_0.367139595001412_A375	1	0.377694	0.36714	0.100343
NOC4L_crRNA1354:1551-1577_B7_0.004412_0.321318761327075_A375	1	0.609277	0.32132	0.145582
NUP133_crRNA0181:181-207_B7_0.002141_0.365252789834613_A375	1	0.258304	0.36525	0.0915996
NUP133_crRNA0207:207-233_B9_0.002753_0.368391109328789_A375	1	0.14137	0.36839	0.180096
NUP133_crRNA0826:912-938_T20_0.9939_0.78140046308643_A375	1	0.528439	0.7814	0.255208
NUP133_crRNA0827:913-939_T13_0.996_0.787888223437164_A375	1	0.292772	0.78789	0.556302
NUP133_crRNA1787:2185-2211_T1_0.9997_0.819637483123226_A375	1	-4.31218	0.81964	0.785708
NUP133_crRNA1799:2197-2223_T5_0.9985_0.807693178214424_A375	1	-1.07632	0.80769	0.478815
NUP133_crRNA1841:2239-2265_T18_0.9945_0.782716077446427_A375	1	0.079934	0.78272	0.225994
NUP133_crRNA2890:3433-3459_T10_0.9969_0.795788306119725_A375	1	-1.22432	0.79579	0.849549
NUP93_crRNA0321:344-370_T3_0.9987_0.821689625910937_A375	1	-0.300533	0.82169	0.535658
NUP93_crRNA0432:455-481_T16_0.9933_0.793756601610422_A375	1	0.291487	0.79376	0.269667
NUP93_crRNA1940:2081-2107_B21_0.008365_0.454455704837308_A375	1	-0.245383	0.45446	0.100262
PDCD11_crRNA1035:1261-1287_B33_0.007434_0.409990166812415_A375	1	-0.0122287	0.40999	0.141075
PDCD11_crRNA1223:1449-1475_T6_0.9985_0.809953115528752_A375	1	0.187176	0.80995	0.219224
PDCD11_crRNA1295:1521-1547_B15_0.003808_0.386937097274816_A375	1	-0.0111927	0.38694	0.0907813
PDCD11_crRNA2139:2511-2537_B9_0.002357_0.367411396328487_A375	1	0.52275	0.36741	0.114492
PDCD11_crRNA2414:2856-2882_T20_0.996_0.798197870812566_A375	1	-0.363672	0.7982	0.250325
PDCD11_crRNA2974:3440-3466_T10_0.9978_0.804773342945119_A375	1	0.605133	0.80477	0.328642
PDCD11_crRNA4725:5321-5347_B39_0.009066_0.416416637476226_A375	1	0.293155	0.41642	0.0543847
POLA1_crRNA0184:262-288_T3_0.9993_0.78876065593191_A375	1	-0.781644	0.78876	0.755822
POLA1_crRNA0556:682-708_B1_0.0012_0.405054665965913_A375	1	0.439467	0.40505	0.0628578
POLA1_crRNA0696:822-848_T19_0.9954_0.777197831268167_A375	1	-0.359248	0.7772	0.391071
POLA1_crRNA0782:908-934_T16_0.9962_0.779510707610978_A375	1	0.438842	0.77951	0.312893
POLA1_crRNA0898:1048-1074_T15_0.9964_0.77975987594897_A375	1	0.341525	0.77976	0.13998
POLA1_crRNA2894:3689-3715_B5_0.005998_0.435801277583073_A375	1	0.671924	0.4358	0.146203
POLA1_crRNA3039:3834-3860_B14_0.008877_0.455796436399829_A375	1	0.45286	0.4558	0.111399
POLA1_crRNA3402:4258-4284_T10_0.9976_0.781481871443155_A375	1	-0.521854	0.78148	0.753677
PRPF19_crRNA0352:375-401_B9_0.00542_0.377140118232025_A375	1	0.295515	0.37714	0.0466352
PRPF19_crRNA0355:378-404_B27_0.01951_0.406664601597882_A375	1	0.384471	0.40666	0.0772919
PRPF19_crRNA0403:426-452_T16_0.9729_0.760059646802775_A375	1	0.343854	0.76006	0.33058
PRPF19_crRNA0416:439-465_T4_0.9935_0.780079126305125_A375	1	0.163184	0.78008	0.276207
PRPF19_crRNA0572:595-621_B37_0.02927_0.420915207216528_A375	1	0.395988	0.42092	0.208689
PRPF19_crRNA0651:674-700_T18_0.9718_0.759718686818885_A375	1	0.264405	0.75972	0.273202
PRPF19_crRNA1277:1357-1383_B23_0.01626_0.400167830921514_A375	1	-0.0323503	0.40017	0.0582899
PSMB2_crRNA0379:453-479_B1_0.004067_0.378546166831387_A375	1	0.570912	0.37855	0.0949526
PSMB2_crRNA0382:456-482_B15_0.03559_0.45522909707221_A375	1	0.441417	0.45523	0.0991595
PSMB2_crRNA0632:729-755_T9_0.9807_0.766910736501776_A375	1	0.699385	0.76691	0.227469
PSMB2_crRNA0742:863-889_T13_0.9736_0.761799963722878_A375	1	0.0392518	0.7618	0.476205
PSMB2_crRNA0744:865-891_T4_0.9908_0.7783526633599_A375	1	-0.460699	0.77835	0.451861
PSMB6_crRNA166:226-252_B37_0.06352_0.51723596342688_A375	1	1.30063	0.51724	0.179196
PSMB6_crRNA239:323-349_B17_0.02769_0.478242509866141_A375	1	0.818781	0.47824	0.678429
PSMB6_crRNA288:372-398_B31_0.05212_0.503028394859834_A375	1	0.900443	0.50303	0.151777
PSMB6_crRNA340:424-450_T19_0.9691_0.751258542729917_A375	1	0.540028	0.75126	0.123218
PSMB6_crRNA385:469-495_T20_0.9674_0.749357958048281_A375	1	0.369329	0.74936	0.639831
PSMB6_crRNA394:478-504_T8_0.987_0.773476907193157_A375	1	-2.53126	0.77348	0.863878
PSMB6_crRNA510:618-644_B15_0.0228_0.469750872709781_A375	1	0.408038	0.46975	0.496543
PSMB6_crRNA571:679-705_T11_0.9821_0.764722901342441_A375	1	0.222959	0.76472	0.334693
PSMD1_crRNA0293:317-343_T12_0.9955_0.776734339462599_A375	1	0.538711	0.77673	0.350737
PSMD1_crRNA0844:1008-1034_T19_0.9925_0.772012318260732_A375	1	-2.52476	0.77201	0.865488
PSMD1_crRNA1892:2197-2223_T6_0.9978_0.787888223437164_A375	1	-1.13332	0.78789	0.118571
PSMD1_crRNA1894:2199-2225_T7_0.9974_0.78769632644242_A375	1	0.197633	0.7877	0.148896
PSMD1_crRNA2175:2504-2530_B29_0.01234_0.482146840035415_A375	1	0.649538	0.48215	0.448949
PSMD1_crRNA2466:2910-2936_T11_0.9959_0.78140046308643_A375	1	-0.497062	0.7814	0.735546
PSMD1_crRNA2482:2926-2952_T5_0.9981_0.790268596186152_A375	1	0.243316	0.79027	0.34605
PSMD1_crRNA2483:2927-2953_T8_0.997_0.787226570757681_A375	1	0.100512	0.78723	0.239878
RBM22_crRNA0105:105-131_B29_0.0651_0.530910493672701_A375	1	0.283496	0.53091	0.298986
RBM22_crRNA0152:152-178_T9_0.9832_0.756979969975707_A375	1	0.119931	0.75698	0.401133
RBM22_crRNA0776:823-849_T14_0.9703_0.746413884626199_A375	1	0.464801	0.74641	0.63965
RBM22_crRNA0878:925-951_B27_0.05892_0.523300972384584_A375	1	-0.0498558	0.5233	0.502787
RBM22_crRNA0959:1006-1032_T3_0.9944_0.776973177142109_A375	1	0.318096	0.77697	0.497676
RBM22_crRNA0966:1013-1039_B23_0.05107_0.512310071953434_A375	1	0.506983	0.51231	0.0882621
RBM22_crRNA1030:1100-1126_B19_0.03591_0.493867387353957_A375	1	0.799589	0.49387	0.246398
RBM22_crRNA1032:1102-1128_B31_0.0679_0.53328892041742_A375	1	0.445133	0.53329	0.503779
RBM22_crRNA1055:1125-1151_B7_0.008418_0.417859346234567_A375	1	0.411203	0.41786	0.0770161
RBM22_crRNA1119:1267-1293_B17_0.0275_0.471147260985907_A375	1	0.075088	0.47115	0.0781242
RPA1_crRNA0565:658-684_B17_0.01175_0.447908814536336_A375	1	0.230672	0.44791	0.163561
RPA1_crRNA1010:1150-1176_T5_0.998_0.804691930180865_A375	1	-3.15475	0.80469	0.801265
RPA1_crRNA1013:1153-1179_T13_0.9951_0.784509839175339_A375	1	0.330939	0.78451	0.278092
RPA1_crRNA1029:1169-1195_T10_0.9963_0.788765665889709_A375	1	-1.20041	0.78877	0.937834
RPA1_crRNA1089:1253-1279_T1_0.9997_0.813624462360276_A375	1	0.42082	0.81362	0.522055
RPA1_crRNA1093:1257-1283_T3_0.9991_0.812870642344116_A375	1	0.260228	0.81287	0.229539
RPA1_crRNA1302:1466-1492_B21_0.01547_0.459891148485739_A375	1	0.283217	0.45989	0.138597
RPA1_crRNA1706:1918-1944_T4_0.9983_0.805384062711819_A375	1	0.334369	0.80538	0.443396
RRM1_crRNA0361:385-411_B2_0.0007499_0.446826104724003_A375	1	-1.70445	0.44683	0.689076
RRM1_crRNA0399:423-449_B3_0.0015_0.447481216200467_A375	1	0.178235	0.44748	0.478908
RRM1_crRNA0400:424-450_B19_0.0105_0.496164426521276_A375	1	0.654366	0.49616	0.373467
RRM1_crRNA1002:1050-1076_T4_0.9985_0.800570196611545_A375	1	0.420037	0.80057	0.214306
RRM1_crRNA1003:1051-1077_T10_0.9959_0.783063410434353_A375	1	-0.52972	0.78306	0.330113
RRM1_crRNA1019:1067-1093_T19_0.9918_0.767785459942571_A375	1	0.428507	0.76779	0.264679
RRM1_crRNA1138:1210-1236_B9_0.006374_0.482305291721026_A375	1	0.326691	0.48231	0.340067
RRM1_crRNA1817:1934-1960_T7_0.9974_0.787627694839582_A375	1	0.293455	0.78763	0.431751
RRM1_crRNA1823:1940-1966_T2_0.9993_0.813624462360276_A375	1	0.16943	0.81362	0.2154
RTF1_crRNA0124:150-176_B7_0.001819_0.365839779324603_A375	1	0.206491	0.36584	0.492113
RTF1_crRNA0333:405-431_B23_0.008574_0.406024509578456_A375	1	0.430156	0.40602	0.746141
RTF1_crRNA0612:772-798_T18_0.9873_0.763472238971238_A375	1	0.315524	0.76347	0.211405
RTF1_crRNA1330:1620-1646_T19_0.9867_0.763240020699792_A375	1	0.56647	0.76324	0.341293
SF3A1_crRNA0163:186-212_B19_0.004585_0.363834904091163_A375	1	0.169273	0.36383	0.0559305
SF3A1_crRNA0553:576-602_B28_0.006998_0.368751944647195_A375	1	0.368102	0.36875	0.0403376
SF3A1_crRNA0614:637-663_T18_0.992_0.776923818989703_A375	1	-1.79083	0.77692	0.582074
SF3A1_crRNA0642:665-691_T4_0.9981_0.790575032666377_A375	1	0.331987	0.79058	0.264125
SF3A1_crRNA1129:1332-1358_B52_0.01351_0.39566265187822_A375	1	0.714064	0.39566	0.0734468
SF3A1_crRNA1322:1548-1574_T10_0.9954_0.785773014321442_A375	1	0.382933	0.78577	0.367189
SF3A1_crRNA1330:1556-1582_T9_0.9959_0.786290154040247_A375	1	-1.22346	0.78629	0.798652
SF3A1_crRNA1461:1687-1713_B4_0.0007239_0.338303096202747_A375	1	0.526718	0.3383	0.186153
SF3A1_crRNA1509:1735-1761_B16_0.003861_0.359916221711422_A375	1	0.682038	0.35992	0.158568
SF3A1_crRNA1705:1954-1980_T3_0.9988_0.804357559431749_A375	1	0.249697	0.80436	0.242907
SF3A2_crRNA0392:468-494_B28_0.05413_0.37962032112985_A375	1	0.0774408	0.37962	0.110083
SF3A2_crRNA0897:973-999_T16_0.9743_0.756979969975707_A375	1	0.182345	0.75698	0.246666
SF3A2_crRNA0908:984-1010_T13_0.9769_0.757389120053527_A375	1	0.497052	0.75739	0.400338
SF3A2_crRNA1130:1668-1694_B1_0_0.2117949680579_A375	1	0.179139	0.21179	0.0617217
SF3B1_crRNA0617:706-732_B11_0.002134_0.424915042793393_A375	1	1.08493	0.42492	0.20006
SF3B1_crRNA0675:788-814_T13_0.994_0.781300327381585_A375	1	0.234941	0.7813	0.271472
SF3B1_crRNA0680:793-819_T15_0.993_0.779233736876474_A375	1	-2.7769	0.77923	0.775229
SF3B1_crRNA0695:808-834_T4_0.9969_0.791178874203183_A375	1	-0.313913	0.79118	0.464627
SF3B1_crRNA0773:909-935_B17_0.003492_0.436051814919355_A375	1	-1.08501	0.43605	0.227759
SF3B1_crRNA0885:1063-1089_B27_0.005821_0.449290670615958_A375	1	0.283696	0.44929	0.273779
SF3B1_crRNA0909:1087-1113_T11_0.9944_0.784261220563692_A375	1	0.368179	0.78426	0.122953
SF3B1_crRNA1012:1190-1216_B25_0.005433_0.448305462554155_A375	1	-2.05842	0.44831	0.190467
SF3B1_crRNA1013:1191-1217_B31_0.006597_0.452199085499617_A375	1	-0.135206	0.4522	0.162612
SF3B1_crRNA1891:2172-2198_T19_0.992_0.774757715316505_A375	1	-5.33863	0.77476	0.805703
SF3B1_crRNA2742:3214-3240_T10_0.9946_0.784929656908074_A375	1	-2.17062	0.78493	0.794553
SF3B3_crRNA0275:328-354_B31_0.01442_0.459588112855511_A375	1	0.348005	0.45959	0.107419
SF3B3_crRNA0491:568-594_T3_0.9986_0.806934443597283_A375	1	0.0990022	0.80693	0.257756
SF3B3_crRNA0492:569-595_T4_0.9984_0.806934443597283_A375	1	0.293439	0.80693	0.233753
SF3B3_crRNA1407:1700-1726_B11_0.00721_0.430651765072632_A375	1	0.622797	0.43065	0.105992
SF3B3_crRNA1831:2147-2173_T14_0.9948_0.781839301483347_A375	1	0.224534	0.78184	0.184353
SF3B3_crRNA2002:2318-2344_T17_0.9932_0.778014932108707_A375	1	0.090346	0.77801	0.190999
SF3B3_crRNA2128:2468-2494_B35_0.0155_0.463775204327182_A375	1	-0.316283	0.46378	0.0759514
SF3B3_crRNA2465:2829-2855_B13_0.007931_0.437493572810562_A375	1	0.700386	0.43749	0.0944725
SF3B3_crRNA2933:3440-3466_T15_0.9944_0.781588877906062_A375	1	-2.60694	0.78159	0.637293
SFPQ_crRNA0298:343-369_B55_0.02499_0.32710666367436_A375	1	0.0916277	0.32711	0.106767
SFPQ_crRNA0347:392-418_B4_0.001087_0.251695492615599_A375	1	0.300633	0.2517	0.0690875
SFPQ_crRNA0405:450-476_B49_0.02246_0.320247640629003_A375	1	0.170966	0.32025	0.135638
SFPQ_crRNA0463:531-557_B10_0.00326_0.276170743769666_A375	1	0.661003	0.27617	0.0532112
SFPQ_crRNA0471:539-565_B19_0.007606_0.299578359451527_A375	1	0.387379	0.29958	0.0909875
SFPQ_crRNA0512:580-606_B37_0.01666_0.313794466343691_A375	1	0.529387	0.31379	0.0300563
SFPQ_crRNA0531:599-625_B58_0.02608_0.329314438508888_A375	1	0.0261534	0.32931	0.049613
SFPQ_crRNA1785:2078-2104_T3_0.9986_0.790268596186152_A375	1	-3.12753	0.79027	0.945621
SFPQ_crRNA1796:2089-2115_T12_0.9942_0.779467116909123_A375	1	0.0973166	0.77947	0.452675
SFPQ_crRNA1841:2134-2160_T13_0.9938_0.779440131470635_A375	1	0.388453	0.77944	0.177634
SFPQ_crRNA1862:2155-2181_T19_0.9899_0.773216449281146_A375	1	-0.252564	0.77322	0.404562
SNRNP200_crRNA1423:1543-1569_T4_0.9992_0.813151992634111_A375	1	-3.73241	0.81315	0.715539
SNRNP200_crRNA1499:1619-1645_T18_0.9967_0.800570196611545_A375	1	-4.62524	0.80057	0.925909
SNRNP200_crRNA1858:2024-2050_B7_0.001742_0.366510745749163_A375	1	-2.24313	0.36651	0.202715
SNRNP200_crRNA3309:3641-3667_B21_0.00681_0.411136783964257_A375	1	-5.85326	0.41114	0.461848
SNRNP200_crRNA3313:3645-3671_B9_0.002217_0.383351843493498_A375	1	-0.484999	0.38335	0.171597
SNRNP200_crRNA4069:4587-4613_B39_0.01029_0.432156626378062_A375	1	0.267471	0.43216	0.107432
SNRNP200_crRNA4620:5138-5164_B5_0.0007919_0.352944086630465_A375	1	0.0327026	0.35294	0.115052
SNRNP200_crRNA4621:5139-5165_B1_0_0.310167412434598_A375	1	0.411462	0.31017	0.0684001
SPC25_crRNA235:282-308_B19_0.04082_0.539920559748896_A375	1	0.840921	0.53992	0.151328
SPC25_crRNA249:296-322_T17_0.9664_0.749221354295872_A375	1	0.128746	0.74922	0.268037
SPC25_crRNA430:525-551_B13_0.02401_0.525897114143326_A375	1	0.716136	0.5259	0.505689
SPC25_crRNA492:658-684_B20_0.04442_0.54381473179069_A375	1	0.408926	0.54381	0.236571
SPC25_crRNA536:702-728_B3_0.002401_0.443469155736309_A375	1	0.381516	0.44347	0.0953006
SUPT6H_crRNA0773:1017-1043_T20_0.9949_0.793372870434715_A375	1	0.810739	0.79337	0.713534
SUPT6H_crRNA2540:3027-3053_B22_0.006117_0.384755601024129_A375	1	-0.0464319	0.38476	0.0477577
SUPT6H_crRNA3139:3649-3675_T13_0.9967_0.80022975161653_A375	1	0.949922	0.80023	0.554729
SUPT6H_crRNA3332:3842-3868_T6_0.9983_0.809953115528752_A375	1	0.759943	0.80995	0.324162
SUPT6H_crRNA4462:4972-4998_T16_0.996_0.798965851498432_A375	1	-2.59061	0.79897	0.627706
SYMPK_crRNA1577:1717-1743_B10_0.002485_0.289202514371181_A375	1	0.404394	0.2892	0.0597058
SYMPK_crRNA2217:2405-2431_T14_0.9959_0.795275486605127_A375	1	0.311639	0.79528	0.250106
SYMPK_crRNA2437:2625-2651_B25_0.007178_0.338366633075883_A375	1	0.618038	0.33837	0.0297679
SYMPK_crRNA2438:2626-2652_B19_0.005246_0.30829536070945_A375	1	0.287691	0.3083	0.022553
SYMPK_crRNA3005:3193-3219_T16_0.9953_0.793372870434715_A375	1	0.0796355	0.79337	0.337333
SYMPK_crRNA3077:3321-3347_T6_0.9983_0.80755235014285_A375	1	0.397197	0.80755	0.531126
SYMPK_crRNA3079:3323-3349_T2_0.9994_0.822698506388701_A375	1	0.445221	0.8227	0.44053
SYMPK_crRNA3145:3389-3415_B55_0.01684_0.380530957057959_A375	1	0.415263	0.38053	0.315335
SYMPK_crRNA3354:3622-3648_B4_0.0008283_0.276170743769666_A375	1	0.389677	0.27617	0.0755813
SYMPK_crRNA3438:3767-3793_B52_0.01601_0.378731280246847_A375	1	0.353527	0.37873	0.122126
SYMPK_crRNA3445:3797-3823_T11_0.997_0.802789764452702_A375	1	0.426165	0.80279	0.289631
TSR2_crRNA0051:75-101_B15_0.04326_0.478082021100286_A375	1	0.241195	0.47808	0.167039
TSR2_crRNA0107:178-204_T10_0.98_0.765816058854748_A375	1	0.140053	0.76582	0.860244
TSR2_crRNA0181:252-278_T8_0.9834_0.771545943770016_A375	1	0.252843	0.77155	0.394907
TSR2_crRNA0189:260-286_T18_0.9584_0.759479539578078_A375	1	0.225763	0.75948	0.151293
TSR2_crRNA0390:461-487_T9_0.9809_0.766324578796638_A375	1	-0.982193	0.76632	0.589687
VARS_crRNA0465:662-688_B40_0.01765_0.379517950291241_A375	1	0.616757	0.37952	0.0811189
VARS_crRNA0514:744-770_B52_0.02173_0.393722475446312_A375	1	0.672012	0.39372	0.437859
VARS_crRNA0791:1082-1108_B43_0.01874_0.38269179249305_A375	1	0.10283	0.38269	0.119279
VARS_crRNA1579:1894-1920_T14_0.9959_0.789793492203451_A375	1	0.358629	0.78979	0.275935
VARS_crRNA1713:2028-2054_T6_0.9984_0.806934443597283_A375	1	-1.87687	0.80693	0.596644
VARS_crRNA1950:2312-2338_B10_0.004617_0.33654707549473_A375	1	0.315901	0.33655	0.120039
VARS_crRNA2071:2433-2459_T13_0.9962_0.792394141609837_A375	1	-0.708286	0.79239	0.381608
VARS_crRNA2300:2685-2711_T18_0.9948_0.787627694839582_A375	1	0.00880599	0.78763	0.476225
WDR43_crRNA0064:87-113_B11_0.003953_0.361437653054384_A375	1	0.637317	0.36144	0.0788614
WDR43_crRNA0068:91-117_B9_0.003162_0.358450143772202_A375	1	0.348665	0.35845	0.125363
WDR43_crRNA0076:99-125_B23_0.008696_0.410200908866948_A375	1	0.39256	0.4102	0.160001
WDR43_crRNA0427:499-525_T9_0.9937_0.763020494726799_A375	1	0.0349501	0.76302	0.315835
WDR43_crRNA1059:1251-1277_T20_0.9858_0.751364286337301_A375	1	0.140492	0.75136	0.274543
WDR43_crRNA1069:1261-1287_T2_0.9972_0.769669241871967_A375	1	-0.014002	0.76967	0.74867
WDR43_crRNA1145:1360-1386_T7_0.9945_0.763215278074904_A375	1	0.157838	0.76322	0.282702
WDR75_crRNA0110:110-136_T18_0.9911_0.764396588134921_A375	1	0.474397	0.7644	0.396609
WDR75_crRNA0671:847-873_T6_0.997_0.766341873614042_A375	1	-2.22891	0.76634	0.873406
WDR75_crRNA0777:953-979_B15_0.006944_0.516459718484794_A375	1	0.62673	0.51646	0.851713
WDR75_crRNA1655:1974-2000_B10_0.004464_0.503584628654471_A375	1	-0.717118	0.50358	0.302831
WDR75_crRNA1720:2086-2112_B16_0.00744_0.518771570971322_A375	1	0.473832	0.51877	0.722876
AQR_crRNA0213:213-239_B11_0.002358_0.414807854207044_A375	2	0.423441	0.41481	0.316981
AQR_crRNA0728:922-948_B27_0.006218_0.439388603696818_A375	2	-0.387113	0.43939	0.290429
AQR_crRNA0889:1083-1109_T3_0.9981_0.793574498165744_A375	2	-0.083146	0.79357	0.489602
AQR_crRNA1519:1940-1966_T8_0.9961_0.783109800951381_A375	2	-1.58856	0.78311	0.630295
AQR_crRNA1536:1981-2007_T16_0.9929_0.773476907193157_A375	2	0.148569	0.77348	0.800075
AQR_crRNA2269:2850-2876_T1_0.9989_0.801065977800853_A375	2	-3.48168	0.80107	0.725381
AQR_crRNA2373:2978-3004_T9_0.9953_0.781425957996901_A375	2	-0.687041	0.78143	0.208336
AQR_crRNA2961:3686-3712_B23_0.004931_0.43389319942659_A375	2	0.416192	0.43389	0.353569
AQR_crRNA3371:4169-4195_B3_0.0006432_0.388179880506072_A375	2	0.477097	0.38818	0.460615
AQR_crRNA3654:4499-4525_B15_0.003216_0.426510675430692_A375	2	-0.054614	0.42651	0.612264
AQR_crRNA3729:4597-4623_B35_0.008148_0.450717076305511_A375	2	0.486879	0.45072	0.270335
AQR_crRNA3730:4598-4624_B5_0.001072_0.399239421121593_A375	2	0.634789	0.39924	0.330709
ARCN1_crRNA0073:73-99_B9_0.005521_0.396996933485611_A375	2	0.0717168	0.397	0.0673257
ARCN1_crRNA0084:84-110_B29_0.0184_0.443469155736309_A375	2	0.066783	0.44347	0.160057
ARCN1_crRNA0598:724-750_B35_0.02392_0.454467442839147_A375	2	0.524541	0.45447	0.30394
ARCN1_crRNA0604:730-756_B37_0.02466_0.457877719295142_A375	2	0.157174	0.45788	0.139465
ARCN1_crRNA0606:732-758_B31_0.01914_0.444591174124762_A375	2	0.282397	0.44459	0.156722
ARCN1_crRNA0611:737-763_B33_0.01987_0.447017229287357_A375	2	0.358492	0.44702	0.131464
ARCN1_crRNA0614:740-766_B25_0.01546_0.433363738712507_A375	2	0.0597597	0.43336	0.0680161
ARCN1_crRNA0814:940-966_T6_0.9978_0.794298821803412_A375	2	0.250875	0.7943	0.370606
ARCN1_crRNA1012:1168-1194_T4_0.9985_0.807658930934226_A375	2	-1.44459	0.80766	0.550527
ARCN1_crRNA1050:1230-1256_T11_0.9956_0.781614698416936_A375	2	-0.118052	0.78161	0.501426
ARCN1_crRNA1225:1405-1431_T16_0.993_0.77598697407146_A375	2	0.493555	0.77599	0.716168
ARCN1_crRNA1228:1408-1434_T18_0.9923_0.77598697407146_A375	2	-1.13855	0.77599	0.9592
ARCN1_crRNA1246:1449-1475_T5_0.9982_0.80276386964712_A375	2	0.190589	0.80276	0.873582
BUB1B_crRNA0260:283-309_T15_0.9934_0.775090406947467_A375	2	-0.15747	0.77509	0.292263
BUB1B_crRNA0817:935-961_B6_0.001653_0.443010309605854_A375	2	0.375501	0.44301	0.0877798
BUB1B_crRNA0979:1146-1172_B18_0.006614_0.48705967412941_A375	2	0.336988	0.48706	0.242101
BUB1B_crRNA1052:1219-1245_T12_0.9944_0.776973177142109_A375	2	0.0103511	0.77697	0.755323
BUB1B_crRNA1135:1302-1328_T3_0.999_0.791215241219588_A375	2	0.334544	0.79122	0.188523
BUB1B_crRNA1178:1345-1371_T14_0.9937_0.775749859184864_A375	2	-0.9495	0.77575	0.295943
BUB1B_crRNA1327:1518-1544_T6_0.998_0.788451356298231_A375	2	0.286602	0.78845	0.706589
BUB1B_crRNA1628:1877-1903_B13_0.004299_0.464241266740263_A375	2	0.582536	0.46424	0.434845
CCT7_crRNA1100:1193-1219_T15_0.9439_0.750326817733293_A375	2	0.48858	0.75033	0.584186
CCT7_crRNA1153:1273-1299_T17_0.9426_0.749926111407215_A375	2	0.588049	0.74993	0.365779
CCT7_crRNA1499:1643-1669_B9_0.01247_0.462379110755399_A375	2	0.21474	0.46238	0.3348
CCT7_crRNA1505:1649-1675_B5_0.004364_0.413112319620646_A375	2	0.365628	0.41311	0.246123
CCT7_crRNA1541:1708-1734_B3_0.003117_0.399764064385694_A375	2	0.537359	0.39976	0.127814
CCT7_crRNA1560:1727-1753_B31_0.04988_0.51437947005283_A375	2	0.359281	0.51438	0.140001
CDC5L_crRNA0671:828-854_B3_0.003647_0.421301416072822_A375	2	0.015443	0.4213	0.197696
CDC5L_crRNA0788:1035-1061_T8_0.9977_0.78876065593191_A375	2	-1.58558	0.78876	0.655694
CDC5L_crRNA1045:1407-1433_B25_0.01299_0.47952148066343_A375	2	0.22678	0.47952	0.0946409
CDC5L_crRNA1732:2205-2231_T19_0.9948_0.774757715316505_A375	2	0.471368	0.77476	0.549661
COPS4_crRNA0065:111-137_T2_0.9977_0.788082162791854_A375	2	0.327837	0.78808	0.341173
COPS4_crRNA0071:117-143_T7_0.993_0.765370725242917_A375	2	0.486682	0.76537	0.248423
COPS4_crRNA0081:127-153_T14_0.9875_0.758281977933956_A375	2	0.361625	0.75828	0.184143
COPS4_crRNA0116:162-188_B8_0.005452_0.501317017810337_A375	2	0.401685	0.50132	0.515727
COPS4_crRNA0446:587-613_T19_0.9836_0.751617162195498_A375	2	-0.929273	0.75162	0.394416
COPS4_crRNA0693:834-860_T16_0.986_0.75716404144958_A375	2	-0.138068	0.75716	0.242503
COPS4_crRNA0830:1019-1045_B4_0.002336_0.490158149011825_A375	2	0.382682	0.49016	0.473182
COPS4_crRNA0979:1216-1242_B20_0.0148_0.520359617414754_A375	2	0.388875	0.52036	0.364943
EIF3B_crRNA0270:288-314_B4_0.001257_0.268242917722698_A375	2	0.353393	0.26824	0.0788728
EIF3B_crRNA0536:577-603_T18_0.9908_0.784326547078064_A375	2	0.892367	0.78433	0.182005
EIF3B_crRNA0780:938-964_T5_0.9971_0.807384132781741_A375	2	0.783102	0.80738	0.371516
EIF3B_crRNA1298:1626-1652_T16_0.992_0.789442130497464_A375	2	-0.0483106	0.78944	0.355355
EIF3B_crRNA1530:1936-1962_T17_0.9912_0.786290154040247_A375	2	0.357783	0.78629	0.588078
EIF3B_crRNA1766:2172-2198_B22_0.008801_0.356759992004494_A375	2	0.428872	0.35676	0.0939873
EIF3B_crRNA1937:2389-2415_T15_0.9925_0.790614455955614_A375	2	-2.21117	0.79061	0.570003
GRPEL1_crRNA0231:231-257_B29_0.03208_0.487304150713476_A375	2	0.559359	0.4873	0.252309
GRPEL1_crRNA0232:232-258_B21_0.01934_0.4662881901418_A375	2	0.526069	0.46629	0.438091
GRPEL1_crRNA0268:268-294_T9_0.9929_0.787218981914991_A375	2	0.532091	0.78722	0.308788
GRPEL1_crRNA0273:273-299_T19_0.9835_0.771567097117549_A375	2	0.268147	0.77157	0.278588
GRPEL1_crRNA0304:304-330_B27_0.03066_0.485091444864402_A375	2	0.344045	0.48509	0.0613153
GRPEL1_crRNA0321:321-347_B19_0.0184_0.463177659552417_A375	2	0.43005	0.46318	0.226823
GRPEL1_crRNA0362:362-388_T1_0.9995_0.829940409805228_A375	2	0.373956	0.82994	0.540047
GRPEL1_crRNA0366:366-392_T6_0.9953_0.792173141702487_A375	2	0.411881	0.79217	0.479886
GRPEL1_crRNA0709:732-758_T12_0.9896_0.779506427922092_A375	2	0.193467	0.77951	0.704776
GRPEL1_crRNA0751:774-800_B37_0.05377_0.516238015539434_A375	2	0.40159	0.51624	0.212314
NCBP1_crRNA0621:736-762_T12_0.9926_0.767785459942571_A375	2	0.0402702	0.76779	0.668861
NCBP1_crRNA0662:777-803_T20_0.9893_0.764674901790669_A375	2	-0.199363	0.76467	0.301129
NCBP1_crRNA1163:1325-1351_B2_0.01097_0.445045253398383_A375	2	0.453429	0.44505	0.275249
NCBP1_crRNA1984:2264-2290_T1_0.9997_0.808597730814431_A375	2	-0.187248	0.8086	0.704521
NOC4L_crRNA0521:614-640_B34_0.02426_0.353341527166964_A375	2	0.252703	0.35334	0.0863205
NOC4L_crRNA0767:916-942_B40_0.02868_0.356377071273138_A375	2	0.330807	0.35638	0.199219
NOC4L_crRNA0933:1107-1133_B22_0.01544_0.349204277830927_A375	2	0.393087	0.3492	0.0706009
NOC4L_crRNA0981:1155-1181_B55_0.03971_0.370451940371797_A375	2	0.435716	0.37045	0.0511338
NOC4L_crRNA1169:1366-1392_B10_0.006618_0.327908602614001_A375	2	0.288565	0.32791	0.154435
NOC4L_crRNA1273:1470-1496_T11_0.9919_0.769977223962274_A375	2	0.45971	0.76998	0.233991
NUP133_crRNA0158:158-184_B19_0.006118_0.387866141991016_A375	2	0.728303	0.38787	0.0616327
NUP133_crRNA0160:160-186_B25_0.007954_0.392811059605135_A375	2	0.361159	0.39281	0.0755168
NUP133_crRNA0161:161-187_B11_0.003671_0.377569807901191_A375	2	0.405304	0.37757	0.0878745
NUP133_crRNA0231:231-257_B13_0.004283_0.382409801126791_A375	2	0.184559	0.38241	0.231409
NUP133_crRNA0234:234-260_B17_0.005506_0.383639988927532_A375	2	0.0598826	0.38364	0.117792
NUP133_crRNA0274:274-300_B31_0.009789_0.396601408848481_A375	2	0.151392	0.3966	0.0759659
NUP133_crRNA0828:914-940_T14_0.9957_0.787888223437164_A375	2	-2.67576	0.78789	0.451559
NUP133_crRNA1497:1822-1848_T12_0.9963_0.790878431388125_A375	2	0.177159	0.79088	0.280804
NUP133_crRNA1790:2188-2214_T7_0.9979_0.806934443597283_A375	2	-2.02559	0.80693	0.821202
NUP133_crRNA2889:3432-3458_T16_0.9951_0.787088891267265_A375	2	-0.753797	0.78709	0.796456
NUP93_crRNA0110:133-159_B35_0.01422_0.468881605293607_A375	2	0.235362	0.46888	0.147507
NUP93_crRNA0457:480-506_T6_0.9975_0.811173404320703_A375	2	0.275087	0.81117	0.192808
NUP93_crRNA1328:1398-1424_B25_0.01004_0.461928283507671_A375	2	0.286783	0.46193	0.102448
NUP93_crRNA1661:1779-1805_T8_0.9967_0.808728526856201_A375	2	-3.43041	0.80873	0.591827
PDCD11_crRNA1224:1450-1476_T2_0.9993_0.814126644318115_A375	2	0.175937	0.81413	0.424292
PDCD11_crRNA1225:1451-1477_T3_0.9991_0.814126644318115_A375	2	0.405715	0.81413	0.423986
PDCD11_crRNA1300:1526-1552_B5_0.001088_0.362288554736749_A375	2	0.2237	0.36229	0.126547
PDCD11_crRNA2069:2418-2444_T4_0.9989_0.814086725930829_A375	2	0.467562	0.81409	0.308847
PDCD11_crRNA2975:3441-3467_T11_0.9976_0.804773342945119_A375	2	0.778379	0.80477	0.606606
PDCD11_crRNA4112:4661-4687_B7_0.001451_0.364882247836301_A375	2	0.603728	0.36488	0.0808919
PDCD11_crRNA4973:5640-5666_T9_0.998_0.807384132781741_A375	2	0.33035	0.80738	0.405836
POLA1_crRNA0233:311-337_T4_0.999_0.786482499456472_A375	2	-0.146022	0.78648	0.584256
POLA1_crRNA0537:640-666_B4_0.003119_0.413989769157647_A375	2	0.0544045	0.41399	0.804821
POLA1_crRNA0555:681-707_B9_0.007198_0.448158496311906_A375	2	0.213139	0.44816	0.0533859
POLA1_crRNA0767:893-919_T2_0.9995_0.80121501343895_A375	2	0.185478	0.80122	0.574483
POLA1_crRNA1930:2390-2416_T11_0.9974_0.78140046308643_A375	2	0.27298	0.7814	0.201326
POLA1_crRNA1940:2400-2426_T8_0.9981_0.781614698416936_A375	2	-1.45881	0.78161	0.748185
POLA1_crRNA3333:4151-4177_B20_0.01128_0.462102292201235_A375	2	0.612297	0.4621	0.114023
POLA1_crRNA3343:4161-4187_B2_0.001919_0.410713187389975_A375	2	0.0673448	0.41071	0.223158
PRPF19_crRNA0276:299-325_T13_0.9767_0.762254809778447_A375	2	0.378802	0.76225	0.348306
PRPF19_crRNA0294:317-343_B29_0.02114_0.408433654771579_A375	2	0.617986	0.40843	0.225314
PRPF19_crRNA0367:390-416_B39_0.03089_0.422119758997371_A375	2	-1.04089	0.42212	0.093907
PRPF19_crRNA0437:460-486_B17_0.009756_0.388111411507531_A375	2	0.409195	0.38811	0.274772
PRPF19_crRNA0454:477-503_B25_0.01789_0.401180209357416_A375	2	0.560781	0.40118	0.216913
PRPF19_crRNA0735:758-784_T12_0.9778_0.76258919460222_A375	2	0.449433	0.76259	0.209676
PRPF19_crRNA0866:889-915_B7_0.004336_0.357820115228617_A375	2	0.365196	0.35782	0.250949
PRPF19_crRNA0927:973-999_B11_0.006504_0.378268281535452_A375	2	0.315949	0.37827	0.253174
PRPF19_crRNA1120:1200-1226_T1_0.9995_0.826532528772896_A375	2	-2.96951	0.82653	0.75687
PSMB2_crRNA0314:388-414_B3_0.006609_0.398540873504988_A375	2	0.247683	0.39854	0.0558567
PSMB2_crRNA0317:391-417_B29_0.06507_0.492248541407194_A375	2	0.523101	0.49225	0.0600291
PSMB2_crRNA0325:399-425_B19_0.03915_0.46088320632836_A375	2	0.357165	0.46088	0.162464
PSMB2_crRNA0327:401-427_B17_0.03762_0.458935255866335_A375	2	0.156754	0.45894	0.217321
PSMB2_crRNA0342:416-442_B35_0.08338_0.512614178108824_A375	2	0.618267	0.51261	0.0788401
PSMB2_crRNA0635:732-758_T8_0.9812_0.767139129973535_A375	2	0.484509	0.76714	0.397307
PSMB2_crRNA0712:833-859_B27_0.06253_0.490140134774674_A375	2	0.497639	0.49014	0.530623
PSMB2_crRNA0738:859-885_T18_0.9644_0.755235670156084_A375	2	0.520872	0.75524	0.365136
PSMB2_crRNA0739:860-886_T17_0.967_0.757330993777027_A375	2	0.502436	0.75733	0.268376
PSMB2_crRNA0740:861-887_T20_0.9609_0.753719808690463_A375	2	0.762507	0.75372	0.406195
PSMB2_crRNA0747:868-894_T11_0.9786_0.766324578796638_A375	2	1.20178	0.76632	0.601043
PSMB2_crRNA0764:885-911_T6_0.9858_0.76955994998251_A375	2	0.372856	0.76956	0.324031
PSMB2_crRNA0777:898-924_B31_0.06914_0.495782630390023_A375	2	0.52807	0.49578	0.63392
PSMB2_crRNA0781:902-928_B39_0.08592_0.515272053429632_A375	2	0.54461	0.51527	0.404295
PSMB6_crRNA073:73-99_B29_0.04886_0.500558713876944_A375	2	0.650925	0.50056	0.12328
PSMB6_crRNA119:142-168_B21_0.0342_0.488748584489393_A375	2	0.773726	0.48875	0.639651
PSMB6_crRNA125:148-174_B5_0.006515_0.410523145182345_A375	2	0.532337	0.41052	0.193683
PSMB6_crRNA282:366-392_B11_0.01629_0.447875822477192_A375	2	0.36626	0.44788	0.0810099
PSMB6_crRNA290:374-400_B7_0.009772_0.420284497152234_A375	2	0.514077	0.42028	0.188903
PSMB6_crRNA348:432-458_T5_0.9919_0.787209292571506_A375	2	-0.216799	0.78721	0.613438
PSMB6_crRNA465:573-599_B25_0.04235_0.4939528692567_A375	2	0.890435	0.49395	0.211267
PSMB6_crRNA469:577-603_T2_0.9967_0.797777681169446_A375	2	0.886098	0.79778	0.161819
PSMB6_crRNA474:582-608_T6_0.9902_0.786778550759103_A375	2	0.52117	0.78678	0.253091
PSMB6_crRNA570:678-704_T3_0.9951_0.792791099651103_A375	2	-0.200996	0.79279	0.296978
PSMB6_crRNA610:742-768_B13_0.01954_0.460456116022554_A375	2	0.443816	0.46046	0.775767
PSMD1_crRNA0188:188-214_B33_0.01383_0.485174951696778_A375	2	0.194538	0.48517	0.222409
PSMD1_crRNA0938:1102-1128_B31_0.01308_0.483763761651589_A375	2	0.54231	0.48376	0.221792
PSMD1_crRNA1329:1588-1614_T17_0.9933_0.77274280342387_A375	2	-0.897317	0.77274	0.469462
PSMD1_crRNA2173:2502-2528_B19_0.008224_0.466886057398046_A375	2	0.473956	0.46689	0.748074
PSMD1_crRNA2358:2802-2828_B1_0_0.283797874358312_A375	2	0.739769	0.2838	0.180395
PSMD1_crRNA2374:2818-2844_B37_0.0157_0.490200543989634_A375	2	-0.563747	0.4902	0.321021
PSMD1_crRNA2477:2921-2947_T20_0.9921_0.771685848166242_A375	2	0.280685	0.77169	0.697886
RBM22_crRNA0157:157-183_T4_0.9916_0.767850207404892_A375	2	0.238393	0.76785	0.345158
RBM22_crRNA0161:161-187_T20_0.9478_0.735389770719794_A375	2	0.397334	0.73539	0.20581
RBM22_crRNA0399:399-425_T15_0.9607_0.739570654255915_A375	2	0.337373	0.73957	0.752591
RBM22_crRNA0774:821-847_T11_0.9781_0.750326817733293_A375	2	0.682617	0.75033	0.521139
RBM22_crRNA0775:822-848_T12_0.9776_0.750326817733293_A375	2	0.333156	0.75033	0.581088
RBM22_crRNA0957:1004-1030_T6_0.9882_0.761155367166827_A375	2	-0.192726	0.76116	0.813805
RBM22_crRNA1146:1317-1343_B37_0.08754_0.552190802007721_A375	2	0.263213	0.55219	0.221548
RPA1_crRNA0417:487-513_B11_0.008023_0.435815830021796_A375	2	0.525595	0.43582	0.151107
RPA1_crRNA0420:490-516_B13_0.008596_0.436105885982744_A375	2	0.195535	0.43611	0.047804
RPA1_crRNA0425:495-521_B15_0.009169_0.438206087456019_A375	2	0.331806	0.43821	0.075806
RPA1_crRNA0438:508-534_B39_0.02665_0.478033627537582_A375	2	0.227235	0.47803	0.120813
RPA1_crRNA0439:509-535_B23_0.01691_0.465399670563592_A375	2	0.51887	0.4654	0.030148
RPA1_crRNA0445:515-541_B27_0.01805_0.466844952577912_A375	2	0.583782	0.46684	0.0603068
RPA1_crRNA0566:659-685_B1_0.0008596_0.37976862384497_A375	2	0.463632	0.37977	0.121588
RPA1_crRNA1009:1149-1175_T19_0.9934_0.781489078773291_A375	2	-1.19329	0.78149	0.811339
RPA1_crRNA1371:1535-1561_B3_0.003152_0.41505701801477_A375	2	0.109045	0.41506	0.129676
RPA1_crRNA1688:1900-1926_T14_0.9948_0.784288003701891_A375	2	0.554267	0.78429	0.32309
RPA1_crRNA1691:1903-1929_T16_0.9943_0.783717056789589_A375	2	-1.51254	0.78372	0.547498
RPA1_crRNA1700:1912-1938_T17_0.994_0.78363587217185_A375	2	0.476365	0.78364	0.243567
RRM1_crRNA0289:313-339_B6_0.004874_0.472776991871519_A375	2	0.210423	0.47278	0.195962
RRM1_crRNA0306:330-356_T8_0.997_0.786440643966531_A375	2	-1.27522	0.78644	0.775354
RRM1_crRNA0352:376-402_B8_0.005624_0.473540929251117_A375	2	0.650995	0.47354	0.534482
RRM1_crRNA0613:637-663_T14_0.994_0.776375849038231_A375	2	0.0593208	0.77638	0.473469
RRM1_crRNA1325:1397-1423_B4_0.001875_0.4620966578276_A375	2	-2.20521	0.4621	0.444622
RRM1_crRNA1478:1550-1576_B11_0.007124_0.48472830971471_A375	2	0.27034	0.48473	0.217736
RRM1_crRNA1717:1834-1860_B17_0.009749_0.494844344778853_A375	2	0.571808	0.49484	0.0685772
RRM1_crRNA2025:2142-2168_T5_0.9981_0.795619261826598_A375	2	0.339613	0.79562	0.194188
RRM1_crRNA2365:2505-2531_T13_0.9944_0.777568483978149_A375	2	0.430442	0.77757	0.325045
RTF1_crRNA0336:408-434_B11_0.002858_0.383246654836288_A375	2	0.5037	0.38325	0.15423
RTF1_crRNA0338:410-436_B3_0.0007794_0.358412975786717_A375	2	0.178953	0.35841	0.127905
RTF1_crRNA0365:437-463_B21_0.007534_0.403801065459002_A375	2	0.150128	0.4038	0.119091
RTF1_crRNA0496:568-594_T5_0.9953_0.779467116909123_A375	2	0.197377	0.77947	0.119463
RTF1_crRNA0497:569-595_T9_0.9922_0.772357340117372_A375	2	0.528035	0.77236	0.109026
RTF1_crRNA0980:1224-1250_T15_0.9891_0.768538737527885_A375	2	0.390718	0.76854	0.735861
RTF1_crRNA1290:1557-1583_T8_0.9945_0.776973177142109_A375	2	0.466696	0.77697	0.30822
RTF1_crRNA1359:1649-1675_B17_0.004417_0.389479266594687_A375	2	0.510705	0.38948	0.0870331
SF3A1_crRNA1261:1487-1513_T11_0.9952_0.784836275995838_A375	2	-0.258657	0.78484	0.291724
SF3A1_crRNA1393:1619-1645_T17_0.9923_0.778008075719552_A375	2	0.236479	0.77801	0.357456
SF3A1_crRNA1460:1686-1712_B10_0.002413_0.351976244593278_A375	2	0.664725	0.35198	0.103927
SF3A1_crRNA1633:1859-1885_B22_0.005309_0.365031048991209_A375	2	0.428563	0.36503	0.142969
SF3A1_crRNA1745:2036-2062_B40_0.01038_0.385644443792107_A375	2	0.387746	0.38564	0.0630483
SF3A2_crRNA0386:462-488_B22_0.03904_0.359146365616338_A375	2	0.196676	0.35915	0.0902156
SF3A2_crRNA0400:476-502_T3_0.9956_0.780053406776433_A375	2	-2.31793	0.78005	0.402378
SF3A2_crRNA0601:677-703_B55_0.1278_0.427679282207641_A375	2	0.646974	0.42768	0.0227248
SF3A2_crRNA0621:697-723_B10_0.01065_0.297549550393024_A375	2	0.328431	0.29755	0.0733099
SF3A2_crRNA0898:974-1000_T17_0.9734_0.756979969975707_A375	2	0.0100175	0.75698	0.27372
SF3A2_crRNA0903:979-1005_T19_0.9716_0.756979969975707_A375	2	0.383542	0.75698	0.476812
SF3A2_crRNA0904:980-1006_T20_0.9707_0.756979969975707_A375	2	-0.891769	0.75698	0.549669
SF3A2_crRNA0971:1070-1096_B4_0.002662_0.240501461405296_A375	2	0.257521	0.2405	0.0668837
SF3A2_crRNA0972:1071-1097_B13_0.01686_0.324150354206364_A375	2	0.536411	0.32415	0.0392851
SF3A2_crRNA1008:1374-1400_B43_0.08518_0.398839421427292_A375	2	0.54296	0.39884	0.0889409
SF3B1_crRNA0684:797-823_T2_0.9984_0.810311343539367_A375	2	-2.53038	0.81031	0.385509
SF3B1_crRNA0686:799-825_T1_0.9994_0.820737861965103_A375	2	-3.38125	0.82074	0.28072
SF3B1_crRNA0706:819-845_B39_0.008149_0.458866737688421_A375	2	0.4565	0.45887	0.0777059
SF3B1_crRNA0723:859-885_B1_0_0.345812347196495_A375	2	-4.75552	0.34581	0.56615
SF3B1_crRNA0741:877-903_B15_0.003104_0.432356733758472_A375	2	-1.55766	0.43236	0.349847
SF3B1_crRNA0820:998-1024_T8_0.9959_0.789208294656063_A375	2	-3.99543	0.78921	0.67058
SF3B1_crRNA1003:1181-1207_B13_0.002716_0.431049890596924_A375	2	0.667974	0.43105	0.0767807
SF3B1_crRNA2597:3023-3049_T20_0.9919_0.774757715316505_A375	2	0.9009	0.77476	0.199553
SF3B3_crRNA0493:570-596_T2_0.9987_0.807370123685914_A375	2	0.467468	0.80737	0.468226
SF3B3_crRNA1580:1873-1899_T19_0.9928_0.777538238554378_A375	2	0.45362	0.77754	0.239446
SF3B3_crRNA2395:2759-2785_B37_0.01622_0.468727567579136_A375	2	0.718963	0.46873	0.141084
SF3B3_crRNA2422:2786-2812_T8_0.9962_0.786749065268978_A375	2	-0.229721	0.78675	0.42074
SF3B3_crRNA3271:3801-3827_B25_0.01226_0.451395714488891_A375	2	0.614492	0.4514	0.133307
SFPQ_crRNA0472:540-566_B7_0.002173_0.269531920399849_A375	2	0.414483	0.26953	0.092532
SFPQ_crRNA0474:542-568_B52_0.02354_0.32400283813171_A375	2	0.741138	0.324	0.0832308
SFPQ_crRNA0516:584-610_B46_0.02137_0.318706341703308_A375	2	0.350156	0.31871	0.0192465
SFPQ_crRNA1791:2084-2110_T6_0.9971_0.786482499456472_A375	2	-0.191796	0.78648	0.446155
SFPQ_crRNA1795:2088-2114_T16_0.9924_0.775121155599704_A375	2	-1.53835	0.77512	0.282516
SNRNP200_crRNA0165:165-191_B37_0.009978_0.430835199867196_A375	2	0.269913	0.43084	0.0698097
SNRNP200_crRNA0217:217-243_T17_0.9968_0.800570196611545_A375	2	0.417294	0.80057	0.17156
SNRNP200_crRNA1864:2030-2056_B13_0.003959_0.396534959698596_A375	2	0.486126	0.39653	0.214175
SNRNP200_crRNA3149:3481-3507_T2_0.9997_0.815559294630459_A375	2	-3.89166	0.81556	0.47271
SNRNP200_crRNA3236:3568-3594_T19_0.9965_0.800570196611545_A375	2	-7.03246	0.80057	0.778465
SNRNP200_crRNA3820:4315-4341_T9_0.9981_0.80671953498019_A375	2	-2.70034	0.80672	0.536903
SNRNP200_crRNA4622:5140-5166_B29_0.008394_0.419113901651602_A375	2	0.198817	0.41911	0.0674812
SPC25_crRNA138:138-164_T14_0.97_0.749221354295872_A375	2	0.413597	0.74922	0.532403
SPC25_crRNA246:293-319_T16_0.9676_0.749221354295872_A375	2	0.129746	0.74922	0.413567
SPC25_crRNA413:508-534_T2_0.9976_0.786440643966531_A375	2	0.496964	0.78644	0.406899
SPC25_crRNA493:659-685_B12_0.02281_0.524944492906352_A375	2	0.28922	0.52494	0.259664
SPC25_crRNA529:695-721_B9_0.01561_0.502628444047758_A375	2	0.474179	0.50263	0.236834
SPC25_crRNA531:697-723_B5_0.006002_0.472040125511661_A375	2	0.257665	0.47204	0.301271
SPC25_crRNA534:700-726_B10_0.02041_0.51961886093781_A375	2	0.0653432	0.51962	0.0964626
SPC25_crRNA535:701-727_B2_0.0012_0.42672357357013_A375	2	0.620128	0.42672	0.0985595
SPC25_crRNA539:705-731_B17_0.03001_0.53301470503331_A375	2	0.415707	0.53301	0.243137
SUPT6H_crRNA2163:2626-2652_B55_0.01206_0.408863655302114_A375	2	0.181561	0.40886	0.390599
SUPT6H_crRNA2531:3018-3044_B25_0.006641_0.386678721415499_A375	2	0.346779	0.38668	0.0985816
SUPT6H_crRNA3305:3815-3841_T1_0.9998_0.837223564278433_A375	2	-1.94815	0.83722	0.415979
SUPT6H_crRNA4764:5274-5300_B28_0.007165_0.390532892794722_A375	2	0.360524	0.39053	0.221066
SUPT6H_crRNA4842:5421-5447_B16_0.005068_0.378369687698066_A375	2	0.857075	0.37837	0.159765
SUPT6H_crRNA4843:5422-5448_B4_0.001049_0.321023660961297_A375	2	0.894913	0.32102	0.15951
SUPT6H_crRNA4844:5423-5449_B7_0.002447_0.338172124964387_A375	2	0.997277	0.33817	0.105048
SYMPK_crRNA0641:689-715_T5_0.9986_0.809012707382505_A375	2	0.200385	0.80901	0.205955
SYMPK_crRNA1661:1825-1851_B31_0.009663_0.352637958376805_A375	2	0.578638	0.35264	0.0939862
SYMPK_crRNA2439:2627-2653_B1_0_0.258870881638732_A375	2	0.459334	0.25887	0.0387136
SYMPK_crRNA2534:2722-2748_T19_0.9945_0.789442130497464_A375	2	0.0963158	0.78944	0.599316
SYMPK_crRNA3202:3446-3472_B37_0.0116_0.364129491490675_A375	2	0.493342	0.36413	0.0377535
SYMPK_crRNA3335:3603-3629_B46_0.01408_0.375916996703954_A375	2	0.637756	0.37592	0.15274
SYMPK_crRNA3336:3604-3630_B22_0.006074_0.328035178254104_A375	2	0.593738	0.32804	0.0969721
TSR2_crRNA0047:71-97_B10_0.03577_0.459741314204568_A375	2	0.195533	0.45974	0.0903215
TSR2_crRNA0049:73-99_B4_0.009983_0.428051947187778_A375	2	0.454089	0.42805	0.0785964
TSR2_crRNA0055:79-105_B20_0.0599_0.497437627013072_A375	2	0.253412	0.49744	0.152769
TSR2_crRNA0072:96-122_T17_0.9601_0.760059646802775_A375	2	0.337464	0.76006	0.852862
TSR2_crRNA0182:253-279_T7_0.9842_0.771638131680091_A375	2	0.182479	0.77164	0.458026
TSR2_crRNA0368:439-465_T19_0.9576_0.75832599542743_A375	2	0.296995	0.75833	0.549694
TSR2_crRNA0374:445-471_T2_0.9983_0.789793492203451_A375	2	0.199445	0.78979	0.273012
TSR2_crRNA0406:477-503_T3_0.9967_0.787953347646098_A375	2	0.14806	0.78795	0.562882
TSR2_crRNA0460:554-580_T12_0.9725_0.762162683542819_A375	2	0.521732	0.76216	0.778006
VARS_crRNA0971:1262-1288_B13_0.005703_0.344288696604618_A375	2	0.184423	0.34429	0.224705
VARS_crRNA1709:2024-2050_T10_0.997_0.799030178862242_A375	2	0.215953	0.79903	0.389238
VARS_crRNA1788:2103-2129_T20_0.9943_0.787082056481627_A375	2	0.428855	0.78708	0.138543
VARS_crRNA1790:2105-2131_T12_0.9965_0.79264061151558_A375	2	0.057881	0.79264	0.494295
VARS_crRNA2912:3345-3371_B37_0.01602_0.376265925637617_A375	2	0.189089	0.37627	0.0605506
VARS_crRNA3010:3443-3469_B31_0.01412_0.369220769158707_A375	2	0.513357	0.36922	0.233621
VARS_crRNA3357:3832-3858_T8_0.9976_0.799335932488217_A375	2	0.0304025	0.79934	0.296135
VARS_crRNA3358:3833-3859_T9_0.9973_0.799335932488217_A375	2	0.247936	0.79934	0.252587
WDR43_crRNA0139:162-188_T18_0.9874_0.752497025984693_A375	2	-0.0874302	0.7525	0.31608
WDR43_crRNA0148:171-197_T13_0.9901_0.758625143352187_A375	2	-0.176977	0.75863	0.356582
WDR43_crRNA0225:248-274_B21_0.007905_0.40808784260195_A375	2	0.228283	0.40809	0.172158
WDR43_crRNA0816:912-938_T19_0.987_0.751617162195498_A375	2	-1.71849	0.75162	0.918272
WDR43_crRNA1108:1300-1326_B37_0.01542_0.442530865100087_A375	2	0.520327	0.44253	0.122094
WDR43_crRNA1111:1303-1329_B19_0.007115_0.404466213679592_A375	2	0.237722	0.40447	0.252969
WDR75_crRNA0239:239-265_B13_0.005952_0.5117836800832_A375	2	0.881182	0.51178	0.155659
WDR75_crRNA0371:371-397_B5_0.001984_0.491029333521096_A375	2	0.350082	0.49103	0.176469
WDR75_crRNA0429:452-478_B12_0.005456_0.508999298822503_A375	2	-0.133099	0.509	0.398904
WDR75_crRNA0430:453-479_B1_0_0.377252392239386_A375	2	0.417589	0.37725	0.283133
WDR75_crRNA0689:865-891_T11_0.9945_0.764875917365907_A375	2	-0.491619	0.76488	0.638799
WDR75_crRNA0831:1007-1033_B17_0.007937_0.520082884066789_A375	2	0.536077	0.52008	0.418094
WDR75_crRNA1451:1770-1796_T1_0.9995_0.782716077446427_A375	2	-2.08757	0.78272	0.707868
WDR75_crRNA1609:1928-1954_T2_0.999_0.781481871443155_A375	2	0.14072	0.78148	0.251627
WDR75_crRNA1628:1947-1973_T4_0.998_0.771781848276463_A375	2	0.627028	0.77178	0.496747
WDR75_crRNA1649:1968-1994_B4_0.001488_0.483682230172678_A375	2	0.425359	0.48368	0.378323
WDR75_crRNA1723:2089-2115_B11_0.00496_0.504883085828231_A375	2	0.255842	0.50488	0.202868
WDR75_crRNA1862:2275-2301_T17_0.9916_0.764435888631769_A375	2	-0.239852	0.76444	0.83654
AQR_crRNA1345:1741-1767_B13_0.002787_0.4186716388991_A375	3	0.406956	0.41867	0.198528
AQR_crRNA1474:1870-1896_T19_0.9919_0.768497245516068_A375	3	0.357895	0.7685	0.19633
AQR_crRNA2432:3037-3063_T18_0.9925_0.772166656341488_A375	3	-0.38713	0.77217	0.485068
AQR_crRNA3528:4373-4399_B9_0.00193_0.411318972544236_A375	3	0.371166	0.41132	0.433525
AQR_crRNA3651:4496-4522_B17_0.003645_0.426683191427788_A375	3	-0.355648	0.42668	0.289045
AQR_crRNA3653:4498-4524_B7_0.001501_0.406821418465165_A375	3	-3.56965	0.40682	0.223462
ARCN1_crRNA0537:663-689_B15_0.008833_0.415455241185866_A375	3	0.36294	0.41546	0.150524
ARCN1_crRNA0541:667-693_B23_0.01362_0.431541913057847_A375	3	0.863255	0.43154	0.485647
ARCN1_crRNA0543:669-695_B1_0_0.324385402957036_A375	3	0.397961	0.32439	0.285318
ARCN1_crRNA0554:680-706_B27_0.01693_0.436881070176795_A375	3	0.637984	0.43688	0.624714
ARCN1_crRNA0600:726-752_B21_0.01215_0.428927210774776_A375	3	0.62011	0.42893	0.141564
ARCN1_crRNA1047:1227-1253_T8_0.9971_0.788041710323832_A375	3	0.145198	0.78804	0.696549
ARCN1_crRNA1187:1367-1393_T13_0.9948_0.781436050139464_A375	3	-0.156065	0.78144	0.785176
ARCN1_crRNA1188:1368-1394_T3_0.9989_0.809949391143374_A375	3	-0.818621	0.80995	0.706672
ARCN1_crRNA1224:1404-1430_T15_0.9934_0.77598697407146_A375	3	0.198299	0.77599	0.693053
ARCN1_crRNA1248:1451-1477_T2_0.9993_0.815559294630459_A375	3	0.113681	0.81556	0.343907
BUB1B_crRNA0180:180-206_T7_0.9977_0.785576379827044_A375	3	-1.05009	0.78558	0.556875
BUB1B_crRNA0181:181-207_T8_0.9974_0.785576379827044_A375	3	-0.934031	0.78558	0.326985
BUB1B_crRNA0195:218-244_B2_0.0003307_0.407860875415385_A375	3	0.0524731	0.40786	0.252353
BUB1B_crRNA0826:944-970_B12_0.003968_0.461581964683231_A375	3	0.51125	0.46158	0.259318
BUB1B_crRNA1131:1298-1324_T11_0.9954_0.779787160883333_A375	3	0.195619	0.77979	0.315621
BUB1B_crRNA1450:1641-1667_B10_0.002976_0.455739961255736_A375	3	0.274073	0.45574	0.739135
BUB1B_crRNA1938:2226-2252_B7_0.001984_0.450984471571598_A375	3	0.391751	0.45098	0.195202
BUB1B_crRNA2490:2860-2886_B11_0.003307_0.456869410525511_A375	3	0.866644	0.45687	0.204095
CCT7_crRNA0372:395-421_T19_0.9401_0.749452952103735_A375	3	0.458449	0.74945	0.340438
CCT7_crRNA0465:511-537_B1_0_0.372967059366153_A375	3	0.444048	0.37297	0.0673146
CCT7_crRNA0469:515-541_B17_0.0293_0.487704308520266_A375	3	0.144144	0.4877	0.610766
CCT7_crRNA1002:1095-1121_T20_0.932_0.747035500914832_A375	3	-0.0379689	0.74704	0.326799
CCT7_crRNA1087:1180-1206_T9_0.967_0.761086196192944_A375	3	0.483525	0.76109	0.178837
CCT7_crRNA1151:1271-1297_T6_0.9713_0.764722901342441_A375	3	0.100021	0.76472	0.509578
CCT7_crRNA1152:1272-1298_T11_0.9489_0.752497025984693_A375	3	0.618934	0.7525	0.38698
CCT7_crRNA1403:1523-1549_B15_0.02369_0.482071227509907_A375	3	0.489112	0.48207	0.369197
CCT7_crRNA1485:1629-1655_T12_0.9483_0.751478078789017_A375	3	-2.55847	0.75148	0.565846
CCT7_crRNA1504:1648-1674_B23_0.03616_0.497715528231606_A375	3	0.295309	0.49772	0.27177
CDC5L_crRNA0403:560-586_T5_0.9986_0.799819379332262_A375	3	0.272726	0.79982	0.291516
CDC5L_crRNA0539:696-722_B11_0.006382_0.437037616360031_A375	3	0.139755	0.43704	0.305137
CDC5L_crRNA0787:1034-1060_T4_0.9989_0.805096425771199_A375	3	-0.142018	0.8051	0.523606
CDC5L_crRNA0980:1342-1368_B37_0.01778_0.49560223443215_A375	3	-1.10693	0.4956	0.253415
CDC5L_crRNA1210:1572-1598_B29_0.01436_0.482146840035415_A375	3	0.22705	0.48215	0.342824
CDC5L_crRNA1854:2374-2400_T7_0.9979_0.790106473586147_A375	3	0.252227	0.79011	0.732622
COPS4_crRNA0068:114-140_T5_0.9953_0.769915823592459_A375	3	0.0617613	0.76992	0.466922
COPS4_crRNA0091:137-163_T1_0.9992_0.800075989335799_A375	3	-0.364989	0.80008	0.771034
COPS4_crRNA0219:312-338_T13_0.9883_0.759931519407345_A375	3	-0.469566	0.75993	0.868741
COPS4_crRNA0387:505-531_T11_0.9899_0.763248391729626_A375	3	-0.0772289	0.76325	0.425477
COPS4_crRNA0388:506-532_T15_0.9868_0.757615028826268_A375	3	-0.306205	0.75762	0.566798
COPS4_crRNA0459:600-626_B12_0.008567_0.506608583652161_A375	3	0.342088	0.50661	0.125353
COPS4_crRNA0707:848-874_T4_0.9961_0.780409524201664_A375	3	0.187028	0.78041	0.351215
COPS4_crRNA0724:890-916_B17_0.01246_0.516322146532528_A375	3	-0.309067	0.51632	0.691371
COPS4_crRNA0980:1217-1243_B2_0.0007788_0.471855128701029_A375	3	0.0427108	0.47186	0.294278
COPS4_crRNA1065:1326-1352_B7_0.004673_0.500345837008898_A375	3	0.421995	0.50035	0.114202
EIF3B_crRNA0456:497-523_B10_0.003772_0.312584985015699_A375	3	0.0567222	0.31258	0.146837
EIF3B_crRNA1299:1627-1653_T3_0.9979_0.809657391814449_A375	3	0.466262	0.80966	0.766356
EIF3B_crRNA1769:2175-2201_B37_0.01551_0.372063818154555_A375	3	0.406521	0.37206	0.0359891
EIF3B_crRNA1955:2407-2433_T10_0.9946_0.793609909413302_A375	3	-3.36264	0.79361	0.902187
EIF3B_crRNA1956:2408-2434_T11_0.9941_0.793609909413302_A375	3	-4.42139	0.79361	0.743796
GRPEL1_crRNA0146:146-172_T16_0.9873_0.775885917794149_A375	3	0.0962806	0.77589	0.387932
GRPEL1_crRNA0329:329-355_B15_0.01179_0.445229013426572_A375	3	0.625957	0.44523	0.231231
GRPEL1_crRNA0332:332-358_B23_0.02264_0.471335800646171_A375	3	0.0674677	0.47134	0.188076
GRPEL1_crRNA0364:364-390_T2_0.9991_0.815241318619521_A375	3	0.497986	0.81524	0.20736
GRPEL1_crRNA0365:365-391_T5_0.9958_0.792173141702487_A375	3	0.23095	0.79217	0.266146
GRPEL1_crRNA0552:575-601_T11_0.9901_0.780338848471132_A375	3	0.435116	0.78034	0.22739
NCBP1_crRNA0258:275-301_T19_0.9901_0.765648681873266_A375	3	0.416325	0.76565	0.167338
NCBP1_crRNA0267:284-310_T5_0.9977_0.780053406776433_A375	3	0.997083	0.78005	0.298493
NCBP1_crRNA0318:335-361_T15_0.9911_0.765944588807491_A375	3	0.411602	0.76594	0.133317
NCBP1_crRNA0363:380-406_B13_0.02245_0.481103895630842_A375	3	0.60034	0.4811	0.343093
NCBP1_crRNA0364:381-407_B9_0.0199_0.47427656868627_A375	3	0.0738589	0.47428	0.407121
NCBP1_crRNA0837:975-1001_T2_0.9995_0.803473190144147_A375	3	0.378062	0.80347	0.416815
NCBP1_crRNA0900:1038-1064_B4_0.01378_0.456415482755936_A375	3	0.0590223	0.45642	0.130436
NCBP1_crRNA1185:1370-1396_B16_0.02398_0.484901706148468_A375	3	-2.13023	0.4849	0.851882
NCBP1_crRNA1536:1768-1794_B18_0.02474_0.488000526336618_A375	3	0.553214	0.488	0.155743
NOC4L_crRNA0568:693-719_B1_0_0.248336136145432_A375	3	0.613982	0.24834	0.0588669
NOC4L_crRNA0613:738-764_T19_0.986_0.764669171345003_A375	3	0.442896	0.76467	0.358118
NOC4L_crRNA0923:1097-1123_B28_0.01985_0.349204277830927_A375	3	0.136998	0.3492	0.0909178
NOC4L_crRNA1050:1247-1273_B52_0.0375_0.368049686853668_A375	3	0.308627	0.36805	0.22588
NOC4L_crRNA1274:1471-1497_T5_0.9963_0.775288067963466_A375	3	0.299251	0.77529	0.297336
NUP133_crRNA0162:162-188_B21_0.00673_0.388741632349601_A375	3	0.440952	0.38874	0.0682522
NUP133_crRNA0204:204-230_B1_0_0.319880451129143_A375	3	0.534233	0.31988	0.128604
NUP133_crRNA1598:1971-1997_T11_0.9966_0.795619261826598_A375	3	-0.0117546	0.79562	0.20913
NUP133_crRNA1792:2190-2216_T9_0.9972_0.806934443597283_A375	3	-1.58786	0.80693	0.808084
NUP133_crRNA1796:2194-2220_T17_0.9948_0.783106596168576_A375	3	-0.59328	0.78311	0.337399
NUP133_crRNA1798:2196-2222_T4_0.9988_0.807693178214424_A375	3	0.598092	0.80769	0.410448
NUP133_crRNA1800:2198-2224_T2_0.9994_0.813624462360276_A375	3	-1.34456	0.81362	0.794144
NUP93_crRNA0124:147-173_B37_0.01506_0.468906014031637_A375	3	0.0430268	0.46891	0.211294
NUP93_crRNA0177:200-226_T13_0.9946_0.799356904593274_A375	3	-2.30336	0.79936	0.64972
NUP93_crRNA0223:246-272_B3_0.0008365_0.407528041392796_A375	3	0.372734	0.40753	0.251455
NUP93_crRNA0241:264-290_B27_0.01087_0.463387465296438_A375	3	0.447879	0.46339	0.356981
NUP93_crRNA0458:481-507_T2_0.9992_0.826532528772896_A375	3	0.517974	0.82653	0.17251
NUP93_crRNA1085:1131-1157_B5_0.001673_0.420031004818932_A375	3	0.861903	0.42003	0.245439
NUP93_crRNA1087:1133-1159_B7_0.002509_0.433096866534437_A375	3	0.975276	0.4331	0.510099
NUP93_crRNA1481:1575-1601_B39_0.01589_0.47008292920359_A375	3	0.331847	0.47008	0.602668
NUP93_crRNA1662:1780-1806_T7_0.9971_0.809953115528752_A375	3	-3.80984	0.80995	0.374126
NUP93_crRNA1952:2093-2119_T19_0.9921_0.790273996830917_A375	3	0.379594	0.79027	0.614962
NUP93_crRNA1988:2129-2155_T4_0.9983_0.814655560232843_A375	3	-2.85591	0.81466	0.507379
NUP93_crRNA2216:2424-2450_B31_0.01255_0.464216392328896_A375	3	-0.158031	0.46422	0.230552
PDCD11_crRNA2064:2413-2439_T16_0.9967_0.800570196611545_A375	3	0.454653	0.80057	0.236366
PDCD11_crRNA2066:2415-2441_T18_0.9964_0.800570196611545_A375	3	0.292363	0.80057	0.233861
PDCD11_crRNA2508:2950-2976_B31_0.007072_0.409435251611861_A375	3	0.531986	0.40944	0.124134
PDCD11_crRNA2706:3172-3198_B1_0_0.334031898959497_A375	3	0.500116	0.33403	0.0460473
PDCD11_crRNA2973:3439-3465_T1_0.9998_0.83163719584509_A375	3	0.344758	0.83164	0.204191
PDCD11_crRNA3304:3793-3819_T7_0.9984_0.809583256631725_A375	3	0.35169	0.80958	0.225289
PDCD11_crRNA4179:4728-4754_B19_0.004533_0.391043381690387_A375	3	0.273435	0.39104	0.0815413
PDCD11_crRNA4506:5102-5128_B29_0.006709_0.408636450797344_A375	3	0.347088	0.40864	0.206101
POLA1_crRNA0121:199-225_B16_0.009597_0.458107470985575_A375	3	0.415179	0.45811	0.0775222
POLA1_crRNA0181:259-285_T14_0.9966_0.779868514964242_A375	3	-0.263714	0.77987	0.508394
POLA1_crRNA0771:897-923_T6_0.9986_0.784325181107252_A375	3	-1.51657	0.78433	0.472425
POLA1_crRNA2165:2799-2825_T7_0.9983_0.784268738909924_A375	3	0.463105	0.78427	0.479223
POLA1_crRNA2168:2802-2828_T5_0.9988_0.784358622372245_A375	3	-1.62315	0.78436	0.857731
POLA1_crRNA2213:2847-2873_B6_0.006238_0.436104124040486_A375	3	0.819395	0.4361	0.415127
POLA1_crRNA2749:3544-3570_T12_0.9971_0.77994418190023_A375	3	0.481294	0.77994	0.228763
POLA1_crRNA2899:3694-3720_B12_0.008397_0.454716362225648_A375	3	0.693538	0.45472	0.0756751
POLA1_crRNA2975:3770-3796_B8_0.006958_0.44814509233043_A375	3	0.609347	0.44815	0.228043
POLA1_crRNA2976:3771-3797_B15_0.009357_0.457459607673242_A375	3	0.583501	0.45746	0.205185
POLA1_crRNA2978:3773-3799_B18_0.0108_0.459764430318566_A375	3	0.466984	0.45976	0.279592
POLA1_crRNA3332:4150-4176_B11_0.008157_0.4544119663836_A375	3	0.567014	0.45441	0.0566629
POLA1_crRNA3342:4160-4186_B3_0.002879_0.412059195602912_A375	3	0.500455	0.41206	0.143686
PRPF19_crRNA0366:389-415_B13_0.007588_0.379851897444199_A375	3	0.514094	0.37985	0.0715264
PRPF19_crRNA0374:397-423_B5_0.002168_0.338670452311139_A375	3	0.753201	0.33867	0.0581096
PRPF19_crRNA0377:400-426_B33_0.02493_0.41685686245829_A375	3	0.708796	0.41686	0.0631748
PRPF19_crRNA0738:761-787_T17_0.9724_0.760059646802775_A375	3	0.281296	0.76006	0.292468
PRPF19_crRNA0758:781-807_T5_0.993_0.77975987594897_A375	3	-2.34128	0.77976	0.478622
PRPF19_crRNA0819:842-868_T7_0.9908_0.774127087505383_A375	3	0.393765	0.77413	0.466244
PRPF19_crRNA0861:884-910_B35_0.02656_0.418591220123239_A375	3	0.645903	0.41859	0.133723
PRPF19_crRNA1023:1103-1129_T10_0.9805_0.765255571195104_A375	3	0.00661122	0.76526	0.643798
PRPF19_crRNA1033:1113-1139_T14_0.9762_0.762125438564689_A375	3	-1.55415	0.76213	0.153633
PRPF19_crRNA1287:1367-1393_B21_0.01301_0.3967313341504_A375	3	0.344825	0.39673	0.0872766
PSMB2_crRNA0319:393-419_B7_0.01525_0.423650825399282_A375	3	0.563977	0.42365	0.312747
PSMB2_crRNA0545:642-668_B9_0.0183_0.430564341405195_A375	3	0.450072	0.43056	0.201447
PSMB2_crRNA0630:727-753_T3_0.9969_0.802789764452702_A375	3	0.434263	0.80279	0.169305
PSMB2_crRNA0765:886-912_T16_0.971_0.759110950859994_A375	3	0.735924	0.75911	0.277183
PSMB2_crRNA0767:888-914_T2_0.9985_0.807658930934226_A375	3	0.293576	0.80766	0.0993591
PSMB2_crRNA0846:990-1016_B25_0.05694_0.483761717478242_A375	3	0.372612	0.48376	0.457839
PSMB6_crRNA069:69-95_B33_0.05537_0.510081862495327_A375	3	0.426312	0.51008	0.0693022
PSMB6_crRNA123:146-172_B3_0.003257_0.395283941562468_A375	3	0.651662	0.39528	0.382851
PSMB6_crRNA227:311-337_B23_0.03746_0.491099510507509_A375	3	0.223147	0.4911	0.352033
PSMB6_crRNA337:421-447_T9_0.9853_0.765172408464157_A375	3	0.875458	0.76517	0.331321
PSMB6_crRNA393:477-503_T7_0.9886_0.773476907193157_A375	3	-1.35787	0.77348	0.825074
PSMB6_crRNA508:616-642_B39_0.07166_0.520829519859852_A375	3	0.300117	0.52083	0.366165
PSMB6_crRNA573:681-707_T10_0.9837_0.764875917365907_A375	3	0.391756	0.76488	0.526656
PSMD1_crRNA0143:143-169_T9_0.9966_0.785799712539077_A375	3	-2.29264	0.7858	0.324999
PSMD1_crRNA0153:153-179_B7_0.002991_0.44263277399267_A375	3	0.356138	0.44263	0.10672
PSMD1_crRNA0192:192-218_B25_0.01084_0.480299587928989_A375	3	0.491662	0.4803	0.44328
PSMD1_crRNA1394:1676-1702_T3_0.9989_0.795198926163789_A375	3	0.376245	0.7952	0.17087
PSMD1_crRNA1800:2105-2131_T16_0.994_0.773476907193157_A375	3	-0.680105	0.77348	0.715708
PSMD1_crRNA1808:2113-2139_T13_0.9951_0.776734339462599_A375	3	0.339707	0.77673	0.473539
PSMD1_crRNA2352:2796-2822_B39_0.01645_0.491183167711471_A375	3	0.187376	0.49118	0.190829
RBM22_crRNA0151:151-177_T8_0.9837_0.756979969975707_A375	3	0.242004	0.75698	0.471557
RBM22_crRNA0156:156-182_T13_0.9747_0.749221354295872_A375	3	0.243291	0.74922	0.250027
RBM22_crRNA0611:635-661_T16_0.9534_0.737479467822966_A375	3	0.341648	0.73748	0.179127
RBM22_crRNA0958:1005-1031_T1_0.9983_0.789793492203451_A375	3	-0.663601	0.78979	0.664396
RBM22_crRNA1015:1085-1111_T18_0.9501_0.735965053385635_A375	3	0.394402	0.73597	0.115384
RBM22_crRNA1042:1112-1138_B3_0.005612_0.387186461679994_A375	3	0.169289	0.38719	0.149843
RBM22_crRNA1063:1133-1159_B35_0.08642_0.551343780340607_A375	3	0.447391	0.55134	0.102644
RPA1_crRNA0101:101-127_B19_0.01404_0.453431259477969_A375	3	0.685023	0.45343	0.174958
RPA1_crRNA0404:474-500_B29_0.01862_0.468717617607526_A375	3	0.193047	0.46872	0.116964
RPA1_crRNA0419:489-515_B7_0.006877_0.4335444773027_A375	3	0.475996	0.43354	0.0687882
RPA1_crRNA0433:503-529_B31_0.0212_0.472660445569494_A375	3	0.156791	0.47266	0.149522
RPA1_crRNA1705:1917-1943_T20_0.9931_0.781436050139464_A375	3	-0.052788	0.78144	0.382281
RRM1_crRNA0308:332-358_T16_0.9929_0.771350529684741_A375	3	-3.86094	0.77135	0.864829
RRM1_crRNA0406:430-456_B10_0.006749_0.482639421359756_A375	3	0.476859	0.48264	0.552101
RRM1_crRNA0509:533-559_B1_0_0.440050125879792_A375	3	-1.46513	0.44005	0.642735
RRM1_crRNA1004:1052-1078_T9_0.9963_0.783596676094884_A375	3	0.502172	0.7836	0.267639
RRM1_crRNA1434:1506-1532_B18_0.01012_0.495702390779993_A375	3	0.360896	0.4957	0.383957
RRM1_crRNA1629:1701-1727_T17_0.9925_0.76955994998251_A375	3	0.227723	0.76956	0.185219
RRM1_crRNA1822:1939-1965_T1_0.9996_0.813624462360276_A375	3	0.71747	0.81362	0.174044
RRM1_crRNA2230:2370-2396_T20_0.9914_0.767321285611606_A375	3	0.219105	0.76732	0.627316
RTF1_crRNA0076:76-102_T14_0.9893_0.768903619024972_A375	3	0.400265	0.7689	0.148317
RTF1_crRNA0325:397-423_B15_0.003897_0.387853872868231_A375	3	0.25166	0.38785	0.102783
RTF1_crRNA0480:552-578_T1_0.9997_0.81840826002474_A375	3	0.4885	0.81841	0.189026
RTF1_crRNA0621:781-807_T20_0.9865_0.762615702706953_A375	3	0.333205	0.76262	0.607963
RTF1_crRNA1289:1556-1582_T2_0.9982_0.804773342945119_A375	3	0.675699	0.80477	0.267742
RTF1_crRNA1360:1650-1676_B5_0.001299_0.361127577973201_A375	3	0.554741	0.36113	0.0918045
RTF1_crRNA1364:1654-1680_B33_0.01611_0.424632813816811_A375	3	0.342994	0.42463	0.0549761
RTF1_crRNA1722:2059-2085_B31_0.01559_0.420461121323727_A375	3	0.376254	0.42046	0.281155
SF3A1_crRNA0251:274-300_B46_0.01207_0.392699730340382_A375	3	0.551669	0.3927	0.0486767
SF3A1_crRNA0987:1138-1164_T16_0.9925_0.778008075719552_A375	3	-1.22644	0.77801	0.42806
SF3A1_crRNA1383:1609-1635_T13_0.9942_0.781154351726901_A375	3	0.428152	0.78115	0.256577
SF3A1_crRNA1389:1615-1641_T15_0.9928_0.778332199296157_A375	3	-2.7999	0.77833	0.293218
SF3A1_crRNA1392:1618-1644_T7_0.9966_0.78850037074081_A375	3	-0.489424	0.7885	0.300198
SF3A1_crRNA1588:1814-1840_B25_0.006033_0.368561916100004_A375	3	0.217218	0.36856	0.106697
SF3A2_crRNA0527:603-629_T10_0.9823_0.764791389988463_A375	3	0.609452	0.76479	0.320128
SF3A2_crRNA0534:610-636_T9_0.9885_0.767806579222701_A375	3	-2.10389	0.76781	0.484582
SF3A2_crRNA0608:684-710_B52_0.1242_0.425082268275111_A375	3	0.543223	0.42508	0.0556852
SF3A2_crRNA0901:977-1003_T2_0.9965_0.783717056789589_A375	3	0.149696	0.78372	0.244054
SF3A2_crRNA0909:985-1011_T14_0.976_0.757389120053527_A375	3	0.360787	0.75739	0.423171
SF3B1_crRNA0694:807-833_T9_0.9957_0.788223528747896_A375	3	-2.7769	0.78822	0.489238
SF3B1_crRNA0709:822-848_B33_0.006985_0.454224390487758_A375	3	0.704916	0.45422	0.213151
SF3B1_crRNA0717:853-879_B37_0.007761_0.45785220537051_A375	3	-0.232127	0.45785	0.150949
SF3B1_crRNA0983:1161-1187_B19_0.00388_0.43631655698718_A375	3	-1.06953	0.43632	0.503594
SF3B1_crRNA2740:3212-3238_T18_0.9924_0.777153334605565_A375	3	-1.23268	0.77715	0.53698
SF3B3_crRNA0277:330-356_B23_0.01118_0.447424440228398_A375	3	0.248757	0.44742	0.0886264
SF3B3_crRNA0279:332-358_B3_0.001622_0.378571445176215_A375	3	0.321412	0.37857	0.128695
SF3B3_crRNA0494:571-597_T16_0.9933_0.77952803832488_A375	3	-0.150604	0.77953	0.364551
SF3B3_crRNA1410:1703-1729_B21_0.01045_0.445938745381436_A375	3	0.408801	0.44594	0.177216
SF3B3_crRNA1830:2146-2172_T1_0.9995_0.816961030856357_A375	3	0.464322	0.81696	0.264119
SF3B3_crRNA2993:3500-3526_T13_0.9951_0.782895391210645_A375	3	0.460672	0.7829	0.203602
SFPQ_crRNA0510:578-604_B25_0.01014_0.299633330482141_A375	3	0.383625	0.29963	0.0522523
SFPQ_crRNA0548:616-642_B16_0.006519_0.292286302522878_A375	3	0.444889	0.29229	0.0580216
SFPQ_crRNA0575:647-673_B22_0.008693_0.299633330482141_A375	3	0.430797	0.29963	0.0396056
SFPQ_crRNA1159:1309-1335_T11_0.9953_0.779999262973616_A375	3	-0.0914159	0.78	0.429411
SFPQ_crRNA1163:1313-1339_T1_0.9996_0.80022975161653_A375	3	-0.863395	0.80023	0.606721
SFPQ_crRNA1842:2135-2161_T20_0.9891_0.771958939692211_A375	3	0.282323	0.77196	0.0979213
SFPQ_crRNA1861:2154-2180_T10_0.9957_0.78140046308643_A375	3	0.106394	0.7814	0.310865
SNRNP200_crRNA0152:152-178_B23_0.007285_0.414524466418212_A375	3	0.726583	0.41452	0.224562
SNRNP200_crRNA0215:215-241_T10_0.9979_0.805096425771199_A375	3	0.494269	0.8051	0.158193
SNRNP200_crRNA0216:216-242_T11_0.9978_0.805096425771199_A375	3	0.361052	0.8051	0.177471
SNRNP200_crRNA0440:440-466_B35_0.009661_0.427873373232444_A375	3	0.154105	0.42787	0.246499
SNRNP200_crRNA0891:962-988_T1_0.9998_0.816961030856357_A375	3	-0.566012	0.81696	0.590974
SNRNP200_crRNA1079:1174-1200_T14_0.9973_0.802814923042697_A375	3	-0.59695	0.80281	0.286439
SNRNP200_crRNA2028:2288-2314_T6_0.9989_0.808761327613948_A375	3	0.572598	0.80876	0.332125
SNRNP200_crRNA2282:2590-2616_T8_0.9983_0.807370123685914_A375	3	-0.95877	0.80737	0.442218
SNRNP200_crRNA3821:4316-4342_T5_0.999_0.809437213648167_A375	3	-4.57362	0.80944	0.268995
SNRNP200_crRNA3822:4317-4343_T15_0.9971_0.80119455520135_A375	3	0.220647	0.80119	0.179388
SNRNP200_crRNA4067:4585-4611_B19_0.006335_0.407311093486852_A375	3	0.233087	0.40731	0.0939318
SPC25_crRNA139:139-165_T15_0.9688_0.749221354295872_A375	3	0.255168	0.74922	0.742039
SPC25_crRNA140:140-166_T11_0.982_0.751202156774737_A375	3	0.374661	0.7512	0.900551
SPC25_crRNA161:208-234_B7_0.012_0.497870186295131_A375	3	0.233152	0.49787	0.415712
SPC25_crRNA172:219-245_T4_0.994_0.774757715316505_A375	3	0.358534	0.77476	0.427741
SPC25_crRNA405:500-526_T12_0.9724_0.749331135861275_A375	3	0.735485	0.74933	0.30873
SPC25_crRNA406:501-527_T13_0.9712_0.749331135861275_A375	3	0.405453	0.74933	0.50916
SPC25_crRNA411:506-532_T10_0.9844_0.751556397523972_A375	3	0.224606	0.75156	0.557015
SPC25_crRNA418:513-539_T3_0.9952_0.778530659433871_A375	3	-0.118736	0.77853	0.43483
SPC25_crRNA419:514-540_T7_0.988_0.759120427478793_A375	3	-0.633646	0.75912	0.456706
SPC25_crRNA532:698-724_B6_0.009604_0.487704308520266_A375	3	0.444223	0.4877	0.216491
SPC25_crRNA533:699-725_B8_0.01321_0.49998057657405_A375	3	0.299885	0.49998	0.0691234
SUPT6H_crRNA1143:1470-1496_T12_0.9969_0.801065977800853_A375	3	0.949044	0.80107	0.297132
SUPT6H_crRNA1145:1472-1498_T9_0.9977_0.808728526856201_A375	3	0.90615	0.80873	0.33997
SUPT6H_crRNA3124:3634-3660_B31_0.00769_0.396598059711099_A375	3	0.725213	0.3966	0.317606
SUPT6H_crRNA3179:3689-3715_B34_0.008214_0.398077918112987_A375	3	0.46894	0.39808	0.0951851
SUPT6H_crRNA4379:4889-4915_B40_0.009262_0.401240690757894_A375	3	-0.577952	0.40124	0.321412
SUPT6H_crRNA4414:4924-4950_B19_0.005592_0.38060980792368_A375	3	0.198896	0.38061	0.207232
SUPT6H_crRNA4416:4926-4952_B43_0.009787_0.404192744308291_A375	3	0.438403	0.40419	0.349484
SUPT6H_crRNA4461:4971-4997_T15_0.9962_0.798965851498432_A375	3	0.54526	0.79897	0.830459
SUPT6H_crRNA4831:5410-5436_B37_0.008738_0.400036672622229_A375	3	0.563099	0.40004	0.194514
SUPT6H_crRNA4841:5420-5446_B1_0_0.258994428199269_A375	3	0.92513	0.25899	0.246988
SUPT6H_crRNA4845:5424-5450_B58_0.01293_0.409783592152227_A375	3	0.570772	0.40978	0.153602
SYMPK_crRNA1579:1719-1745_B43_0.01325_0.371075944033917_A375	3	0.112838	0.37108	0.109458
SYMPK_crRNA1725:1913-1939_T18_0.9948_0.789827517841388_A375	3	0.0650272	0.78983	0.373638
SYMPK_crRNA1728:1916-1942_T20_0.9942_0.789166671845718_A375	3	0.439247	0.78917	0.309395
SYMPK_crRNA2331:2519-2545_B34_0.01077_0.360507715413_A375	3	0.71452	0.36051	0.19249
SYMPK_crRNA2395:2583-2609_T9_0.9975_0.804691930180865_A375	3	0.0338439	0.80469	0.469989
SYMPK_crRNA2601:2789-2815_T10_0.9972_0.804560168526967_A375	3	0.061972	0.80456	0.515477
SYMPK_crRNA2748:2936-2962_T8_0.9978_0.805384062711819_A375	3	0.408851	0.80538	0.0484919
TSR2_crRNA0048:72-98_B8_0.02413_0.451210109092787_A375	3	0.195928	0.45121	0.0630883
TSR2_crRNA0136:207-233_T14_0.9709_0.76160456721209_A375	3	0.382139	0.7616	0.512975
TSR2_crRNA0177:248-274_T6_0.9859_0.774757715316505_A375	3	-0.121721	0.77476	0.215901
TSR2_crRNA0201:272-298_B19_0.05657_0.494156390390495_A375	3	0.522627	0.49416	0.125305
TSR2_crRNA0203:274-300_B17_0.04908_0.483238624825322_A375	3	0.358942	0.48324	0.0866945
TSR2_crRNA0396:467-493_T4_0.995_0.781396174810746_A375	3	0.250529	0.7814	0.281445
TSR2_crRNA0414:508-534_B12_0.03827_0.461664138312217_A375	3	0.571738	0.46166	0.190063
TSR2_crRNA0418:512-538_B6_0.01747_0.443416955637863_A375	3	0.0987388	0.44342	0.19678
VARS_crRNA0402:507-533_T19_0.9946_0.787316613495131_A375	3	0.15552	0.78732	0.207199
VARS_crRNA0823:1114-1140_B58_0.02363_0.396397822353842_A375	3	0.575881	0.3964	0.102195
VARS_crRNA0987:1278-1304_B46_0.01955_0.385519298401222_A375	3	0.767739	0.38552	0.0846025
VARS_crRNA1580:1895-1921_T15_0.9957_0.789793492203451_A375	3	0.513058	0.78979	0.141666
VARS_crRNA1712:2027-2053_T5_0.9986_0.806934443597283_A375	3	0.425589	0.80693	0.675268
VARS_crRNA1949:2311-2337_B7_0.003531_0.331612496057149_A375	3	0.163714	0.33161	0.141178
VARS_crRNA2016:2378-2404_T2_0.9995_0.81840826002474_A375	3	0.251493	0.81841	0.486123
VARS_crRNA3322:3797-3823_B49_0.02037_0.389694318175403_A375	3	0.245309	0.38969	0.125617
VARS_crRNA3324:3799-3825_B4_0.001086_0.276457525462797_A375	3	0.273263	0.27646	0.0898822
VARS_crRNA3325:3800-3826_B1_0_0.241668863802893_A375	3	0.221256	0.24167	0.0685226
WDR43_crRNA0081:104-130_B3_0.0007905_0.27426984665141_A375	3	0.140703	0.27427	0.106554
WDR43_crRNA0137:160-186_T6_0.9953_0.764722901342441_A375	3	-0.707654	0.76472	0.296776
WDR43_crRNA0221:244-270_B17_0.006324_0.398687761429557_A375	3	0.388021	0.39869	0.313036
WDR43_crRNA0238:261-287_T4_0.996_0.766324817367756_A375	3	0.336848	0.76632	0.284354
WDR43_crRNA0239:262-288_T14_0.9897_0.758383108034505_A375	3	0.425352	0.75838	0.106286
WDR43_crRNA0257:305-331_T8_0.9941_0.763020494726799_A375	3	0.0404633	0.76302	0.636037
WDR43_crRNA0507:579-605_T16_0.9885_0.754536913244578_A375	3	0.248034	0.75454	0.715438
WDR43_crRNA1691:2001-2027_T1_0.9976_0.773034094133216_A375	3	0.279668	0.77303	0.667077
WDR75_crRNA0449:472-498_T3_0.9985_0.773371965392917_A375	3	-1.45108	0.77337	0.22221
WDR75_crRNA0690:866-892_T12_0.994_0.764875917365907_A375	3	0.183086	0.76488	0.616354
WDR75_crRNA0691:867-893_T15_0.9926_0.764722901342441_A375	3	0.381007	0.76472	0.460014
WDR75_crRNA1654:1973-1999_B2_0.000496_0.382786916842912_A375	3	0.616809	0.38279	0.128775
WDR75_crRNA1820:2233-2259_B14_0.006448_0.515734024478719_A375	3	0.0626744	0.51573	0.786084
WDR75_crRNA1838:2251-2277_B20_0.009425_0.523230035850967_A375	3	0.22471	0.52323	0.596227
WDR75_crRNA1839:2252-2278_B19_0.008929_0.523230035850967_A375	3	0.34424	0.52323	0.612854
AQR_crRNA0225:225-251_B29_0.006861_0.441719051790087_A375	4	0.414487	0.44172	0.131735
AQR_crRNA1346:1742-1768_B33_0.007719_0.449871637194203_A375	4	0.205771	0.44987	0.172216
AQR_crRNA1608:2053-2079_B31_0.00729_0.442725497302658_A375	4	0.281124	0.44273	0.152079
AQR_crRNA1959:2517-2543_T5_0.9972_0.789257881387549_A375	4	-2.02945	0.78926	0.247792
AQR_crRNA1960:2518-2544_T6_0.997_0.78850037074081_A375	4	-0.471093	0.7885	0.188875
AQR_crRNA3663:4508-4534_B1_0_0.308907590256855_A375	4	-1.88512	0.30891	0.54498
AQR_crRNA3676:4544-4570_B21_0.004503_0.431229972633968_A375	4	-0.122652	0.43123	0.102285
ARCN1_crRNA0072:72-98_B3_0.001104_0.34490407424169_A375	4	0.257982	0.3449	0.0682902
ARCN1_crRNA0538:664-690_B19_0.01104_0.420266873057066_A375	4	0.392429	0.42027	0.252816
ARCN1_crRNA0599:725-751_B39_0.02724_0.461661713934121_A375	4	0.318499	0.46166	0.155657
ARCN1_crRNA1181:1361-1387_T12_0.9952_0.781436050139464_A375	4	0.00920983	0.78144	0.318492
ARCN1_crRNA1249:1452-1478_T7_0.9974_0.792573361956399_A375	4	0.23463	0.79257	0.308417
BUB1B_crRNA0182:182-208_T2_0.9993_0.802577097411142_A375	4	0.0462224	0.80258	0.382884
BUB1B_crRNA0801:919-945_T13_0.994_0.776923818989703_A375	4	0.169396	0.77692	0.54731
BUB1B_crRNA1136:1303-1329_T1_0.9997_0.837223564278433_A375	4	0.538711	0.83722	0.184139
BUB1B_crRNA1937:2225-2251_B20_0.007275_0.487922389021324_A375	4	0.424446	0.48792	0.169935
BUB1B_crRNA1939:2227-2253_B8_0.002315_0.455557138835856_A375	4	0.541204	0.45556	0.353896
BUB1B_crRNA2609:3028-3054_B15_0.005622_0.483338673701733_A375	4	0.491293	0.48334	0.536351
CCT7_crRNA1089:1182-1208_T4_0.9875_0.77615747928922_A375	4	0.595739	0.77616	0.368431
CCT7_crRNA1099:1192-1218_T14_0.9445_0.750326817733293_A375	4	0.647694	0.75033	0.483904
CCT7_crRNA1129:1249-1275_B21_0.03429_0.492136173425577_A375	4	0.775324	0.49214	0.260287
CCT7_crRNA1150:1270-1296_T10_0.9495_0.752497025984693_A375	4	-1.22141	0.7525	0.643905
CCT7_crRNA1481:1625-1651_T2_0.9963_0.795805019488711_A375	4	-0.963283	0.79581	0.866103
CCT7_crRNA1482:1626-1652_T1_0.9994_0.817859066118786_A375	4	-1.89425	0.81786	0.91281
CCT7_crRNA1487:1631-1657_T13_0.9451_0.750537190312931_A375	4	0.146005	0.75054	0.28617
CCT7_crRNA1508:1652-1678_B19_0.03242_0.490661639454289_A375	4	0.602324	0.49066	0.295892
CCT7_crRNA1509:1653-1679_B33_0.05112_0.514670892333982_A375	4	0.313362	0.51467	0.193124
CCT7_crRNA1554:1721-1747_B7_0.007481_0.452437291820852_A375	4	0.0913117	0.45244	0.0956886
CDC5L_crRNA0211:322-348_T12_0.9968_0.783106596168576_A375	4	-0.657859	0.78311	0.611125
CDC5L_crRNA0592:749-775_B9_0.005927_0.4342848538168_A375	4	0.0638683	0.43428	0.131318
CDC5L_crRNA1036:1398-1424_B15_0.008206_0.455772160937274_A375	4	0.0773881	0.45577	0.166345
CDC5L_crRNA1457:1843-1869_T2_0.9993_0.808241000889137_A375	4	0.00208122	0.80824	0.522707
CDC5L_crRNA1733:2206-2232_T20_0.9945_0.774757715316505_A375	4	0.308001	0.77476	0.476447
CDC5L_crRNA1791:2264-2290_T11_0.997_0.786778550759103_A375	4	0.307535	0.78678	0.263329
COPS4_crRNA0096:142-168_T12_0.9891_0.762815282884235_A375	4	-3.39442	0.76282	0.798194
COPS4_crRNA0113:159-185_B1_0_0.390626303676965_A375	4	0.0577756	0.39063	0.176553
COPS4_crRNA0232:350-376_B14_0.01012_0.50675390698357_A375	4	0.334591	0.50675	0.242287
COPS4_crRNA0456:597-623_B5_0.003115_0.490897131671842_A375	4	0.563204	0.4909	0.438931
COPS4_crRNA0723:889-915_B16_0.01168_0.510264448652246_A375	4	-0.498378	0.51026	0.605751
EIF3B_crRNA0124:124-150_B34_0.01383_0.367011446301217_A375	4	0.493781	0.36701	0.0424239
EIF3B_crRNA0267:285-311_B16_0.006287_0.336848554793402_A375	4	0.309803	0.33685	0.185349
EIF3B_crRNA0269:287-313_B1_0_0.225359358245223_A375	4	0.28665	0.22536	0.0907698
EIF3B_crRNA0273:291-317_B25_0.01006_0.363291633851369_A375	4	0.462793	0.36329	0.127577
EIF3B_crRNA0282:300-326_B28_0.01132_0.364177164509119_A375	4	0.39952	0.36418	0.0674119
EIF3B_crRNA0284:302-328_B40_0.01718_0.3786360795247_A375	4	0.408721	0.37864	0.0611416
EIF3B_crRNA0645:779-805_T9_0.995_0.795275486605127_A375	4	0.608733	0.79528	0.516117
EIF3B_crRNA0778:936-962_T2_0.9992_0.809953115528752_A375	4	-2.46489	0.80995	0.703332
EIF3B_crRNA0779:937-963_T8_0.9958_0.796281695235287_A375	4	-1.38889	0.79628	0.522149
EIF3B_crRNA1353:1713-1739_T20_0.9895_0.781269614009888_A375	4	0.222898	0.78127	0.741825
EIF3B_crRNA1613:2019-2045_T19_0.9899_0.781614698416936_A375	4	-0.275302	0.78161	0.424063
GRPEL1_crRNA0158:158-184_T15_0.9882_0.777153334605565_A375	4	0.53929	0.77715	0.692004
GRPEL1_crRNA0174:174-200_T14_0.9887_0.777427346952336_A375	4	0.264651	0.77743	0.693107
GRPEL1_crRNA0322:322-348_B13_0.009906_0.436276825625623_A375	4	0.285089	0.43628	0.0957567
GRPEL1_crRNA0710:733-759_T4_0.9967_0.801065977800853_A375	4	0.0367234	0.80107	0.544215
GRPEL1_crRNA0749:772-798_B1_0_0.253275685420747_A375	4	0.171219	0.25328	0.118944
NCBP1_crRNA0266:283-309_T9_0.9939_0.769316206628766_A375	4	0.192139	0.76932	0.391967
NCBP1_crRNA0302:319-345_B5_0.01505_0.459820064584546_A375	4	0.457906	0.45982	0.28217
NCBP1_crRNA0317:334-360_T14_0.9913_0.765944588807491_A375	4	0.389925	0.76594	0.158317
NCBP1_crRNA0321:338-364_T18_0.9903_0.765944588807491_A375	4	0.244561	0.76594	0.154979
NCBP1_crRNA0838:976-1002_T10_0.9931_0.767806579222701_A375	4	-0.0179877	0.76781	0.318084
NCBP1_crRNA1063:1225-1251_T8_0.9946_0.770028865364683_A375	4	0.248062	0.77003	0.374981
NCBP1_crRNA1162:1324-1350_B8_0.01939_0.472477468768912_A375	4	0.147129	0.47248	0.254469
NCBP1_crRNA1538:1770-1796_B7_0.01811_0.46431002545593_A375	4	0.271513	0.46431	0.110326
NCBP1_crRNA1723:1979-2005_T4_0.998_0.781481871443155_A375	4	-1.33504	0.78148	0.417339
NCBP1_crRNA2165:2492-2518_B3_0.01122_0.446439005763237_A375	4	0.635316	0.44644	0.152252
NCBP1_crRNA2166:2493-2519_B1_0.008418_0.426760543316678_A375	4	0.437434	0.42676	0.435744
NOC4L_crRNA0144:167-193_T10_0.9926_0.771512699830505_A375	4	0.444857	0.77151	0.338816
NOC4L_crRNA0209:256-282_T2_0.9985_0.789208294656063_A375	4	0.11642	0.78921	0.532492
NOC4L_crRNA0211:258-284_T17_0.9875_0.764875917365907_A375	4	0.707585	0.76488	0.483034
NOC4L_crRNA0356:403-429_T18_0.9868_0.764722901342441_A375	4	0.397738	0.76472	0.515812
NOC4L_crRNA0522:615-641_B58_0.04191_0.379186254782588_A375	4	0.448732	0.37919	0.126382
NOC4L_crRNA0609:734-760_T9_0.9934_0.771622771994484_A375	4	0.533812	0.77162	0.282984
NOC4L_crRNA0927:1101-1127_B25_0.01765_0.349204277830927_A375	4	0.64276	0.3492	0.070542
NOC4L_crRNA1024:1221-1247_B43_0.03088_0.358275232649759_A375	4	0.307705	0.35828	0.084166
NOC4L_crRNA1028:1225-1251_B31_0.02206_0.351179055133016_A375	4	0.629047	0.35118	0.165559
NOC4L_crRNA1048:1245-1271_B37_0.02647_0.354381207402227_A375	4	0.251879	0.35438	0.14983
NOC4L_crRNA1165:1362-1388_B4_0.002206_0.309449865677175_A375	4	0.330916	0.30945	0.367178
NUP133_crRNA0095:95-121_B5_0.001224_0.34092321556119_A375	4	0.36433	0.34092	0.203364
NUP133_crRNA0149:149-175_B27_0.008565_0.394438634779478_A375	4	0.607749	0.39444	0.0726967
NUP133_crRNA0199:199-225_B23_0.007342_0.39214278187922_A375	4	0.4764	0.39214	0.281069
NUP133_crRNA0223:223-249_B15_0.004894_0.383554152584557_A375	4	-0.0738226	0.38355	0.543236
NUP133_crRNA1791:2189-2215_T8_0.9976_0.806934443597283_A375	4	-1.52711	0.80693	0.912346
NUP93_crRNA0141:164-190_T9_0.9962_0.805096425771199_A375	4	0.386297	0.8051	0.730358
NUP93_crRNA0229:252-278_B15_0.005855_0.445225953049506_A375	4	-2.18642	0.44523	0.259536
NUP93_crRNA0243:266-292_B33_0.01338_0.465463270853835_A375	4	0.319833	0.46546	0.362305
NUP93_crRNA0298:321-347_B13_0.005019_0.444117281757218_A375	4	0.454346	0.44412	0.101894
NUP93_crRNA0326:349-375_T5_0.9979_0.813287223749846_A375	4	-1.34203	0.81329	0.283316
NUP93_crRNA0433:456-482_T15_0.9937_0.795275486605127_A375	4	0.629012	0.79528	0.182435
NUP93_crRNA1527:1645-1671_B17_0.006692_0.44761497929892_A375	4	0.562168	0.44761	0.102577
NUP93_crRNA1987:2128-2154_T1_0.9996_0.827952562769694_A375	4	0.00654099	0.82795	0.493133
NUP93_crRNA2073:2281-2307_T18_0.9925_0.790975213505376_A375	4	-0.558936	0.79098	0.239418
NUP93_crRNA2204:2412-2438_B9_0.003346_0.438168327208023_A375	4	0.243855	0.43817	0.0892434
PDCD11_crRNA2070:2419-2445_T14_0.9971_0.80111788189617_A375	4	0.422272	0.80112	0.364794
PDCD11_crRNA2136:2508-2534_B17_0.00417_0.388241135464269_A375	4	0.505631	0.38824	0.139588
PDCD11_crRNA2150:2522-2548_B11_0.002901_0.378640149897402_A375	4	0.246106	0.37864	0.225591
PDCD11_crRNA2707:3173-3199_B13_0.003445_0.385974313151904_A375	4	0.378986	0.38597	0.0446612
PDCD11_crRNA3306:3795-3821_T5_0.9987_0.810311884458888_A375	4	0.260755	0.81031	0.328468
PDCD11_crRNA3900:4449-4475_B37_0.008704_0.41553450297364_A375	4	0.537306	0.41553	0.120696
PDCD11_crRNA4184:4733-4759_B23_0.005258_0.399313824288878_A375	4	0.586258	0.39931	0.150867
PDCD11_crRNA5001:5668-5694_T13_0.9973_0.80228300670404_A375	4	0.451268	0.80228	0.154466
POLA1_crRNA0231:309-335_T1_0.9998_0.806641684557436_A375	4	0.952837	0.80664	0.399922
POLA1_crRNA0232:310-336_T17_0.9959_0.779467116909123_A375	4	0.101689	0.77947	0.480931
POLA1_crRNA0739:865-891_T18_0.9957_0.778008075719552_A375	4	0.689254	0.77801	0.287059
POLA1_crRNA0951:1125-1151_T20_0.995_0.776767666486533_A375	4	-5.48946	0.77677	0.788456
POLA1_crRNA2750:3545-3571_T13_0.9969_0.77994418190023_A375	4	0.122179	0.77994	0.391245
POLA1_crRNA3401:4257-4283_T9_0.9978_0.781481871443155_A375	4	0.182737	0.78148	0.642811
PRPF19_crRNA0163:186-212_B15_0.008672_0.384864028744939_A375	4	0.269286	0.38486	0.109885
PRPF19_crRNA0402:425-451_T15_0.9734_0.760059646802775_A375	4	0.142388	0.76006	0.431618
PRPF19_crRNA0418:441-467_T9_0.9843_0.769378699155247_A375	4	0.0806715	0.76938	0.473385
PRPF19_crRNA0734:757-783_T11_0.9783_0.76258919460222_A375	4	0.584766	0.76259	0.219569
PRPF19_crRNA0736:759-785_T6_0.9913_0.774757715316505_A375	4	0.363568	0.77476	0.184616
PRPF19_crRNA0740:763-789_T8_0.9864_0.771197586066075_A375	4	0.650064	0.7712	0.146492
PRPF19_crRNA0890:913-939_T20_0.9707_0.759110950859994_A375	4	0.726425	0.75911	0.466334
PSMB2_crRNA0315:389-415_B11_0.0244_0.443737398324988_A375	4	0.0514196	0.44374	0.0609014
PSMB2_crRNA0323:397-423_B5_0.01118_0.408610012341594_A375	4	0.779257	0.40861	0.184605
PSMB2_crRNA0376:450-476_B21_0.04474_0.46506049213209_A375	4	0.46303	0.46506	0.458422
PSMB2_crRNA0384:458-484_B23_0.05236_0.477951308103777_A375	4	0.368146	0.47795	0.33195
PSMB2_crRNA0574:671-697_T1_0.9995_0.819637483123226_A375	4	0.334423	0.81964	0.743578
PSMB2_crRNA0636:733-759_T7_0.9853_0.768685496216393_A375	4	0.371397	0.76869	0.437003
PSMB2_crRNA0737:858-884_T15_0.9725_0.761002104452416_A375	4	0.708937	0.761	0.137947
PSMB2_crRNA0766:887-913_T14_0.9731_0.761086196192944_A375	4	0.516148	0.76109	0.11652
PSMB2_crRNA0782:903-929_B13_0.03406_0.454218313078707_A375	4	0.336045	0.45422	0.225423
PSMB2_crRNA0841:985-1011_B33_0.07168_0.496486979581489_A375	4	0.282134	0.49649	0.243473
PSMB6_crRNA104:127-153_T16_0.9739_0.754408773461194_A375	4	0.703634	0.75441	0.435735
PSMB6_crRNA105:128-154_T17_0.9723_0.752024912197702_A375	4	1.02565	0.75202	0.555921
PSMB6_crRNA334:418-444_T14_0.9772_0.758178533252102_A375	4	-0.150675	0.75818	0.322121
PSMB6_crRNA396:504-530_T15_0.9756_0.756177152699296_A375	4	0.532864	0.75618	0.405001
PSMB6_crRNA456:564-590_B35_0.06026_0.515892981229401_A375	4	0.652523	0.51589	0.747357
PSMB6_crRNA468:576-602_T4_0.9935_0.787626499054175_A375	4	0.532478	0.78763	0.146486
PSMB6_crRNA471:579-605_T1_0.9984_0.816961030856357_A375	4	0.923427	0.81696	0.43105
PSMD1_crRNA0155:155-181_B17_0.007477_0.465689613168248_A375	4	0.437254	0.46569	0.12929
PSMD1_crRNA0934:1098-1124_B3_0.0007477_0.409110382394184_A375	4	0.574459	0.40911	0.216848
PSMD1_crRNA0937:1101-1127_B27_0.01159_0.480976768263227_A375	4	0.708533	0.48098	0.157515
PSMD1_crRNA1390:1672-1698_T2_0.9993_0.797915517768022_A375	4	-0.183421	0.79792	0.22729
PSMD1_crRNA2351:2795-2821_B23_0.01009_0.474474340216599_A375	4	0.482014	0.47447	0.153807
PSMD1_crRNA2359:2803-2829_B35_0.01458_0.487266267481066_A375	4	0.859024	0.48727	0.213367
PSMD1_crRNA2376:2820-2846_B21_0.008972_0.472097689882592_A375	4	0.320745	0.4721	0.218771
RBM22_crRNA0613:637-663_T17_0.9529_0.737479467822966_A375	4	0.415456	0.73748	0.220389
RBM22_crRNA0961:1008-1034_T5_0.991_0.764875917365907_A375	4	0.141054	0.76488	0.48014
RBM22_crRNA1043:1113-1139_B1_0.001122_0.355627987399511_A375	4	0.346316	0.35563	0.17261
RBM22_crRNA1057:1127-1153_B11_0.01627_0.445769076543155_A375	4	0.852194	0.44577	0.066814
RBM22_crRNA1109:1257-1283_B15_0.02132_0.454196347028405_A375	4	0.486252	0.4542	0.155783
RBM22_crRNA1110:1258-1284_B21_0.04433_0.503983685225345_A375	4	0.394111	0.50398	0.131152
RBM22_crRNA1134:1305-1331_B25_0.05499_0.518766789423659_A375	4	0.306848	0.51877	0.187936
RBM22_crRNA1144:1315-1341_B33_0.07912_0.54252997495085_A375	4	0.46609	0.54253	0.111378
RPA1_crRNA0410:480-506_B37_0.0255_0.477037952923088_A375	4	0.0836037	0.47704	0.143984
RPA1_crRNA0428:498-524_B25_0.01748_0.466343809035964_A375	4	0.483304	0.46634	0.113803
RPA1_crRNA0430:500-526_B35_0.02436_0.476483463109463_A375	4	0.265167	0.47648	0.122143
RPA1_crRNA0432:502-528_B33_0.02206_0.473181454437734_A375	4	0.418127	0.47318	0.104615
RPA1_crRNA0567:660-686_B9_0.00745_0.433765773842604_A375	4	0.00848994	0.43377	0.119199
RPA1_crRNA1007:1147-1173_T8_0.9968_0.799335932488217_A375	4	-2.18291	0.79934	0.775686
RPA1_crRNA1008:1148-1174_T6_0.9974_0.801664678899956_A375	4	-2.73897	0.80166	0.748787
RPA1_crRNA1431:1595-1621_T11_0.996_0.788189948792128_A375	4	-0.555319	0.78819	0.90508
RPA1_crRNA1680:1892-1918_T9_0.9966_0.790830326802636_A375	4	-3.89693	0.79083	0.90713
RRM1_crRNA0290:314-340_B20_0.01087_0.496326703867131_A375	4	0.716891	0.49633	0.188037
RRM1_crRNA0353:377-403_B5_0.004499_0.472299452259592_A375	4	0.437867	0.4723	0.51138
RRM1_crRNA0403:427-453_B13_0.007874_0.48658144505675_A375	4	0.144249	0.48658	0.427775
RRM1_crRNA1139:1211-1237_B16_0.009374_0.493441679098118_A375	4	0.127464	0.49344	0.249416
RRM1_crRNA1142:1214-1240_B15_0.008999_0.490924987841643_A375	4	0.167716	0.49092	0.353459
RRM1_crRNA1433:1505-1531_B7_0.005249_0.473513009074898_A375	4	0.710587	0.47351	0.255117
RRM1_crRNA2023:2140-2166_T12_0.9948_0.777703123631578_A375	4	0.651469	0.7777	0.399342
RRM1_crRNA2249:2389-2415_T18_0.9921_0.768571106549527_A375	4	0.248787	0.76857	0.537558
RTF1_crRNA0072:72-98_T6_0.9951_0.779282892753424_A375	4	0.110678	0.77928	0.368489
RTF1_crRNA0122:148-174_B27_0.01299_0.413170444229387_A375	4	0.100512	0.41317	0.218809
RTF1_crRNA0128:154-180_B39_0.02104_0.436107619651481_A375	4	0.332304	0.43611	0.644724
RTF1_crRNA0335:407-433_B25_0.009353_0.407054620105266_A375	4	0.321991	0.40705	0.206259
RTF1_crRNA0368:440-466_B9_0.002338_0.374007969407617_A375	4	0.125761	0.37401	0.208299
RTF1_crRNA0463:535-561_T17_0.9883_0.765918462827342_A375	4	0.499412	0.76592	0.690932
RTF1_crRNA0481:553-579_T3_0.9979_0.80022975161653_A375	4	0.414715	0.80023	0.211068
RTF1_crRNA0498:570-596_T10_0.9919_0.772357340117372_A375	4	0.225319	0.77236	0.120769
RTF1_crRNA0500:572-598_T4_0.9971_0.787888223437164_A375	4	0.218357	0.78789	0.130007
SF3A1_crRNA0220:243-269_T14_0.9932_0.778700597574208_A375	4	0.0422542	0.7787	0.385342
SF3A1_crRNA0461:484-510_B13_0.003137_0.358740005461417_A375	4	-0.160577	0.35874	0.153557
SF3A1_crRNA0615:638-664_T5_0.9973_0.789793492203451_A375	4	-1.88863	0.78979	0.624512
SF3A1_crRNA1262:1488-1514_T2_0.9993_0.80550451839767_A375	4	-1.49551	0.8055	0.717907
SF3A1_crRNA1279:1505-1531_T20_0.9908_0.77615747928922_A375	4	-1.26253	0.77616	0.52394
SF3A1_crRNA1384:1610-1636_T12_0.9949_0.783753687284981_A375	4	0.139737	0.78375	0.265228
SF3A1_crRNA1609:1835-1861_B37_0.009653_0.384686714405614_A375	4	0.698437	0.38469	0.0716105
SF3A1_crRNA1611:1837-1863_B43_0.0111_0.389878964740686_A375	4	-0.0877638	0.38988	0.114655
SF3A2_crRNA0389:465-491_B31_0.05679_0.37962032112985_A375	4	0.650117	0.37962	0.204617
SF3A2_crRNA0531:607-633_T6_0.9929_0.772760127472245_A375	4	-1.90285	0.77276	0.709331
SF3A2_crRNA0679:755-781_B25_0.04791_0.368772392960651_A375	4	0.380819	0.36877	0.244583
SF3A2_crRNA0707:783-809_T5_0.9938_0.773984567109929_A375	4	0.441705	0.77398	0.194834
SF3A2_crRNA0765:841-867_B19_0.02839_0.342040309038905_A375	4	0.14892	0.34204	0.146114
SF3A2_crRNA0895:971-997_T8_0.9911_0.769812323186785_A375	4	-0.825732	0.76981	0.528402
SF3A2_crRNA0896:972-998_T15_0.9752_0.756979969975707_A375	4	0.0463804	0.75698	0.34413
SF3A2_crRNA0899:975-1001_T18_0.9725_0.756979969975707_A375	4	0.482103	0.75698	0.324809
SF3A2_crRNA0900:976-1002_T12_0.9778_0.75832599542743_A375	4	0.32639	0.75833	0.182689
SF3A2_crRNA0902:978-1004_T4_0.9947_0.776973177142109_A375	4	0.302034	0.77697	0.453128
SF3A2_crRNA1089:1595-1621_B37_0.0772_0.396883864923585_A375	4	0.356013	0.39688	0.0282829
SF3A2_crRNA1122:1660-1686_B58_0.1313_0.429690565024309_A375	4	0.494436	0.42969	0.306041
SF3A2_crRNA1125:1663-1689_B34_0.06744_0.392179113890497_A375	4	0.0829013	0.39218	0.219511
SF3A2_crRNA1146:1684-1710_B49_0.1065_0.415967029419939_A375	4	0.746213	0.41597	0.097106
SF3B1_crRNA0679:792-818_T12_0.9942_0.78209351022025_A375	4	-0.898827	0.78209	0.497794
SF3B1_crRNA0724:860-886_B3_0.000388_0.395503268963368_A375	4	-5.78513	0.3955	0.433468
SF3B1_crRNA0726:862-888_B35_0.007373_0.456027226886473_A375	4	0.401462	0.45603	0.143489
SF3B1_crRNA0775:911-937_B23_0.004657_0.442109668852797_A375	4	0.418135	0.44211	0.0665935
SF3B1_crRNA0819:997-1023_T7_0.9961_0.789208294656063_A375	4	-2.63117	0.78921	0.562104
SF3B1_crRNA0907:1085-1111_T6_0.9963_0.78924139303431_A375	4	0.502365	0.78924	0.165317
SF3B3_crRNA1262:1555-1581_B27_0.01298_0.45364938617094_A375	4	0.534268	0.45365	0.170608
SF3B3_crRNA1575:1868-1894_T11_0.9955_0.785336390803777_A375	4	0.262846	0.78534	0.553196
SF3B3_crRNA1579:1872-1898_T18_0.993_0.777538238554378_A375	4	0.397057	0.77754	0.296598
SF3B3_crRNA1779:2095-2121_B19_0.009193_0.442194190201428_A375	4	0.669923	0.44219	0.0830801
SF3B3_crRNA2073:2389-2415_B39_0.01658_0.469033115782378_A375	4	0.213536	0.46903	0.529443
SF3B3_crRNA2083:2399-2425_B15_0.008291_0.438719441713837_A375	4	0.492884	0.43872	0.219048
SF3B3_crRNA2345:2709-2735_B1_0.0005407_0.359561070229103_A375	4	0.572826	0.35956	0.0755423
SF3B3_crRNA2420:2784-2810_T6_0.9966_0.78788468279132_A375	4	0.369204	0.78788	0.292218
SF3B3_crRNA2426:2790-2816_T20_0.9926_0.776734339462599_A375	4	-0.375893	0.77673	0.657646
SF3B3_crRNA2864:3371-3397_B5_0.004146_0.410713187389975_A375	4	0.125392	0.41071	0.235457
SF3B3_crRNA2934:3441-3467_T9_0.9959_0.786705615243503_A375	4	-1.55994	0.78671	0.671512
SFPQ_crRNA0060:105-131_T17_0.992_0.775010788326759_A375	4	-0.107341	0.77501	0.829956
SFPQ_crRNA0460:528-554_B40_0.01775_0.313794466343691_A375	4	0.441391	0.31379	0.0678681
SFPQ_crRNA0464:532-558_B1_0_0.237840081670721_A375	4	0.739997	0.23784	0.0346808
SFPQ_crRNA0466:534-560_B31_0.01304_0.302262312154853_A375	4	0.248192	0.30226	0.038312
SFPQ_crRNA0485:553-579_B34_0.01485_0.305112312603322_A375	4	0.393798	0.30511	0.136785
SFPQ_crRNA0507:575-601_B28_0.01123_0.299633330482141_A375	4	0.332972	0.29963	0.0691317
SFPQ_crRNA0517:585-611_B13_0.004708_0.289193812235944_A375	4	0.317109	0.28919	0.0343634
SFPQ_crRNA0521:589-615_B43_0.02028_0.318706341703308_A375	4	0.533671	0.31871	0.0822903
SFPQ_crRNA1599:1892-1918_T5_0.9978_0.787888223437164_A375	4	-0.0703285	0.78789	0.450217
SFPQ_crRNA1762:2055-2081_T14_0.9935_0.778285570467294_A375	4	-1.66986	0.77829	0.937466
SFPQ_crRNA1784:2077-2103_T7_0.9967_0.786440643966531_A375	4	-4.07427	0.78644	0.980077
SFPQ_crRNA1786:2079-2105_T8_0.9964_0.786440643966531_A375	4	-0.374769	0.78644	0.951332
SFPQ_crRNA1843:2136-2162_T2_0.9993_0.796065926645826_A375	4	0.145163	0.79607	0.159055
SNRNP200_crRNA0438:438-464_B25_0.007602_0.416299426269492_A375	4	0.175238	0.4163	0.297839
SNRNP200_crRNA0751:774-800_B11_0.002534_0.385653036150865_A375	4	-2.82747	0.38565	0.464638
SNRNP200_crRNA4919:5437-5463_T7_0.9984_0.807517118950058_A375	4	-0.966549	0.80752	0.694473
SPC25_crRNA414:509-535_T19_0.9556_0.743484209482866_A375	4	0.298765	0.74348	0.328445
SPC25_crRNA416:511-537_T5_0.9916_0.764648744190371_A375	4	-0.341654	0.76465	0.365228
SPC25_crRNA427:522-548_B16_0.02761_0.525897114143326_A375	4	0.444615	0.5259	0.225887
SPC25_crRNA428:523-549_B15_0.02641_0.525897114143326_A375	4	0.304757	0.5259	0.299712
SPC25_crRNA528:694-720_B11_0.02161_0.524719661830329_A375	4	0.149043	0.52472	0.533946
SPC25_crRNA537:703-729_B4_0.004802_0.471763266190382_A375	4	0.498392	0.47176	0.204241
SPC25_crRNA538:704-730_B18_0.03721_0.53769921322674_A375	4	0.250339	0.5377	0.20776
SUPT6H_crRNA1142:1469-1495_T7_0.9981_0.808761327613948_A375	4	1.0906	0.80876	0.417173
SUPT6H_crRNA1144:1471-1497_T8_0.9979_0.808728526856201_A375	4	0.751463	0.80873	0.293805
SUPT6H_crRNA1903:2366-2392_T14_0.9963_0.799412610414922_A375	4	1.0687	0.79941	0.313397
SUPT6H_crRNA2542:3029-3055_B13_0.004369_0.374000698654575_A375	4	0.169772	0.374	0.0809118
SUPT6H_crRNA2723:3210-3236_B52_0.01153_0.407957818150285_A375	4	0.245579	0.40796	0.083874
SUPT6H_crRNA3309:3819-3845_T18_0.9955_0.795619261826598_A375	4	1.09357	0.79562	0.416531
SYMPK_crRNA0737:808-834_B40_0.01242_0.366510745749163_A375	4	0.488619	0.36651	0.0990977
SYMPK_crRNA1574:1714-1740_B16_0.004417_0.30662959906877_A375	4	0.490628	0.30663	0.0634482
SYMPK_crRNA2219:2407-2433_T12_0.9967_0.800570196611545_A375	4	0.458923	0.80057	0.343458
SYMPK_crRNA2443:2631-2657_B58_0.01795_0.384123840310945_A375	4	0.32203	0.38412	0.195682
SYMPK_crRNA2673:2861-2887_T1_0.9997_0.829940409805228_A375	4	0.190578	0.82994	0.341298
SYMPK_crRNA2969:3157-3183_T4_0.9989_0.816961030856357_A375	4	-0.0909945	0.81696	0.442137
SYMPK_crRNA3338:3606-3632_B13_0.003313_0.291154818062552_A375	4	0.410938	0.29115	0.0432067
SYMPK_crRNA3351:3619-3645_B7_0.001657_0.276170743769666_A375	4	0.714994	0.27617	0.0448963
SYMPK_crRNA3424:3715-3741_T17_0.995_0.791991625446216_A375	4	0.10283	0.79199	0.496402
TSR2_crRNA0046:70-96_B11_0.03661_0.460681681283532_A375	4	0.220069	0.46068	0.0744681
TSR2_crRNA0183:254-280_T5_0.9917_0.779619308310428_A375	4	0.716206	0.77962	0.649251
TSR2_crRNA0188:259-285_T11_0.9759_0.764346315477543_A375	4	0.52958	0.76435	0.0738822
TSR2_crRNA0204:275-301_B13_0.0391_0.462920361239403_A375	4	0.427108	0.46292	0.119578
TSR2_crRNA0369:440-466_T20_0.9567_0.75832599542743_A375	4	0.304257	0.75833	0.594673
TSR2_crRNA0407:478-504_T1_0.9992_0.811173404320703_A375	4	0.418437	0.81117	0.551829
TSR2_crRNA0413:507-533_B9_0.02995_0.453590137143495_A375	4	0.301879	0.45359	0.0709966
TSR2_crRNA0415:509-535_B2_0.001664_0.388697314975291_A375	4	0.373701	0.3887	0.166756
TSR2_crRNA0416:510-536_B1_0.0008319_0.383803795972633_A375	4	0.603289	0.3838	0.106186
TSR2_crRNA0419:513-539_B16_0.04576_0.480037949277992_A375	4	0.456879	0.48004	0.338824
TSR2_crRNA0461:555-581_T13_0.9717_0.762162683542819_A375	4	0.316724	0.76216	0.58157
VARS_crRNA0563:793-819_B55_0.02254_0.395012054841497_A375	4	0.629995	0.39501	0.0757684
VARS_crRNA0973:1264-1290_B19_0.008419_0.352926530082601_A375	4	0.29109	0.35293	0.0743055
VARS_crRNA1651:1966-1992_T17_0.9951_0.787745586203129_A375	4	0.0597597	0.78775	0.552587
VARS_crRNA1688:2003-2029_T11_0.9967_0.792792039696508_A375	4	-2.4001	0.79279	0.721731
VARS_crRNA1787:2102-2128_T16_0.9954_0.78924139303431_A375	4	0.0724542	0.78924	0.136773
VARS_crRNA1876:2191-2217_T7_0.9978_0.805096425771199_A375	4	0.57927	0.8051	0.434165
VARS_crRNA1952:2314-2340_B16_0.007333_0.351300130698022_A375	4	0.479965	0.3513	0.181158
VARS_crRNA2014:2376-2402_T3_0.9992_0.816961030856357_A375	4	0.243297	0.81696	0.59946
VARS_crRNA3208:3641-3667_T4_0.9989_0.808153948129161_A375	4	-0.168004	0.80815	0.61774
VARS_crRNA3327:3802-3828_B22_0.01005_0.357757834953218_A375	4	0.307265	0.35776	0.0716256
WDR43_crRNA0087:110-136_B1_0_0.235171022577346_A375	4	0.363268	0.23517	0.150636
WDR43_crRNA0133:156-182_T5_0.9957_0.764722901342441_A375	4	-3.39108	0.76472	0.960383
WDR43_crRNA0219:242-268_B31_0.01265_0.429661203606329_A375	4	0.429938	0.42966	0.324527
WDR43_crRNA0226:249-275_B29_0.01186_0.427562573326657_A375	4	0.231055	0.42756	0.17867
WDR43_crRNA0227:250-276_B35_0.01423_0.433007047711315_A375	4	0.312098	0.43301	0.195803
WDR43_crRNA1125:1317-1343_T12_0.9925_0.762327936461892_A375	4	-0.719119	0.76233	0.8255
WDR43_crRNA1538:1825-1851_T3_0.9964_0.766341873614042_A375	4	0.206728	0.76634	0.279859
WDR43_crRNA1664:1974-2000_T10_0.9933_0.763020494726799_A375	4	0.559728	0.76302	0.505463
WDR43_crRNA1692:2002-2028_T11_0.9929_0.763020494726799_A375	4	0.282724	0.76302	0.594676
WDR75_crRNA0113:113-139_T5_0.9975_0.768375829922185_A375	4	0.543153	0.76838	0.539531
WDR75_crRNA0699:875-901_T13_0.9936_0.764875917365907_A375	4	-2.46243	0.76488	0.926766
WDR75_crRNA1115:1339-1365_T20_0.9901_0.763902960992337_A375	4	-1.55573	0.7639	0.386276
WDR75_crRNA1453:1772-1798_T7_0.9965_0.766046716198726_A375	4	-1.33144	0.76605	0.694474
WDR75_crRNA1624:1943-1969_T9_0.9955_0.764945599418891_A375	4	-1.30535	0.76495	0.76728
WDR75_crRNA1725:2091-2117_B18_0.008433_0.523213774989005_A375	4	-0.0662375	0.52321	0.556082
WDR75_crRNA1842:2255-2281_B9_0.003968_0.503015449242251_A375	4	0.617406	0.50302	0.0952524

## Sheet: A375 (this study)
## comparison with existing tool using A375 in this study
sgrna	LFC	y_value	NBT_score	Deep_score
chr22_19516847_19516869_-_2196_TF	-1.27967	0.934061	0.237994	0.588686
chr6_31666833_31666855_-_2573_TF	-1.06182	0.908669	0.508943	0.934624
chr6_31668582_31668604_-_2581_TF	-1.49617	0.952662	0.621726	0.983309
chr14_102042102_102042124_-_2674_TF	-2.89666	0.9949	0.637524	0.7306
chr14_103339665_103339687_-_2772_TF	-4.44697	0.999585	0.848446	0.812528
chr2_10602777_10602799_+_4200_TF	-1.98251	0.977919	0.621124	0.966118
chr11_4123230_4123252_-_5580_TF	-1.88526	0.974244	0.490026	0.626576
chr11_4129098_4129120_-_5586_TF	-1.45725	0.949733	0.332965	0.48071
chr12_56645856_56645878_+_6685_TF	-3.77325	0.998764	0.284263	0.626375
chr12_56644895_56644917_+_6695_TF	-1.09545	0.913096	0.409651	0.780261
chr11_14461275_14461297_+_6886_TF	-1.64983	0.962715	0.835418	0.673258
chr10_119080682_119080704_+_7110_TF	-2.67622	0.992724	0.342568	0.776058
chr16_11885220_11885242_+_7647_TF	-1.15965	0.92101	0.704801	0.86451
chr5_138573773_138573795_+_7705_TF	-0.886601	0.882187	0.817066	0.963241
chr2_135866193_135866215_+_8067_TF	-0.943134	0.891388	0.390685	0.491494
chr1_11109659_11109681_+_8129_TF	-2.12992	0.982533	0.560248	0.786138
chr1_11133091_11133113_+_8141_TF	-1.81953	0.971429	0.249633	0.680771
chr17_1660463_1660485_+_8858_TF	-1.84519	0.972562	0.69196	0.946497
chr1_151400049_151400071_-_8979_TF	-1.74054	0.967651	0.390953	0.775355
chr1_35636315_35636337_+_9027_TF	-2.352	0.987751	0.543063	0.917374
chr1_35609366_35609388_+_9028_TF	-2.22044	0.984882	0.434577	0.658058
chr1_35190911_35190933_+_9317_TF	-1.15129	0.920018	0.466501	0.956885
chr9_33053168_33053190_+_9483_TF	-1.08536	0.911789	0.316845	0.391504
chr2_202907901_202907923_+_10013_TF	-1.03061	0.90438	0.566291	0.702049
chr7_99409178_99409200_-_2116_TF	0.589586	0.405919	0.369108	0.68125
chr20_56386486_56386508_+_2148_TF	0.612562	0.396965	0.419812	0.570556
chr22_19483981_19484003_-_2183_TF	0.618434	0.394688	0.50077	0.913304
chr19_54148635_54148657_-_2448_TF	0.986258	0.264208	0.461932	0.468411
chr20_49067227_49067249_-_2539_TF	0.30499	0.520167	0.102926	0.255627
chr10_73148316_73148338_+_2750_TF	-0.755171	0.858167	0.479876	0.778075
chr14_103334073_103334095_-_2771_TF	0.657804	0.37954	0.562233	0.707268
chr14_103344342_103344364_-_2773_TF	0.50853	0.437971	0.302062	0.322475
chr14_103339687_103339709_-_2778_TF	-0.531106	0.80795	0.673901	0.839582
chr1_153770281_153770303_-_3568_TF	0.94657	0.27691	0.37419	0.694081
chr12_57512880_57512902_-_3836_TF	-0.406528	0.774639	0.300678	0.618037
chr12_57498559_57498581_-_3848_TF	-0.639674	0.833803	0.573189	0.745635
chr2_10671617_10671639_+_4209_TF	0.218293	0.555106	0.205238	0.160648
chr12_6566589_6566611_+_4228_TF	0.399769	0.481757	0.495732	0.682608
chr12_6566188_6566210_+_4235_TF	0.336116	0.507557	0.41177	0.365596
chr4_57025468_57025490_-_4692_TF	0.704968	0.3617	0.16331	0.27629
chr20_63983100_63983122_-_4795_TF	0.487494	0.446386	0.42275	0.484114
chr14_58257942_58257964_-_4818_TF	0.563227	0.416268	0.547574	0.520064
chr14_58252169_58252191_-_4823_TF	0.186082	0.567968	0.334475	0.160709
chr16_74296805_74296827_-_4888_TF	-0.659268	0.838161	0.483803	0.461252
chr16_74301591_74301613_-_4896_TF	-0.786325	0.864206	0.212127	0.434334
chr11_47569767_47569789_-_4933_TF	0.39951	0.481862	0.230591	0.351023
chr19_17859886_17859908_-_5331_TF	0.710166	0.359755	0.434364	0.807719
chr19_17863302_17863324_-_5338_TF	0.382453	0.488772	0.161671	0.527193
chr1_44776046_44776068_-_5476_TF	0.418902	0.474014	0.38	0.598544
chr17_80754147_80754169_-_5534_TF	0.794846	0.328768	0.206443	0.293047
chr17_80754015_80754037_-_5538_TF	0.569935	0.413627	0.275996	0.301693
chr11_4123283_4123305_-_5579_TF	0.374025	0.492188	0.141086	0.18589
chr19_49014496_49014518_-_5617_TF	0.354902	0.499941	0.187055	0.316887
chr3_160402063_160402085_-_5808_TF	-0.467135	0.791335	0.55853	0.747908
chr10_69180315_69180337_-_5945_TF	0.365905	0.495479	0.314773	0.637381
chr19_18850196_18850218_-_6162_TF	-0.559022	0.814877	0.442119	0.464483
chr2_189474782_189474804_-_6317_TF	-0.734021	0.85394	0.742865	0.568012
chr2_189468498_189468520_-_6318_TF	0.306326	0.519626	0.433133	0.833248
chr12_56642553_56642575_+_6692_TF	0.194164	0.564749	0.194813	0.355842
chr16_2519259_2519281_-_6733_TF	0.634001	0.388672	0.837632	0.682468
chr7_44573634_44573656_+_6980_TF	-0.559521	0.815	0.162061	0.357977
chr7_44573676_44573698_+_6988_TF	0.462567	0.456397	0.170828	0.422191
chr7_44570023_44570045_+_6989_TF	-0.465175	0.79081	0.272322	0.311063
chr1_26879706_26879728_+_7581_TF	0.539991	0.425453	0.186324	0.459966
chr19_17305672_17305694_-_7962_TF	0.616598	0.395399	0.395717	0.685664
chr18_2590042_2590064_-_8284_TF	-0.611096	0.827281	0.472276	0.825988
chr16_23687541_23687563_-_8607_TF	-0.513194	0.803402	0.367555	0.787043
chr16_23689572_23689594_-_8610_TF	0.299311	0.522466	0.357141	0.323737
chr16_57470999_57471021_-_8712_TF	0.520916	0.433032	0.623261	0.316921
chr22_41540701_41540723_+_8740_TF	0.423437	0.472181	0.320499	0.259238
chr17_1675942_1675964_+_8846_TF	0.785255	0.332209	0.338013	0.596073
chr17_1658309_1658331_+_8853_TF	0.981165	0.265817	0.397324	0.53191
chr1_35609363_35609385_+_9015_TF	-0.584256	0.820972	0.589016	0.965112
chr1_35636366_35636388_+_9020_TF	0.395925	0.483313	0.711973	0.416584
chr9_124412411_124412433_+_9063_TF	0.40393	0.480072	0.222002	0.207934
chr9_124384615_124384637_+_9064_TF	0.367366	0.494887	0.791112	0.682387
chr6_88891874_88891896_+_9137_TF	0.692331	0.366445	0.407743	0.622758
chr1_117954584_117954606_-_9983_TF	0.491819	0.444653	0.287802	0.559026
chr11_62833908_62833930_+_10080_TF	-0.470556	0.79225	0.571427	0.738049
chr12_32746630_32746652_+_10152_TF	0.551148	0.421036	0.483025	0.707352
chr1_32806552_32806574_+_10179_TF	0.302819	0.521046	0.410343	0.555939
chr19_54149674_54149696_-_2449_TF	-0.891655	0.883037	0.519399	0.849071
chr14_103336089_103336111_-_2786_TF	-2.76184	0.993661	0.278637	0.26917
chr10_92628867_92628889_-_3651_TF	-1.51981	0.954361	0.66103	0.9495
chr12_130872882_130872904_-_5026_TF	-3.85214	0.998913	0.275421	0.643568
chr13_33825789_33825811_-_5221_TF	-1.0845	0.911676	0.6371	0.917644
chr17_1843961_1843983_-_5254_TF	-1.75332	0.968293	0.658686	0.991132
chr17_1872497_1872519_-_5264_TF	-0.852103	0.876246	0.417808	0.719865
chr19_49497548_49497570_-_5433_TF	-3.858	0.998923	0.62242	0.743701
chr1_44777706_44777728_-_5475_TF	-1.97453	0.977638	0.530198	0.703432
chr17_80730573_80730595_-_5535_TF	-0.872898	0.879858	0.635066	0.623151
chr19_48999319_48999341_-_5619_TF	-0.866546	0.878764	0.43952	0.599638
chr16_70563893_70563915_-_5729_TF	-1.14994	0.919857	0.522316	0.760654
chr19_18847790_18847812_-_6166_TF	-1.07258	0.910107	0.305211	0.282859
chr2_189462527_189462549_-_6306_TF	-1.37154	0.942665	0.727896	0.916689
chr2_189474299_189474321_-_6320_TF	-0.833998	0.873027	0.345194	0.314647
chr3_52270757_52270779_+_6379_TF	-5.05323	0.999845	0.73038	0.860538
chrX_75076586_75076608_+_6477_TF	-0.968849	0.89536	0.426981	0.562179
chr16_2519365_2519387_-_6724_TF	-1.23652	0.929618	0.462844	0.398004
chr12_123627120_123627142_+_7061_TF	-1.50472	0.953284	0.497768	0.583971
chr20_35279081_35279103_+_7178_TF	-0.939742	0.890854	0.706878	0.667453
chr16_11877554_11877576_+_7631_TF	-1.61245	0.960476	0.546914	0.820323
chr2_135866599_135866621_+_8075_TF	-1.91092	0.975268	0.44891	0.758245
chr1_11157160_11157182_+_8132_TF	-1.45485	0.949546	0.392661	0.794983
chr1_11238489_11238511_+_8139_TF	-4.58333	0.999668	0.312332	0.354891
chr2_231457031_231457053_+_8374_TF	-1.07009	0.909775	0.448814	0.248857
chr20_5117630_5117652_+_8534_TF	-2.25917	0.985789	0.722871	0.866569
chr17_1682247_1682269_+_8857_TF	-2.77482	0.993792	0.50963	0.450737
chr7_42926589_42926611_+_8918_TF	-2.05698	0.980382	0.612484	0.789762
chr15_66500302_66500324_+_9211_TF	-4.26602	0.999444	0.375645	0.489653
chr15_66502722_66502744_+_9222_TF	-5.13857	0.999865	0.713596	0.855732
chr1_35190557_35190579_+_9310_TF	-1.29207	0.935288	0.418046	0.310032
chr1_35187208_35187230_+_9321_TF	-1.38038	0.943435	0.715599	0.923807
chr1_1564833_1564855_+_9555_TF	-1.61879	0.960865	0.566044	0.543611
chr12_32755655_32755677_+_10156_TF	-1.1213	0.916366	0.441229	0.81113
chr11_118583843_118583865_-_1834_TF	-0.782299	0.863438	0.156519	0.202107
chr7_99419558_99419580_-_2110_TF	-0.588244	0.821921	0.377845	0.694023
chr20_56370615_56370637_+_2144_TF	0.270703	0.534028	0.315771	0.370403
chr20_56370550_56370572_+_2152_TF	-0.537698	0.809603	0.56436	0.678928
chr6_31669367_31669389_-_2584_TF	0.534139	0.427775	0.447939	0.352917
chr10_73136711_73136733_+_2747_TF	0.461558	0.456803	0.329079	0.300112
chrX_70166017_70166039_-_3458_TF	-0.454941	0.788051	0.374867	0.28567
chr10_27165467_27165489_-_3893_TF	-0.443592	0.78496	0.487628	0.838995
chr2_10644341_10644363_+_4208_TF	0.180691	0.570112	0.366957	0.434726
chr2_10589189_10589211_+_4210_TF	0.308949	0.518564	0.515263	0.536581
chr2_112572606_112572628_-_4650_TF	0.438188	0.466223	0.449994	0.730916
chr13_33823945_33823967_-_5236_TF	-0.545126	0.811454	0.419289	0.532951
chr17_1898676_1898698_-_5269_TF	-0.784413	0.863842	0.354858	0.816479
chr1_23691794_23691816_-_5296_TF	0.412992	0.476405	0.600628	0.712489
chr1_23693828_23693850_-_5307_TF	0.770697	0.337468	0.714443	0.55037
chr19_49496387_49496409_-_5437_TF	0.208866	0.558879	0.534342	0.839763
chr17_80922782_80922804_-_5544_TF	-0.775659	0.862163	0.219797	0.207167
chr16_70569119_70569141_-_5723_TF	1.42849	0.14913	0.234387	0.213159
chr19_18860339_18860361_-_6165_TF	0.575854	0.411301	0.188466	0.332999
chr6_31777583_31777605_+_6281_TF	0.460991	0.457031	0.337732	0.234978
chr3_52256493_52256515_+_6388_TF	0.41697	0.474796	0.22446	0.156248
chr16_2520101_2520123_-_6725_TF	0.52034	0.433262	0.436027	0.643866
chr1_20660886_20660908_+_6941_TF	-0.680928	0.842869	0.235139	0.188549
chr1_20660942_20660964_+_6957_TF	0.815122	0.321552	0.210565	0.629807
chr10_119044095_119044117_+_7099_TF	-0.757862	0.858697	0.403812	0.695635
chr10_119070930_119070952_+_7100_TF	-0.676921	0.842007	0.555285	0.93256
chr20_35279582_35279604_+_7182_TF	0.301569	0.521552	0.45308	0.406409
chr9_125240872_125240894_+_7682_TF	0.521733	0.432707	0.46334	0.625678
chr5_138556552_138556574_+_7701_TF	0.412915	0.476436	0.304291	0.358374
chr5_138556558_138556580_+_7704_TF	0.285694	0.527973	0.238846	0.177571
chr2_135866248_135866270_+_8065_TF	0.411185	0.477136	0.409605	0.374593
chr18_57607451_57607473_+_8169_TF	0.302069	0.52135	0.262661	0.66694
chr18_2608728_2608750_-_8271_TF	-0.442218	0.784584	0.605346	0.866982
chr18_2608735_2608757_-_8273_TF	0.377927	0.490606	0.537127	0.47895
chr17_81565532_81565554_+_8445_TF	0.336759	0.507296	0.346305	0.529714
chr20_5118843_5118865_+_8540_TF	-0.724738	0.852052	0.387799	0.321284
chr20_5119853_5119875_+_8543_TF	0.571818	0.412887	0.345912	0.73458
chr20_5115452_5115474_+_8546_TF	0.463077	0.456192	0.341708	0.263908
chr16_23684009_23684031_-_8612_TF	0.237618	0.547353	0.433656	0.54562
chr16_57469188_57469210_-_8708_TF	0.368874	0.494276	0.465241	0.44497
chr17_1673855_1673877_+_8845_TF	0.533418	0.428061	0.646165	0.724774
chr1_151400444_151400466_-_8990_TF	0.344841	0.50402	0.515469	0.644166
chr4_39458548_39458570_+_9247_TF	0.432365	0.468574	0.454536	0.483034
chr4_39458908_39458930_+_9258_TF	0.324574	0.512235	0.598216	0.972479
chr1_35177366_35177388_+_9312_TF	0.485592	0.447149	0.298264	0.538308
chr9_33076617_33076639_+_9484_TF	0.408975	0.47803	0.348823	0.255286
chr1_1543947_1543969_+_9558_TF	0.247093	0.543543	0.447941	0.706799
chr2_202911878_202911900_+_10009_TF	0.501524	0.44077	0.745431	0.943138
chr11_62839588_62839610_+_10085_TF	-0.536468	0.809296	0.559409	0.750012
chr1_32817638_32817660_+_10189_TF	0.28925	0.526535	0.202078	0.190184
chr20_49085361_49085383_-_2541_TF	-1.14475	0.919234	0.160571	0.133539
chr2_85541090_85541112_-_3940_TF	-1.15599	0.920578	0.604325	0.891227
chr12_6561899_6561921_+_4243_TF	-0.877366	0.880622	0.52155	0.804503
chr20_64022796_64022818_-_4790_TF	-1.87546	0.973842	0.397853	0.639374
chr12_130872092_130872114_-_5013_TF	-1.55517	0.956795	0.430957	0.340465
chr13_33823960_33823982_-_5231_TF	-0.964592	0.894712	0.519443	0.563899
chr17_1843921_1843943_-_5266_TF	-2.43137	0.989215	0.419572	0.88594
chr19_49015120_49015142_-_5622_TF	-1.61149	0.960417	0.286421	0.868804
chr16_70532513_70532535_-_5733_TF	-0.955597	0.893329	0.372014	0.791059
chr16_70535383_70535405_-_5736_TF	-1.28543	0.934634	0.332934	0.533114
chr3_52259757_52259779_+_6377_TF	-4.02578	0.999179	0.464219	0.813442
chr3_52259785_52259807_+_6383_TF	-2.49566	0.990272	0.342391	0.476585
chrX_75156300_75156322_+_6458_TF	-0.861674	0.87792	0.567645	0.513928
chr7_44565929_44565951_+_6977_TF	-1.90948	0.975211	0.438091	0.429797
chr9_125240706_125240728_+_7679_TF	-2.28319	0.986325	0.35178	0.722793
chr19_17305741_17305763_-_7959_TF	-1.15138	0.920029	0.651251	0.768106
chr2_135866586_135866608_+_8062_TF	-1.39681	0.944841	0.597194	0.959425
chr2_135859387_135859409_+_8070_TF	-4.89247	0.999799	0.424927	0.556002
chr18_2574995_2575017_-_8283_TF	-4.31003	0.999482	0.430991	0.236082
chr17_81606772_81606794_+_8435_TF	-1.26237	0.932312	0.42203	0.581703
chr20_5115474_5115496_+_8548_TF	-0.987664	0.898185	0.489253	0.497881
chr17_1653810_1653832_+_8850_TF	-1.01606	0.90232	0.374877	0.438951
chr17_1680773_1680795_+_8852_TF	-2.36795	0.98806	0.544399	0.963092
chr7_42932125_42932147_+_8921_TF	-1.58247	0.958588	0.66813	0.861472
chr4_39457591_39457613_+_9244_TF	-2.29011	0.986475	0.316652	0.491133
chr9_33053140_33053162_+_9478_TF	-1.05634	0.907929	0.315497	0.678666
chr2_202884399_202884421_+_10018_TF	-1.22691	0.928591	0.577756	0.808494
chr1_32779410_32779432_+_10183_TF	-0.846856	0.875321	0.319324	0.367149
chr7_99416199_99416221_-_2104_TF	-0.585179	0.821192	0.33518	0.30168
chr7_99419435_99419457_-_2105_TF	0.579275	0.409958	0.279871	0.356205
chr7_99409197_99409219_-_2109_TF	0.550293	0.421374	0.38646	0.574244
chr22_19482797_19482819_-_2186_TF	-0.656606	0.837574	0.571646	0.720279
chr22_19514995_19515017_-_2191_TF	-0.537054	0.809442	0.221863	0.693859
chr19_54137957_54137979_-_2447_TF	0.662301	0.377824	0.417242	0.398817
chr20_49089305_49089327_-_2550_TF	0.307739	0.519055	0.150509	0.166721
chr1_26457798_26457820_-_2638_TF	0.520128	0.433346	0.775535	0.7827
chr10_73139712_73139734_+_2754_TF	0.346503	0.503346	0.332678	0.483178
chrX_70166146_70166168_-_3448_TF	0.58998	0.405765	0.470253	0.722746
chrX_70150291_70150313_-_3452_TF	-0.766885	0.860464	0.50261	0.860062
chr1_153741323_153741345_-_3575_TF	0.606451	0.39934	0.489282	0.462843
chr10_92609415_92609437_-_3655_TF	0.445847	0.463133	0.22151	0.385837
chr12_57498193_57498215_-_3835_TF	0.678244	0.371765	0.554658	0.671288
chr2_112550917_112550939_-_4651_TF	-0.625981	0.830703	0.44522	0.351156
chr4_57011044_57011066_-_4678_TF	0.350011	0.501924	0.169251	0.219089
chr4_57025420_57025442_-_4686_TF	0.613129	0.396745	0.103018	0.112855
chr2_231138781_231138803_-_4865_TF	0.329062	0.510416	0.432025	0.382939
chr16_74306058_74306080_-_4899_TF	-0.802143	0.867189	0.367837	0.318395
chr11_47573115_47573137_-_4931_TF	0.479326	0.449662	0.478888	0.554838
chr15_40729594_40729616_-_4989_TF	0.405621	0.479387	0.500817	0.47646
chr15_40729587_40729609_-_4991_TF	-0.617111	0.82867	0.536189	0.413983
chr1_23691803_23691825_-_5293_TF	0.4529	0.46029	0.376426	0.258517
chr2_216498799_216498821_-_5399_TF	0.394628	0.483839	0.425998	0.237274
chr1_44776050_44776072_-_5463_TF	0.612687	0.396917	0.414064	0.352891
chr19_54201212_54201234_-_5507_TF	0.48096	0.449006	0.308446	0.20443
chr11_4129102_4129124_-_5573_TF	0.236465	0.547816	0.379002	0.597786
chr3_160433136_160433158_-_5819_TF	0.443694	0.464001	0.378759	0.415015
chr3_160412041_160412063_-_5823_TF	0.544489	0.423671	0.775465	0.54285
chr12_49131349_49131371_+_6196_TF	0.440091	0.465455	0.489334	0.373944
chr6_31780909_31780931_+_6271_TF	-0.487248	0.79667	0.385838	0.396105
chr6_31785680_31785702_+_6275_TF	0.547669	0.422412	0.30846	0.63286
chr22_41653651_41653673_-_6352_TF	0.387901	0.486564	0.325285	0.386799
chr3_52260404_52260426_+_6373_TF	0.330465	0.509848	0.27883	0.279485
chr12_56638342_56638364_+_6688_TF	0.501611	0.440735	0.435967	0.936191
chr11_14461253_14461275_+_6881_TF	0.298888	0.522637	0.471515	0.922211
chr1_20661436_20661458_+_6955_TF	0.491281	0.444869	0.325223	0.372781
chr7_44572959_44572981_+_6979_TF	-0.528502	0.807294	0.42562	0.871009
chr12_123622713_123622735_+_7069_TF	0.285012	0.528248	0.354636	0.300929
chr20_35284222_35284244_+_7181_TF	0.457705	0.458354	0.353594	0.354841
chr19_17306445_17306467_-_7966_TF	-0.42862	0.780833	0.128994	0.162872
chr2_135846353_135846375_+_8060_TF	0.275489	0.532096	0.40746	0.612055
chr2_135876297_135876319_+_8066_TF	0.44356	0.464055	0.528661	0.702173
chr1_11234156_11234178_+_8145_TF	0.0898137	0.605802	0.398867	0.457601
chr18_57605913_57605935_+_8165_TF	-0.599305	0.824531	0.122816	0.495518
chr18_57601296_57601318_+_8179_TF	0.306124	0.519708	0.0894986	0.120335
chr2_231460511_231460533_+_8381_TF	0.268397	0.534958	0.194629	0.272857
chr17_81596131_81596153_+_8439_TF	0.357391	0.498931	0.252977	0.262036
chr22_41540710_41540732_+_8743_TF	-0.576703	0.819164	0.532972	0.462296
chr7_42932174_42932196_+_8914_TF	0.329898	0.510077	0.548585	0.762225
chr1_109399845_109399867_+_8953_TF	0.376668	0.491116	0.350808	0.370369
chr1_35609287_35609309_+_9025_TF	0.426128	0.471093	0.454243	0.3585
chr15_66500146_66500168_+_9207_TF	0.585637	0.407465	0.456929	0.462075
chr1_117934533_117934555_-_9967_TF	0.424273	0.471843	0.242252	0.397337
chr1_117942462_117942484_-_9973_TF	0.368134	0.494576	0.574527	0.496287
chr2_202884401_202884423_+_10001_TF	0.38252	0.488744	0.482611	0.437811
chr12_32747157_32747179_+_10147_TF	0.51764	0.434338	0.130576	0.134101
chr12_32753951_32753973_+_10148_TF	-0.443073	0.784818	0.30638	0.231464
chr1_32810664_32810686_+_10190_TF	0.471591	0.452769	0.239344	0.16992
chr11_118592756_118592778_-_1845_TF	-0.977411	0.896654	0.510793	0.50049
chr2_85541862_85541884_-_3942_TF	-1.96685	0.977364	0.71442	0.644362
chr4_56994482_56994504_-_4681_TF	-1.48358	0.951733	0.674087	0.713641
chr4_57010399_57010421_-_4689_TF	-1.50636	0.953401	0.803877	0.875629
chr14_58260977_58260999_-_4821_TF	-3.15343	0.996631	0.879303	0.995703
chr2_231138825_231138847_-_4857_TF	-2.66027	0.992534	0.58536	0.815815
chr2_231080222_231080244_-_4859_TF	-2.82815	0.994304	0.92063	0.874435
chr2_231062537_231062559_-_4861_TF	-3.95679	0.999082	0.679822	0.762411
chr1_23693852_23693874_-_5297_TF	-2.67334	0.99269	0.680433	0.9567
chr1_23692694_23692716_-_5302_TF	-1.73209	0.967219	0.403242	0.80517
chr2_216499983_216500005_-_5408_TF	-1.90486	0.97503	0.493783	0.661684
chr19_49497935_49497957_-_5439_TF	-3.41529	0.997794	0.59657	0.871817
chr3_160431699_160431721_-_5826_TF	-1.19876	0.925503	0.316091	0.456873
chr10_69197024_69197046_-_5936_TF	-0.94816	0.892174	0.468592	0.937666
chr2_189470139_189470161_-_6304_TF	-0.936417	0.890329	0.583532	0.613126
chr22_41653600_41653622_-_6342_TF	-1.30177	0.936235	0.21095	0.269592
chr22_41656973_41656995_-_6343_TF	-3.15631	0.996647	0.463287	0.651612
chr20_35280034_35280056_+_7171_TF	-2.82575	0.994282	0.558326	0.862957
chr16_11875825_11875847_+_7646_TF	-2.51046	0.990501	0.420067	0.891627
chr5_138558622_138558644_+_7711_TF	-1.87527	0.973834	0.696079	0.849729
chr5_138567011_138567033_+_7715_TF	-1.40421	0.945463	0.449452	0.95714
chr2_231457048_231457070_+_8379_TF	-4.84355	0.999782	0.316004	0.319358
chr11_60898140_60898162_+_8817_TF	-2.58647	0.991593	0.517925	0.737583
chr11_60898555_60898577_+_8825_TF	-5.71783	0.999947	0.267564	0.585218
chr9_33071839_33071861_+_9469_TF	-3.94977	0.999072	0.696292	0.959881
chr1_32817258_32817280_+_10177_TF	-1.06211	0.908708	0.515924	0.457332
chr11_118602405_118602427_-_1836_TF	0.613427	0.396629	0.586315	0.909851
chr7_99410060_99410082_-_2099_TF	-0.534681	0.808848	0.321628	0.27863
chr20_56392171_56392193_+_2135_TF	0.63871	0.386859	0.36793	0.314867
chr20_56370082_56370104_+_2145_TF	-0.791121	0.865116	0.455961	0.700177
chr22_19520535_19520557_-_2189_TF	0.409331	0.477886	0.14269	0.177495
chr6_31669849_31669871_-_2569_TF	0.443214	0.464195	0.412979	0.558322
chr14_101980404_101980426_-_2668_TF	0.762529	0.340436	0.320859	0.258047
chr10_73134696_73134718_+_2741_TF	-0.585736	0.821324	0.271036	0.229184
chr1_153771917_153771939_-_3574_TF	0.461587	0.456792	0.586343	0.774696
chr12_57515205_57515227_-_3852_TF	0.725676	0.353982	0.459686	0.492034
chr2_85542904_85542926_-_3941_TF	0.68153	0.370521	0.299146	0.21958
chr12_6563400_6563422_+_4234_TF	-0.765204	0.860136	0.795164	0.944182
chr2_112542546_112542568_-_4654_TF	0.387882	0.486572	0.457388	0.341165
chr2_112568842_112568864_-_4660_TF	-0.64274	0.834491	0.380477	0.352168
chr4_57010772_57010794_-_4679_TF	0.672295	0.374021	0.272973	0.307362
chr16_74296830_74296852_-_4891_TF	0.795826	0.328417	0.252594	0.243068
chr16_74296953_74296975_-_4892_TF	0.672449	0.373963	0.662282	0.919288
chr17_1891856_1891878_-_5270_TF	0.30942	0.518374	0.411001	0.422218
chr19_17859879_17859901_-_5329_TF	0.448595	0.462025	0.354272	0.246178
chr2_216498809_216498831_-_5394_TF	0.404689	0.479765	0.187899	0.271925
chr11_4138732_4138754_-_5574_TF	0.365674	0.495573	0.311764	0.142953
chr19_48993706_48993728_-_5603_TF	-0.60705	0.826341	0.362742	0.303109
chr19_49007331_49007353_-_5610_TF	0.231679	0.549738	0.605359	0.89621
chr10_69200367_69200389_-_5938_TF	0.302655	0.521112	0.438362	0.739449
chr20_31770414_31770436_-_6068_TF	-0.616535	0.828537	0.571128	0.522876
chr6_31777626_31777648_+_6282_TF	-0.552132	0.813186	0.442301	0.807735
chr22_41656988_41657010_-_6341_TF	0.283936	0.528683	0.574336	0.515032
chr22_41621189_41621211_-_6355_TF	0.312495	0.517128	0.49874	0.670437
chr3_52258637_52258659_+_6375_TF	0.444886	0.46352	0.42202	0.633545
chrX_75073698_75073720_+_6465_TF	0.194807	0.564492	0.440618	0.755939
chr7_44569134_44569156_+_6983_TF	0.421218	0.473078	0.504276	0.516029
chr12_123630398_123630420_+_7073_TF	0.611256	0.397473	0.638172	0.68838
chr1_26889022_26889044_+_7577_TF	-0.715849	0.850226	0.488818	0.625593
chr9_125241212_125241234_+_7667_TF	0.519321	0.433668	0.213653	0.211141
chr17_81566591_81566613_+_8437_TF	0.438438	0.466122	0.216767	0.29502
chr16_23688676_23688698_-_8606_TF	-0.623924	0.830233	0.278606	0.401147
chr16_57462686_57462708_-_8723_TF	0.528835	0.429882	0.425062	0.474345
chr11_60906399_60906421_+_8816_TF	-0.669358	0.840368	0.223209	0.201787
chr11_60906469_60906491_+_8828_TF	0.488821	0.445855	0.16921	0.27578
chr1_109402000_109402022_+_8945_TF	0.347378	0.502991	0.234578	0.303528
chr1_109409958_109409980_+_8947_TF	0.329677	0.510167	0.525981	0.665711
chr1_109413102_109413124_+_8957_TF	-0.674557	0.841496	0.971164	0.96226
chr1_35609270_35609292_+_9014_TF	0.409033	0.478007	0.620302	0.887544
chr9_124413967_124413989_+_9051_TF	-0.667782	0.840025	0.408691	0.665029
chr9_124415385_124415407_+_9052_TF	0.837935	0.313534	0.425008	0.800255
chr9_124415393_124415415_+_9061_TF	-0.724209	0.851944	0.438881	0.741626
chr6_88963534_88963556_+_9134_TF	-0.497396	0.799323	0.481593	0.571994
chr6_88614309_88614331_+_9145_TF	0.465335	0.455284	0.596585	0.844496
chr6_88614330_88614352_+_9151_TF	-0.569996	0.817547	0.179317	0.346565
chr1_35187213_35187235_+_9322_TF	0.51935	0.433656	0.494034	0.53282
chr9_33048191_33048213_+_9477_TF	0.460809	0.457105	0.398378	0.233344
chr12_32750792_32750814_+_10158_TF	0.526394	0.430853	0.294226	0.152885
chr7_99416221_99416243_-_2103_TF	-0.88194	0.881399	0.513084	0.372423
chr1_26471230_26471252_-_2632_TF	-1.00533	0.900775	0.376318	0.306137
chr14_102043904_102043926_-_2682_TF	-3.543	0.998206	0.823561	0.946889
chr2_85541305_85541327_-_3932_TF	-1.16954	0.92217	0.45682	0.838578
chr2_10681999_10682021_+_4201_TF	-3.1344	0.996526	0.885107	0.918712
chr4_57015547_57015569_-_4684_TF	-1.34021	0.939857	0.6937	0.941649
chr2_231079584_231079606_-_4848_TF	-3.05782	0.996068	0.464037	0.751279
chr16_74301609_74301631_-_4897_TF	-0.855946	0.876921	0.559424	0.856688
chr15_40698761_40698783_-_4981_TF	-1.78542	0.969853	0.348778	0.859146
chr19_54206439_54206461_-_5499_TF	-2.56033	0.991232	0.182906	0.716219
chr17_80945739_80945761_-_5542_TF	-1.06345	0.908889	0.307608	0.42721
chr11_4121686_4121708_-_5581_TF	-1.79042	0.970089	0.467709	0.662047
chr19_48999322_48999344_-_5615_TF	-3.0583	0.996071	0.373149	0.661639
chr3_160404482_160404504_-_5825_TF	-0.887341	0.882312	0.0834525	0.0963853
chr10_69186038_69186060_-_5942_TF	-2.2632	0.98588	0.838694	0.903167
chr3_52259718_52259740_+_6380_TF	-1.59842	0.959603	0.814679	0.840778
chr16_2519281_2519303_-_6729_TF	-1.5202	0.954388	0.344001	0.633614
chr16_23689365_23689387_-_8619_TF	-0.94963	0.892404	0.523253	0.380854
chr1_151400810_151400832_-_8980_TF	-1.26689	0.932773	0.596099	0.769993
chr1_35605252_35605274_+_9030_TF	-0.985646	0.897885	0.509243	0.358277
chr6_88929020_88929042_+_9147_TF	-1.10247	0.913995	0.574872	0.749707
chr11_118584595_118584617_-_1841_TF	0.397857	0.482531	0.396989	0.368204
chr19_54153768_54153790_-_2434_TF	0.714029	0.358313	0.486313	0.434533
chr20_49075329_49075351_-_2535_TF	0.316185	0.515634	0.600932	0.677608
chr1_26432934_26432956_-_2641_TF	0.36112	0.49742	0.276088	0.315239
chr1_26438205_26438227_-_2650_TF	-0.663746	0.839143	0.473749	0.699188
chr10_73146331_73146353_+_2737_TF	-0.466155	0.791073	0.351074	0.33547
chr14_103340479_103340501_-_2779_TF	0.60375	0.400391	0.424069	0.400944
chrX_70133882_70133904_-_3444_TF	0.731009	0.352006	0.14861	0.141079
chrX_70166049_70166071_-_3449_TF	0.689371	0.36756	0.272548	0.323902
chr10_27186595_27186617_-_3891_TF	-0.385541	0.768642	0.437011	0.370516
chr10_27181535_27181557_-_3895_TF	0.489205	0.4457	0.137265	0.181643
chr2_85542988_85543010_-_3925_TF	0.331042	0.509614	0.397851	0.307011
chr2_85539297_85539319_-_3939_TF	0.646782	0.383758	0.4503	0.539492
chr2_112572631_112572653_-_4643_TF	0.557932	0.418356	0.361314	0.600166
chr20_63999061_63999083_-_4782_TF	0.588942	0.406171	0.385435	0.316403
chr14_58267489_58267511_-_4814_TF	0.256376	0.539805	0.735308	0.794254
chr16_74296881_74296903_-_4890_TF	0.443185	0.464206	0.41942	0.31302
chr11_47565866_47565888_-_4923_TF	0.505359	0.439238	0.428808	0.226469
chr12_130872067_130872089_-_5012_TF	0.60451	0.400096	0.454091	0.709003
chr12_130873075_130873097_-_5020_TF	0.618895	0.394509	0.369887	0.696594
chr19_17859878_17859900_-_5324_TF	0.544517	0.42366	0.351406	0.291331
chr19_49496411_49496433_-_5440_TF	0.594718	0.403914	0.245369	0.44116
chr19_54207470_54207492_-_5508_TF	0.354758	0.499999	0.446528	0.576157
chr20_31777603_31777625_-_6072_TF	0.42534	0.471412	0.203667	0.143322
chr20_31792742_31792764_-_6077_TF	0.72705	0.353472	0.164603	0.154182
chr20_31775914_31775936_-_6080_TF	-0.433012	0.782049	0.251056	0.368211
chr19_18866073_18866095_-_6157_TF	-0.713658	0.849773	0.249687	0.385654
chr22_41647046_41647068_-_6339_TF	0.403901	0.480084	0.472534	0.526138
chrX_75156304_75156326_+_6471_TF	-0.710919	0.849205	0.538732	0.866227
chr12_56644909_56644931_+_6696_TF	0.367222	0.494946	0.364945	0.665479
chr1_20660913_20660935_+_6946_TF	-0.615362	0.828267	0.358386	0.167343
chr1_20652641_20652663_+_6951_TF	0.927544	0.283131	0.261821	0.183003
chr7_44572385_44572407_+_6985_TF	0.697991	0.364316	0.67682	0.627017
chr10_119042010_119042032_+_7103_TF	0.751545	0.344447	0.300489	0.353428
chr20_35284192_35284214_+_7179_TF	0.355623	0.499648	0.392053	0.613113
chr5_138557874_138557896_+_7706_TF	0.351087	0.501487	0.18207	0.305021
chr19_17305824_17305846_-_7961_TF	-0.356088	0.760038	0.243971	0.378905
chr17_81622179_81622201_+_8438_TF	0.562372	0.416605	0.344538	0.387929
chr16_57463041_57463063_-_8713_TF	-0.668263	0.84013	0.479617	0.616432
chr11_60902425_60902447_+_8814_TF	0.731903	0.351676	0.396334	0.451407
chr1_109426377_109426399_+_8952_TF	0.344043	0.504343	0.584717	0.877638
chr1_109415329_109415351_+_8962_TF	-0.632064	0.832086	0.33534	0.492085
chr1_35187059_35187081_+_9306_TF	-0.732454	0.853623	0.74906	0.910934
chr1_35190720_35190742_+_9313_TF	0.505695	0.439103	0.378218	0.304605
chr10_110583899_110583921_-_9446_TF	-0.560213	0.815169	0.549694	0.784088
chr1_1544891_1544913_+_9541_TF	0.381396	0.4892	0.316359	0.264282
chr1_1564855_1564877_+_9542_TF	0.488436	0.446009	0.35866	0.275629
chr1_1541953_1541975_+_9556_TF	-0.572523	0.818158	0.568146	0.782927
chr2_202884498_202884520_+_10017_TF	0.923796	0.284367	0.322207	0.414381
chr11_62834502_62834524_+_10077_TF	0.574345	0.411893	0.436613	0.319097
chr11_62834427_62834449_+_10082_TF	0.511461	0.436801	0.265717	0.458313
chr1_32817641_32817663_+_10186_TF	-0.74659	0.856464	0.394613	0.254555

## Sheet: validation screening
## validation screening
sgrna_seq	sgrna	Gene	LFC_NES	DeepScore	NBT score
CCCAGGCAATAATGGTGCGGTC	mRNA_WDR25_10_CCCAGGCAATAATGGTGCGGTC	WDR25	0.74687	0.788848	0.681455
GGTGGACGGGTCGCTGCGCGCC	lncRNA_HEIH_59_GGTGGACGGGTCGCTGCGCGCC	HEIH	1.4747	0.486978	0.168428
GCCCCAGACAAGGAAGGGGAGC	mRNA_RBM8A_74_GCCCCAGACAAGGAAGGGGAGC	RBM8A	-0.84594	0.394807	0.188811
TTCTTTCATCCTGCAGTTTGGC	mRNA_PSMA7_3_TTCTTTCATCCTGCAGTTTGGC	PSMA7	0.81654	0.665579	-
CCAGGTCTTTCATAAAATGAGA	mRNA_NDUFAB1_52_CCAGGTCTTTCATAAAATGAGA	NDUFAB1	0.10395	0.238351	0.152632
GGCCTCAAGCCCAGCTGAGCGC	circRNA_chr8:128902834-128903244_18_GGCCTCAAGCCCAGCTGAGCGC	chr8:128902834-128903244	-0.10462	0.616604	0.283103
CTCGGCCTCATTCCACACCTCT	NonEssen_AIPL1_26_CTCGGCCTCATTCCACACCTCT	AIPL1	-0.069258	0.514641	-
AATGCCATTCTGCTGGCAGATA	mRNA_junction_ALDOA_chr16_30068964_30068978_30069305_30069327_-_AATGCCATTCTGCTGGCAGATA	ALDOA	-1.8956	0.432975	0.370783
CCCCAAATGAGTTACTGGTGGG	lncRNA_LINC00339_1_CCCCAAATGAGTTACTGGTGGG	LINC00339	0.8398	0.636505	0.379082
CTGCTCCCACAAGATCTATAAC	mRNA_EIF2S3_64_CTGCTCCCACAAGATCTATAAC	EIF2S3	-0.069115	0.373061	0.14045
AAGAGCGAATCGATTTCGTGAA	NonTarget_33_AAGAGCGAATCGATTTCGTGAA	Non-Targeting	0.97663	0.263771	-
GCGGGAGGGAGTGAGGCGAGCT	NonEssen_CELA3A_21_GCGGGAGGGAGTGAGGCGAGCT	CELA3A	-0.39924	0.336434	-
GGTGGGCTTGGATACCTCTAAT	circRNA_chr22:21288066-21288532_6_GGTGGGCTTGGATACCTCTAAT	chr22:21288066-21288532	0.54909	0.192009	0.298934
GGGGCAGAGGCTGCGGCGGCGG	lncRNA_PITPNA-AS1_65_GGGGCAGAGGCTGCGGCGGCGG	PITPNA-AS1	0.29276	0.390533	0.138572
TCTGAGCTCCTCAAGTGCACAA	mRNA_RPS23_81_TCTGAGCTCCTCAAGTGCACAA	RPS23	-0.81409	0.45112	0.514339
AGGATATTATTCGGAACACCCG	lncRNA_SNHG8_29_AGGATATTATTCGGAACACCCG	SNHG8	-0.37438	0.795316	0.828349
TTCTTGATCAGTGTTCAAATCA	mRNA_junction_BUB3_chr10_123155707_123155727_123157728_123157750_-_TTCTTGATCAGTGTTCAAATCA	BUB3	0.29115	0.245109	0.174443
GGGACATCTGACAGCAAACATT	lncRNA_PCAT6_45_GGGACATCTGACAGCAAACATT	PCAT6	0.59904	0.310169	0.246177
TAATAACAATAAAGAGAAATTA	mRNA_PFDN2_20_TAATAACAATAAAGAGAAATTA	PFDN2	2.0615	0.127203	0.0550215
AATCTCAAACAAATGCCAGAGG	lncRNA_CD27-AS1_47_AATCTCAAACAAATGCCAGAGG	CD27-AS1	1.0531	0.795299	0.675969
CTGGAGCTCAAGGTCGGCTGGG	lncRNA_DANCR_60_CTGGAGCTCAAGGTCGGCTGGG	DANCR	-0.45292	0.477451	0.238921
ATGATTGATATGAATTTAAAAA	mRNA_PSMA7_20_ATGATTGATATGAATTTAAAAA	PSMA7	0.7645	0.100611	-
TTCAGGGGATTAATTCCCCAAG	NonEssen_CABP5_9_TTCAGGGGATTAATTCCCCAAG	CABP5	2.8054	0.303513	-
CCAACAGCATCATCATTATCAG	mRNA_WDHD1_75_CCAACAGCATCATCATTATCAG	WDHD1	-1.3053	0.475849	0.197663
GGGAGTAGGTAACAAGATAAAA	lncRNA_HEIH_16_GGGAGTAGGTAACAAGATAAAA	HEIH	0.89954	0.133142	0.117913
TGAGCCTCTGCTGTTGTGGGGG	mRNA_NEDD8_74_TGAGCCTCTGCTGTTGTGGGGG	NEDD8	0.34719	0.376097	0.249698
TTTAAAAGAGTACACAACCAGG	lncRNA_FGD5-AS1_21_TTTAAAAGAGTACACAACCAGG	FGD5-AS1	-0.70003	0.496625	0.966243
AGAATTTACTGAAAGCTTCTCT	mRNA_junction_NDUFAB1_chr16_23585408_23585423_23587196_23587218_+_AGAATTTACTGAAAGCTTCTCT	NDUFAB1	1.0786	0.314145	0.603804
TCTCTCGCAATCCTGACAGCGC	mRNA_FBL_1_TCTCTCGCAATCCTGACAGCGC	FBL	-2.4723	0.92859	0.650212
ATACATTAAGAGGAAAAAGACA	mRNA_TCP1_11_ATACATTAAGAGGAAAAAGACA	TCP1	0.53272	0.181056	-
TAGCCTCATAATAAGTGCCATA	mRNA_SOD1_25_TAGCCTCATAATAAGTGCCATA	SOD1	-0.70483	0.447691	0.864019
GAAAACCACGGGGTATTGGTCG	NonEssen_C20orf173_1_GAAAACCACGGGGTATTGGTCG	C20orf173	0.31714	0.475771	-
CATCCACATCAGTAAGTGCCAT	mRNA_junction_LSM11_chr5_157751526_157751529_157754003_157754025_-_CATCCACATCAGTAAGTGCCAT	LSM11	-1.1382	0.699173	0.76998
CTGCCCGGTTCTGGATGAGGAT	mRNA_AP2S1_50_CTGCCCGGTTCTGGATGAGGAT	AP2S1	0.96723	0.41691	0.219207
GGGAATAGCAATGTGTGTTCAG	mRNA_TCP1_41_GGGAATAGCAATGTGTGTTCAG	TCP1	-3.4724	0.809829	0.547422
TGCTTTTCCCGGAATTCATTTA	mRNA_PFDN2_50_TGCTTTTCCCGGAATTCATTTA	PFDN2	0.74799	0.221464	0.103633
GGTTGTAGATGTCTGCACGTGG	lncRNA_ZFAS1_3_GGTTGTAGATGTCTGCACGTGG	ZFAS1	-1.7315	0.723639	0.341549
CTGTACATCAGGACCCGGCCAT	mRNA_WDR25_76_CTGTACATCAGGACCCGGCCAT	WDR25	-0.049979	0.591585	0.656738
AGAAGACGGTGATGGCGCGGTC	mRNA_PSMA7_76_AGAAGACGGTGATGGCGCGGTC	PSMA7	-0.81687	0.510184	0.220091
AGGGGCCAATTTATCATTTTCA	circRNA_chr18:9931806-9937063_15_AGGGGCCAATTTATCATTTTCA	chr18:9931806-9937063	1.2445	0.287026	0.144345
TCCTCCATGCTGTCCACCACTC	mRNA_junction_FARSA_chr19_12930324_12930341_12930428_12930450_+_TCCTCCATGCTGTCCACCACTC	FARSA	-0.24399	0.690357	0.73505
TTCTGATTTGTAGAAAAATCTA	mRNA_WDHD1_13_TTCTGATTTGTAGAAAAATCTA	WDHD1	0.48271	0.147164	-
GGCTGTGGAGTCAATGCAGTTG	mRNA_FBL_58_GGCTGTGGAGTCAATGCAGTTG	FBL	-3.1105	0.360724	0.23134
TGGATTTCAGGCATTAAACAAC	mRNA_EIF2S3_49_TGGATTTCAGGCATTAAACAAC	EIF2S3	-1.1624	0.211023	0.181212
CCTTCCGGCAGTCCACATAGAG	NonEssen_COL20A1_34_CCTTCCGGCAGTCCACATAGAG	COL20A1	-1.7065	0.497874	-
GGGCTGGGATAAGGCGGGCTGA	lncRNA_ARRDC1-AS1_12_GGGCTGGGATAAGGCGGGCTGA	ARRDC1-AS1	0.22005	0.190132	0.274594
AATCATCTTCAAGTTCATGTAA	circRNA_chr7:155465560-155473602_4_AATCATCTTCAAGTTCATGTAA	chr7:155465560-155473602	0.36982	0.213983	0.140287
GGGGAGAACCGAGCAGGATGGG	mRNA_NOP10_67_GGGGAGAACCGAGCAGGATGGG	NOP10	-1.1946	0.433626	0.259211
CACTGAGAGGGTATATACCTTT	mRNA_junction_BUB3_chr10_123157876_123157880_123160406_123160428_-_CACTGAGAGGGTATATACCTTT	BUB3	0.2629	0.213032	0.179378
CCCAGCATCCACATTATATAAG	mRNA_junction_PHB_chr17_49411828_49411839_49413176_49413198_+_CCCAGCATCCACATTATATAAG	PHB	1.8355	0.289282	0.0794931
GATGGCACCACAGGGTAACACA	NonEssen_C20orf203_6_GATGGCACCACAGGGTAACACA	C20orf203	-1.3246	0.455088	-
TGCCTCGGCCAGGACAGGGCAG	lncRNA_UGDH-AS1_53_TGCCTCGGCCAGGACAGGGCAG	UGDH-AS1	0.31927	0.295786	0.160549
AGGTGGGTAGTTGACAAAATTC	NonEssen_APOBEC1_20_AGGTGGGTAGTTGACAAAATTC	APOBEC1	0.10825	0.198953	-
TTGACAACATCATGTTGACTGG	lncRNA_HCP5_3_TTGACAACATCATGTTGACTGG	HCP5	-2.099	0.893609	0.78145
CAATGCAGTTGGCCTTAATGGA	mRNA_junction_FBL_chr19_39834800_39834813_39836555_39836577_+_CAATGCAGTTGGCCTTAATGGA	FBL	0.082583	0.339584	0.192416
TGCTAGCGGAGCATTTCCGCGG	mRNA_junction_RPS21_chr20_62387376_62387388_62387610_62387632_-_TGCTAGCGGAGCATTTCCGCGG	RPS21	0.75861	0.475429	0.217855
AGTATTAGGTACCTGCCCTAAG	NonTarget_164_AGTATTAGGTACCTGCCCTAAG	Non-Targeting	1.1437	0.396807	-
CTGCTGGAAGTTCACATACGCG	mRNA_PABPC1_48_CTGCTGGAAGTTCACATACGCG	PABPC1	0.50569	0.64571	0.608209
AAAGATGACATCCCACATGGGT	mRNA_SKP1_45_AAAGATGACATCCCACATGGGT	SKP1	0.29272	0.678006	0.559111
GGAACAAATCCAGAAGAGCCCA	lncRNA_NEAT1_27_GGAACAAATCCAGAAGAGCCCA	NEAT1	-2.613	0.68429	0.980825
ACTAGCCTGTTCGCGAGTAGAC	NonTarget_97_ACTAGCCTGTTCGCGAGTAGAC	Non-Targeting	0.0058741	0.783629	-
CGTGGCCGGAACCGTCATAGCG	NonTarget_453_CGTGGCCGGAACCGTCATAGCG	Non-Targeting	-1.3429	0.708002	-
ATGCTCTGGTCCAGGGACTCAC	mRNA_CTDP1_85_ATGCTCTGGTCCAGGGACTCAC	CTDP1	0.67002	0.592129	0.539412
AGGGATCGTTAGGAAGGGAAAG	NonTarget_152_AGGGATCGTTAGGAAGGGAAAG	Non-Targeting	-0.80119	0.350059	-
CTTCAATAGACACATCGGCCAC	mRNA_SOD1_22_CTTCAATAGACACATCGGCCAC	SOD1	0.06535	0.846037	0.88124
GATATAAAATGAGACAGTCTTC	mRNA_TPT1_87_GATATAAAATGAGACAGTCTTC	TPT1	-0.077075	0.296729	0.602123
ATAGCAGGACGAGGTTCCTTAT	NonTarget_188_ATAGCAGGACGAGGTTCCTTAT	Non-Targeting	0.16325	0.263075	-
TCATAGAGGATCCAGCTGCCCT	NonEssen_CRYGB_15_TCATAGAGGATCCAGCTGCCCT	CRYGB	0.47273	0.644773	-
AAAAACAAAGAAAAAGAGTACA	lncRNA_FGD5-AS1_70_AAAAACAAAGAAAAAGAGTACA	FGD5-AS1	-0.69415	0.248669	0.77024
GCTTAGAAAGGTTTTCTTCCTT	NonEssen_CST11_29_GCTTAGAAAGGTTTTCTTCCTT	CST11	0.51211	0.266766	-
CTGCCCAGGTCTGGATCAGGGC	lncRNA_HCP5_62_CTGCCCAGGTCTGGATCAGGGC	HCP5	0.88675	0.506864	0.257511
ACGCCATGGACCTGCCAGCCAC	NonEssen_CELA3B_36_ACGCCATGGACCTGCCAGCCAC	CELA3B	-1.4466	0.805608	-
TAGTTTCTTCTATTAATGATAG	lncRNA_UGDH-AS1_13_TAGTTTCTTCTATTAATGATAG	UGDH-AS1	-0.73729	0.189066	0.239936
ATGCAAAGGAGCGCAGCAGCAG	mRNA_FARSA_49_ATGCAAAGGAGCGCAGCAGCAG	FARSA	-1.576	0.774236	0.676923
GTTCAATTTTGGAAAGGGGGAT	mRNA_CCT5_95_GTTCAATTTTGGAAAGGGGGAT	CCT5	-0.36155	0.27423	0.620756
ATTAAATCCACATCCCAGCATC	lncRNA_FOXD3-AS1_28_ATTAAATCCACATCCCAGCATC	FOXD3-AS1	0.20982	0.671908	0.759288
CGGTTGTTTCATCCTTGTAAAT	NonEssen_CLRN1_7_CGGTTGTTTCATCCTTGTAAAT	CLRN1	1.5962	0.152097	-
CACTGACATCCTTCTCATCGCC	mRNA_CDC37_51_CACTGACATCCTTCTCATCGCC	CDC37	-0.35968	0.800847	0.743021
AGGGTGATGAGTTAAGGCAAGG	NonEssen_CNTNAP5_17_AGGGTGATGAGTTAAGGCAAGG	CNTNAP5	0.29752	0.499594	-
CTTCCTCTTCCCACACTGAAAT	circRNA_chr1:117944807-117957453_10_CTTCCTCTTCCCACACTGAAAT	chr1:117944807-117957453	-0.44531	0.202645	0.232275
TGGAGCTCAAGGTCGGCTGGGG	lncRNA_DANCR_55_TGGAGCTCAAGGTCGGCTGGGG	DANCR	-3.552	0.488124	0.225764
AGTTGGGCATCTCATAGAGGAT	NonEssen_CRYGB_14_AGTTGGGCATCTCATAGAGGAT	CRYGB	-0.14943	0.421637	-
ATGGCTAAACTGCATTTCCACC	mRNA_ERH_45_ATGGCTAAACTGCATTTCCACC	ERH	-0.71281	0.771533	0.564682
AAGTGGGCACAGCCTTTTAAAC	lncRNA_ZFAS1_35_AAGTGGGCACAGCCTTTTAAAC	ZFAS1	0.13946	0.188385	0.0966432
TATCACATTTAAACCCTTATCT	circRNA_chr10:32197099-32199491_7_TATCACATTTAAACCCTTATCT	chr10:32197099-32199491	1.0204	0.235835	0.419433
CTCCTTTCCGGTCAGCGTCTTC	mRNA_junction_NEDD8_chr14_24218413_24218431_24232249_24232271_+_CTCCTTTCCGGTCAGCGTCTTC	NEDD8	0.27177	0.59068	0.604487
CCATCCCGCTCGCCCTCCTCCT	mRNA_CTDP1_80_CCATCCCGCTCGCCCTCCTCCT	CTDP1	-0.67544	0.492799	0.517478
TGCGTTTGTTAAAATTAGTTTG	mRNA_EEF2_48_TGCGTTTGTTAAAATTAGTTTG	EEF2	0.60129	0.302336	0.238612
GACCTAGGGCAGTTTTCTGACA	NonEssen_CNTNAP5_36_GACCTAGGGCAGTTTTCTGACA	CNTNAP5	-0.18481	0.390778	-
ACCAAAACGTCAATTTAGAATG	lncRNA_ARRDC1-AS1_31_ACCAAAACGTCAATTTAGAATG	ARRDC1-AS1	0.012753	0.330038	0.118352
CCCTAAAGCCTGGCAGACGCGG	lncRNA_UGDH-AS1_8_CCCTAAAGCCTGGCAGACGCGG	UGDH-AS1	-0.39517	0.748401	0.516523
GGCCTGATTCTCTTAGCCACAA	lncRNA_ATP2A1-AS1_71_GGCCTGATTCTCTTAGCCACAA	ATP2A1-AS1	-0.63786	0.362613	0.525629
AAAATTGGAGACACTGTTTTAA	lncRNA_GAS5_15_AAAATTGGAGACACTGTTTTAA	GAS5	1.6887	0.165934	0.154794
AGTCTTCACATTGACCAGGATG	NonEssen_BPIFB6_15_AGTCTTCACATTGACCAGGATG	BPIFB6	-0.90094	0.633735	-
TTGTTCCAACTCCAATAAGACC	mRNA_junction_EIF2S3_chrX_24068097_24068108_24071557_24071579_-_TTGTTCCAACTCCAATAAGACC	EIF2S3	-0.13716	0.630084	0.287302
AATAAAAGAACAGAAGGCCAAG	mRNA_KPNB1_22_AATAAAAGAACAGAAGGCCAAG	KPNB1	1.3698	0.562671	1
GGGCAAGCTCTGCAGAGAGGAA	NonEssen_BPIFB6_26_GGGCAAGCTCTGCAGAGAGGAA	BPIFB6	0.51044	0.469929	-
ATAAAGACCCTGATACACTTTT	mRNA_PSMD6_62_ATAAAGACCCTGATACACTTTT	PSMD6	0.66952	0.212815	0.120378
CCAGCAAGTCACCGCCTGGGGA	mRNA_WDR25_64_CCAGCAAGTCACCGCCTGGGGA	WDR25	1.3632	0.443275	0.273178
GGGGCGCTCAGCTGGGGTGCAG	lncRNA_AGAP2-AS1_55_GGGGCGCTCAGCTGGGGTGCAG	AGAP2-AS1	0.49983	0.362494	0.187329
CTCCTTCTCCCCCAGCTTCTCA	mRNA_FARSA_91_CTCCTTCTCCCCCAGCTTCTCA	FARSA	-1.1665	0.373566	0.542308
CTTCGACCACTAAATAGCTGGG	mRNA_WDR25_1_CTTCGACCACTAAATAGCTGGG	WDR25	-0.94979	0.742011	-
CGCGGGGCGGGGAGGGAAGCAG	lncRNA_DANCR_11_CGCGGGGCGGGGAGGGAAGCAG	DANCR	0.49268	0.280147	0.282271
TTTGTGTATGAGGGGAGACAAG	mRNA_TARDBP_89_TTTGTGTATGAGGGGAGACAAG	TARDBP	-0.38245	0.327415	0.672174
GCGACAGGGTAAAGAGGTAAAA	mRNA_NEDD8_19_GCGACAGGGTAAAGAGGTAAAA	NEDD8	0.4668	0.19824	-
CAAAACTGAGCCAATCCCACTT	mRNA_KPNB1_91_CAAAACTGAGCCAATCCCACTT	KPNB1	-0.94796	0.530545	0.672446
AGGTGGCCGCTGTCGGGGAGGA	mRNA_FARSA_51_AGGTGGCCGCTGTCGGGGAGGA	FARSA	0.93514	0.32281	0.229229
CATTCTCAGACGTGCCAGAGCA	mRNA_junction_MCM7_chr7_100093393_100093401_100094172_100094194_+_CATTCTCAGACGTGCCAGAGCA	MCM7	-0.1954	0.868463	0.506362
TTCCATTTTCAAATGCAGACAT	lncRNA_RNF216P1_24_TTCCATTTTCAAATGCAGACAT	RNF216P1	0.63514	0.411216	0.842768
CCACAAGGAAAGAGATTTCTAA	mRNA_junction_CTDP1_chr18_79710432_79710436_79712971_79712993_-_CCACAAGGAAAGAGATTTCTAA	CTDP1	0.71488	0.146022	0.159807
ACGTTCGAGTACGACCAGCTAC	NonTarget_93_ACGTTCGAGTACGACCAGCTAC	Non-Targeting	-1.2434	0.667049	-
CCCAATGGCTTCTGCGTGACCC	NonTarget_329_CCCAATGGCTTCTGCGTGACCC	Non-Targeting	0.54202	0.703825	-
CGGCCGTGGCGTTCGCCGAGGC	NonEssen_B3GNT6_6_CGGCCGTGGCGTTCGCCGAGGC	B3GNT6	0.74871	0.388622	-
ATAGAATTACATATTGGTGGGG	NonEssen_DEFB118_18_ATAGAATTACATATTGGTGGGG	DEFB118	0.60201	0.617646	-
TTGTTATGAGTATAAAACCATA	mRNA_LSM11_14_TTGTTATGAGTATAAAACCATA	LSM11	-0.13388	0.122902	-
GTGAACCTCTCGTGGAAAATCT	mRNA_junction_WDR25_chr14_100526029_100526040_100529067_100529089_-_GTGAACCTCTCGTGGAAAATCT	WDR25	0.14576	0.254822	0.231816
CATAGTCTTCCTGGAGCACGCA	NonEssen_C20orf173_22_CATAGTCTTCCTGGAGCACGCA	C20orf173	-0.34832	0.759482	-
CCCAGGGACAGAGCCAGGCACT	NonEssen_CDX2_4_CCCAGGGACAGAGCCAGGCACT	CDX2	1.236	0.456833	-
CCCTGAGCCAGGTGTCCGGGGC	mRNA_NPAT_69_CCCTGAGCCAGGTGTCCGGGGC	NPAT	0.96163	0.43305	0.138293
GGCACCGCCTTCATCTTCTCAT	NonEssen_AIPL1_36_GGCACCGCCTTCATCTTCTCAT	AIPL1	0.58202	0.3885	-
CGTCCACGACCGTGTAAACCTT	mRNA_junction_AP2S1_chr19_46838529_46838548_46838739_46838761_+_CGTCCACGACCGTGTAAACCTT	AP2S1	-0.37872	0.417035	0.280718
TTCCACACAGACCAGCGCACCC	lncRNA_NEAT1_79_TTCCACACAGACCAGCGCACCC	NEAT1	-0.57836	0.839043	0.690468
CCGGCTGCCGGCGGGGAGCGAG	mRNA_PABPC1_61_CCGGCTGCCGGCGGGGAGCGAG	PABPC1	-0.12936	0.328346	0.160594
GAACAGTGAAAACAGAGCCCAG	mRNA_CDC37_21_GAACAGTGAAAACAGAGCCCAG	CDC37	-1.2157	0.699144	1
ATGCCCTGTTGGCATTATAGTA	mRNA_junction_SF3B6_chr2_24067847_24067851_24068320_24068342_+_ATGCCCTGTTGGCATTATAGTA	SF3B6	-0.6446	0.214217	0.142556
CTTAATGGTCAGATCATCTGTT	mRNA_PSMA7_58_CTTAATGGTCAGATCATCTGTT	PSMA7	-0.086805	0.361435	0.234196
GTAAGCTTCAAAGGCCACTGCA	lncRNA_GAS5_23_GTAAGCTTCAAAGGCCACTGCA	GAS5	-1.0807	0.575402	0.848471
GGAAGAAAACCTGTCTTCCTGG	lncRNA_SNHG11_8_GGAAGAAAACCTGTCTTCCTGG	SNHG11	0.65498	0.697732	0.446503
ACACTATTACAAATGTGGCAAA	lncRNA_FGD5-AS1_63_ACACTATTACAAATGTGGCAAA	FGD5-AS1	-0.061319	0.470582	0.769625
ACACCTGGGGCGGCCAATTTCC	NonEssen_DEFB118_33_ACACCTGGGGCGGCCAATTTCC	DEFB118	0.75844	0.303039	-
ACCATTACAATCAACACATTTT	lncRNA_PCAT1_31_ACCATTACAATCAACACATTTT	PCAT1	0.37024	0.244878	0.0990491
TTATGAAAAGCTCTTAATTTTG	mRNA_TCP1_64_TTATGAAAAGCTCTTAATTTTG	TCP1	0.852	0.198548	0.108155
GCCCGACAGACCACGGACGCCG	mRNA_UQCRC1_64_GCCCGACAGACCACGGACGCCG	UQCRC1	-0.20195	0.778888	0.301558
TGGGCCGTCACAGGGGAGGGCA	mRNA_EEF2_38_TGGGCCGTCACAGGGGAGGGCA	EEF2	-0.51219	0.309945	0.0402551
GACTCACTCATTGCTTTCTAAC	mRNA_EIF2S3_56_GACTCACTCATTGCTTTCTAAC	EIF2S3	-1.2847	0.231032	0.195439
GAGACTACTGAATTAGAAATAT	lncRNA_CD27-AS1_11_GAGACTACTGAATTAGAAATAT	CD27-AS1	-0.16325	0.153575	0.129811
ATCCTAAGGAGATAGAATACAA	mRNA_PSMD6_14_ATCCTAAGGAGATAGAATACAA	PSMD6	-0.42789	0.145432	-
GGGCCTCACCGGCCTCGCCTTG	lncRNA_ARRDC1-AS1_49_GGGCCTCACCGGCCTCGCCTTG	ARRDC1-AS1	-0.81219	0.295021	0.234757
TAGGCGGCAGGTCTTAAGAGAT	lncRNA_UCA1_49_TAGGCGGCAGGTCTTAAGAGAT	UCA1	0.10241	0.240003	0.192703
CTGCACTGCAACACGCCACCTT	mRNA_SRSF2_84_CTGCACTGCAACACGCCACCTT	SRSF2	-1.2181	0.599474	0.60489
GATGTCACCAGCGGGAGGGAGT	NonEssen_CELA3A_22_GATGTCACCAGCGGGAGGGAGT	CELA3A	-0.48696	0.399205	-
TGGCTGGGTGAGGGCGGAATAC	lncRNA_HEIH_19_TGGCTGGGTGAGGGCGGAATAC	HEIH	-1.4164	0.187809	0.350659
GGCACAGGACCTCAGTCGGGTG	mRNA_U2AF2_79_GGCACAGGACCTCAGTCGGGTG	U2AF2	-0.81779	0.466732	0.240624
GGGTCAATCTTGTCATAGAGTT	mRNA_NDUFAB1_67_GGGTCAATCTTGTCATAGAGTT	NDUFAB1	0.82255	0.500979	0.22827
CTCGAAAATCTTCCATCTCAAC	circRNA_chr18:12999419-13019205_1_CTCGAAAATCTTCCATCTCAAC	chr18:12999419-13019205	0.23799	0.422606	0.363932
GATCTATACCATTAAAATATTA	lncRNA_NORAD_39_GATCTATACCATTAAAATATTA	NORAD	2.6021	0.142053	0.0525008
CATCCGGACCCGGGGCAGCGGC	mRNA_NDUFAB1_69_CATCCGGACCCGGGGCAGCGGC	NDUFAB1	1.3345	0.454356	0.198064
ATTCCTCCTCAGGAAGTTCCGC	mRNA_junction_HAUS3_chr4_2241077_2241093_2242050_2242072_+_ATTCCTCCTCAGGAAGTTCCGC	HAUS3	-0.088496	0.583998	0.480487
CAAATCATTTTATCTTTAATAA	mRNA_NOP10_30_CAAATCATTTTATCTTTAATAA	NOP10	3.4657	0.147785	0.0914827
GCAGACAGGCCTCTTTACGAAG	NonEssen_APOBEC1_39_GCAGACAGGCCTCTTTACGAAG	APOBEC1	0.35644	0.394985	-
TCTATAAAATGCACAGGACCAG	lncRNA_ARRDC1-AS1_22_TCTATAAAATGCACAGGACCAG	ARRDC1-AS1	-0.052123	0.727779	0.965723
TTTCTCCTCCACACGCTCCTTG	mRNA_NEDD8_77_TTTCTCCTCCACACGCTCCTTG	NEDD8	-0.14974	0.424342	0.655444
GCATTAAGATGGGCCCCCATGC	mRNA_UQCRC1_90_GCATTAAGATGGGCCCCCATGC	UQCRC1	0.16316	0.490776	0.515519
CAAACTTAGTGGTTGAAAACAA	lncRNA_CD27-AS1_18_CAAACTTAGTGGTTGAAAACAA	CD27-AS1	-0.076821	0.144038	0.188124
CTACACTTGGTTGGCTTAATCA	mRNA_HSPA8_58_CTACACTTGGTTGGCTTAATCA	HSPA8	-0.66569	0.279382	0.244196
TGTAAACCTTGTAGAAGTTGAA	mRNA_junction_AP2S1_chr19_46838532_46838548_46838739_46838761_+_TGTAAACCTTGTAGAAGTTGAA	AP2S1	-0.15902	0.234842	0.256336
CAAGGTAGTGATTCTAAAGTCA	mRNA_WDR25_15_CAAGGTAGTGATTCTAAAGTCA	WDR25	-0.78186	0.230334	-
TCAAAATTAAAAGCAAAAATTA	mRNA_HNRNPC_36_TCAAAATTAAAAGCAAAAATTA	HNRNPC	2.2021	0.127834	0.0743499
CCGAACCGCGAAGCCGCTAGCA	mRNA_RBMX_44_CCGAACCGCGAAGCCGCTAGCA	RBMX	0.78245	0.740157	0.576488
TAGCCTAGTGAGAGTCAGTGAA	mRNA_junction_LSM11_chr5_157754067_157754087_157754853_157754875_-_TAGCCTAGTGAGAGTCAGTGAA	LSM11	-0.93575	0.276994	0.47121
TAAGCAGGGCGATCAAGGAGAG	NonEssen_CLDN17_26_TAAGCAGGGCGATCAAGGAGAG	CLDN17	-0.33544	0.39867	-
GTAGAAATCCTCCTCTGCAATT	mRNA_junction_MCM7_chr7_100097736_100097745_100097833_100097855_+_GTAGAAATCCTCCTCTGCAATT	MCM7	-0.16691	0.210265	0.238861
GCCATGCTTTGCAGAATGCTTT	NonEssen_COX7B2_31_GCCATGCTTTGCAGAATGCTTT	COX7B2	-1.0315	0.351221	-
TTGTAACATCATCTCTGCAGGC	NonEssen_BSND_30_TTGTAACATCATCTCTGCAGGC	BSND	-0.79065	0.729525	-
ACCACCGTCCAGCAAGGTCCTA	lncRNA_LINC00339_67_ACCACCGTCCAGCAAGGTCCTA	LINC00339	-0.89992	0.584924	0.593563
AGTTACAAGACGTGGATGCAGG	mRNA_LSM11_2_AGTTACAAGACGTGGATGCAGG	LSM11	0.098974	0.809265	0.766414
GCCGGTGAGTCGGAGGGGTGAC	mRNA_junction_RBMX_chrX_136879440_136879453_136880596_136880618_+_GCCGGTGAGTCGGAGGGGTGAC	RBMX	-4.8897	0.239919	0.115387
GAGGCCTGCGACCTGCGACGGG	lncRNA_DANCR_58_GAGGCCTGCGACCTGCGACGGG	DANCR	0.17814	0.471924	0.243718
ACGTAAAGAACACGGTCCTGGA	mRNA_NDUFAB1_38_ACGTAAAGAACACGGTCCTGGA	NDUFAB1	-1.3853	0.709203	0.598397
ATATGGAAAATACCAAGAATAA	mRNA_RPS23_33_ATATGGAAAATACCAAGAATAA	RPS23	1.0539	0.147766	0.0727742
ATATACTATAGAATATTAAATT	lncRNA_HCP5_18_ATATACTATAGAATATTAAATT	HCP5	2.7877	0.119436	0.0699922
CCTCACAGTGGGGTTGGGGAGG	mRNA_GNB1L_56_CCTCACAGTGGGGTTGGGGAGG	GNB1L	1.0858	0.262288	0.252187
CTGTGCCCAGCATCCACATTAT	mRNA_junction_PHB_chr17_49411823_49411839_49413176_49413198_+_CTGTGCCCAGCATCCACATTAT	PHB	0.18446	0.297673	0.152502
GCGCGAAGTCAAAGCCACCACT	mRNA_WDR25_86_GCGCGAAGTCAAAGCCACCACT	WDR25	-0.30624	0.530126	0.721593
CTGGTGCACATAGGTGATGTGC	mRNA_MCM7_78_CTGGTGCACATAGGTGATGTGC	MCM7	-0.4084	0.660272	0.311267
ATCTGTGTGACTGCGGTCGGAT	NonTarget_218_ATCTGTGTGACTGCGGTCGGAT	Non-Targeting	-0.22509	0.60728	-
TTCTGTCCAGGCTTATGTATTT	mRNA_junction_WDHD1_chr14_54962544_54962551_54962737_54962759_+_TTCTGTCCAGGCTTATGTATTT	WDHD1	1.5732	0.27219	0.125642
GTAGTAAGCTTCAAAGGCCACT	lncRNA_GAS5_29_GTAGTAAGCTTCAAAGGCCACT	GAS5	0.0011308	0.481337	0.765463
CTTAGTCGATTAATGTCCATCT	lncRNA_NUTM2A-AS1_57_CTTAGTCGATTAATGTCCATCT	NUTM2A-AS1	-0.027001	0.436213	0.720924
TGGTAGGCTGTACCAGCAAAAT	mRNA_ERH_60_TGGTAGGCTGTACCAGCAAAAT	ERH	-0.59284	0.20954	0.197425
TCACGCGGCCCAGGAGTTTCTT	mRNA_SNRPD2_52_TCACGCGGCCCAGGAGTTTCTT	SNRPD2	-0.60604	0.385711	0.203223
TTGTCTCTGGCAATTTTCAGTG	mRNA_CAPZB_59_TTGTCTCTGGCAATTTTCAGTG	CAPZB	0.70003	0.547363	0.293676
GATGGTACATGACAAGGTGCGG	mRNA_GAPDH_9_GATGGTACATGACAAGGTGCGG	GAPDH	-1.8804	0.662126	0.629519
AGGATCGTGTACCGGGGACGAG	NonTarget_145_AGGATCGTGTACCGGGGACGAG	Non-Targeting	-0.85204	0.517118	-
GGTGTGTCTAGGCCAAGGAAAG	lncRNA_FOXD3-AS1_16_GGTGTGTCTAGGCCAAGGAAAG	FOXD3-AS1	-0.71963	0.26359	0.283329
TATCCAGGAAGTGCTGGGGATT	NonEssen_CYP2A13_25_TATCCAGGAAGTGCTGGGGATT	CYP2A13	2.154	0.319775	-
TCCTGTAGTAAAACTTCTTAAA	mRNA_CTDP1_38_TCCTGTAGTAAAACTTCTTAAA	CTDP1	-0.29646	0.115395	0.0681391
CCACTGGTAAAGGCTAGACTCC	NonTarget_314_CCACTGGTAAAGGCTAGACTCC	Non-Targeting	0.21614	0.685062	-
GTGTAACTCTTGTCTTGGTTAT	circRNA_chr22:46125304-46136418_13_GTGTAACTCTTGTCTTGGTTAT	chr22:46125304-46136418	0.3279	0.271667	0.201508
ACAAGCCAAACGACTTCCAGCG	mRNA_SOD1_6_ACAAGCCAAACGACTTCCAGCG	SOD1	-0.80594	0.903905	0.780206
CAAGTGTTATGGTTGAGTGATG	mRNA_EEF2_83_CAAGTGTTATGGTTGAGTGATG	EEF2	-0.3455	0.488516	0.572822
TGGAAAATACCAAGAATAAAAA	mRNA_RPS23_40_TGGAAAATACCAAGAATAAAAA	RPS23	1.7932	0.120165	0.0691191
TTAATGTGAGTTTGTGCCTTTT	lncRNA_PITPNA-AS1_70_TTAATGTGAGTTTGTGCCTTTT	PITPNA-AS1	0.44973	0.312279	0.581599
ACTGGGTGGTGGTGGGGTTGTC	mRNA_DYNLRB1_41_ACTGGGTGGTGGTGGGGTTGTC	DYNLRB1	-1.7542	0.374964	0.245176
CGAATCGGAACTTTGTACCGCG	NonTarget_378_CGAATCGGAACTTTGTACCGCG	Non-Targeting	1.0669	0.784009	-
TTTGACCTGTGGGAATTCATAC	lncRNA_PCAT1_51_TTTGACCTGTGGGAATTCATAC	PCAT1	0.79279	0.28823	0.162229
AAGATTTAAAACACATTTTATT	NonEssen_COX7B2_1_AAGATTTAAAACACATTTTATT	COX7B2	1.4145	0.155083	-
TATCAAAATTAAAAGCAAAAAT	mRNA_HNRNPC_38_TATCAAAATTAAAAGCAAAAAT	HNRNPC	1.0888	0.152121	0.0688965
ATTATATGTATAAACCAAAAAG	NonEssen_ADAM18_31_ATTATATGTATAAACCAAAAAG	ADAM18	1.0517	0.183344	-
AACTGGGCTTACTAGGGGACAG	mRNA_BUB3_89_AACTGGGCTTACTAGGGGACAG	BUB3	0.98488	0.436241	0.583645
GTCCTCCATGCTTTGTCTCTAA	circRNA_chr8:62593526-62596747_3_GTCCTCCATGCTTTGTCTCTAA	chr8:62593526-62596747	-0.55384	0.307326	0.310351
CAGTTTTGTTGTATGTAGACCC	lncRNA_NUTM2A-AS1_24_CAGTTTTGTTGTATGTAGACCC	NUTM2A-AS1	-0.8461	0.622366	0.799077
TCTTGATGTATTTGGGGGACAG	mRNA_junction_EIF4A1_chr17_7576687_7576692_7577055_7577077_-_TCTTGATGTATTTGGGGGACAG	EIF4A1	-0.54585	0.530526	0.654519
TCTATTTGTTTCAATGGCAAAC	mRNA_RBM8A_78_TCTATTTGTTTCAATGGCAAAC	RBM8A	1.2654	0.294418	0.518078
CTGTTCCAAGGATATCATTCTT	circRNA_chr15:67524151-67529158_6_CTGTTCCAAGGATATCATTCTT	chr15:67524151-67529158	0.32327	0.30093	0.195522
CGGGGCTGCCCGCGCGGTGGGA	NonEssen_BARHL1_6_CGGGGCTGCCCGCGCGGTGGGA	BARHL1	1.2096	0.384737	-
ATCTGAATTGTAATTCGGCCGT	lncRNA_PITPNA-AS1_22_ATCTGAATTGTAATTCGGCCGT	PITPNA-AS1	-0.707	0.660008	0.846805
TGACGGTAGTTTCCCAAGTTTA	lncRNA_SNHG16_54_TGACGGTAGTTTCCCAAGTTTA	SNHG16	-0.30865	0.251622	0.166113
CTCTTCCCAGTTCATCTGTGTT	mRNA_TCP1_72_CTCTTCCCAGTTCATCTGTGTT	TCP1	-0.36717	0.612055	0.223159
CAATGACATTCTTGAAGTGGGC	lncRNA_ZFAS1_8_CAATGACATTCTTGAAGTGGGC	ZFAS1	-2.5206	0.62422	0.561741
CTGGAGCGCTCGGGTGCCCAGC	mRNA_POLR2F_34_CTGGAGCGCTCGGGTGCCCAGC	POLR2F	1.2424	0.36242	0.147335
ATAGCTAAAGTTGATGTGTAAT	NonTarget_191_ATAGCTAAAGTTGATGTGTAAT	Non-Targeting	0.9528	0.213409	-
GTTTGGCTTCAACTCCTACTTT	mRNA_junction_RPS23_chr5_82276512_82276518_82277692_82277714_+_GTTTGGCTTCAACTCCTACTTT	RPS23	-0.011301	0.255364	0.215143
TGCTTGGCTTCCTCATAGAATG	lncRNA_UGDH-AS1_45_TGCTTGGCTTCCTCATAGAATG	UGDH-AS1	0.47766	0.291098	0.169834
AAAACACAGAGCTTTATTATTC	mRNA_SNRPD2_12_AAAACACAGAGCTTTATTATTC	SNRPD2	1.4008	0.18761	0.117806
TAAACCATTAAAATTTGCTTTT	mRNA_CCT6A_57_TAAACCATTAAAATTTGCTTTT	CCT6A	1.9482	0.197861	0.189181
TCTGGCAATTTTCAGTGGCTGG	mRNA_CAPZB_10_TCTGGCAATTTTCAGTGGCTGG	CAPZB	1.1099	0.785989	0.577173
AATATTGAAAGAAACGGCATCA	mRNA_EEF2_25_AATATTGAAAGAAACGGCATCA	EEF2	-0.68394	0.377237	0.865818
TTCACTTTCATGAAAGCACAGG	lncRNA_ZFAS1_23_TTCACTTTCATGAAAGCACAGG	ZFAS1	-0.067524	0.555743	0.773445
TATAGCTTTGATTTTCTTGCAG	lncRNA_LINC00667_67_TATAGCTTTGATTTTCTTGCAG	LINC00667	0.75863	0.375379	0.601926
TTCCAACACAATTATTTCCCAG	mRNA_ERH_43_TTCCAACACAATTATTTCCCAG	ERH	0.98134	0.733753	0.685449
CCAAATTCGTTGTCATACTTCT	mRNA_junction_GAPDH_chr12_6537185_6537189_6538100_6538122_-_CCAAATTCGTTGTCATACTTCT	GAPDH	0.19252	0.381062	0.310116
TACCCGCGTGTTCCTTTCCCCT	mRNA_EEF2_89_TACCCGCGTGTTCCTTTCCCCT	EEF2	0.23503	0.428706	0.504732
CCTAGTTCATAAGCTACGCCCC	NonTarget_358_CCTAGTTCATAAGCTACGCCCC	Non-Targeting	-0.10454	0.75069	-
AAATTCGTTGTCATACTTCTCA	mRNA_junction_GAPDH_chr12_6537183_6537189_6538100_6538122_-_AAATTCGTTGTCATACTTCTCA	GAPDH	-0.49484	0.41534	0.354305
CCCCTATACCAATCATTTTAGA	lncRNA_RNF216P1_36_CCCCTATACCAATCATTTTAGA	RNF216P1	1.6211	0.217826	0.0822073
CCCCGCCCACCAGCCCTGCACC	NonEssen_CYP2A13_33_CCCCGCCCACCAGCCCTGCACC	CYP2A13	1.5133	0.653463	-
TGGCTGCGAGGCGCCAGTCGAT	mRNA_junction_MCM7_chr7_100096163_100096167_100097300_100097322_+_TGGCTGCGAGGCGCCAGTCGAT	MCM7	-0.16145	0.342823	0.162151
TTCTTGACCTGCACCATAAGAA	mRNA_junction_TARDBP_chr1_11016992_11017007_11018732_11018754_-_TTCTTGACCTGCACCATAAGAA	TARDBP	0.70896	0.213449	0.192675
CAAGGATTTTTTTTGTTTCCAC	NonEssen_CCT8L2_4_CAAGGATTTTTTTTGTTTCCAC	CCT8L2	2.8298	0.413585	-
CGGAGCGAGCGCGGTGCAGCCG	mRNA_TPT1_75_CGGAGCGAGCGCGGTGCAGCCG	TPT1	-0.79119	0.500375	0.202165
TCGCTCCCCAGAGGGGAGGATC	mRNA_POLR2F_59_TCGCTCCCCAGAGGGGAGGATC	POLR2F	-0.021564	0.281825	0.203684
AAACACATACAATTTAAATACA	mRNA_NDUFAB1_15_AAACACATACAATTTAAATACA	NDUFAB1	-1.0682	0.160277	-
GAACAAATCCAGAAGAGCCCAT	lncRNA_NEAT1_25_GAACAAATCCAGAAGAGCCCAT	NEAT1	0.22729	0.641161	0.994006
TGCTCTTGAGCTCCGGCACGAT	mRNA_CTDP1_82_TGCTCTTGAGCTCCGGCACGAT	CTDP1	-0.039705	0.569012	0.615743
CCGGAATTCATTTAGTTCTTTT	mRNA_PFDN2_53_CCGGAATTCATTTAGTTCTTTT	PFDN2	1.821	0.255054	0.140844
CTGGACTCGAACTTAAATTCCA	mRNA_TPT1_81_CTGGACTCGAACTTAAATTCCA	TPT1	0.77005	0.444467	0.144235
AGGGATTAAGACACATAGAGAC	lncRNA_CYTOR_42_AGGGATTAAGACACATAGAGAC	CYTOR	-0.28221	0.389802	0.482836
CTGCGCCCCGGTCCCGCGCGGA	mRNA_POLR2F_31_CTGCGCCCCGGTCCCGCGCGGA	POLR2F	0.56656	0.378749	0.152129
TGCCAAAGGGTATTTATGAACT	lncRNA_LINC01234_55_TGCCAAAGGGTATTTATGAACT	LINC01234	0.53018	0.223272	0.232302
ATCAACTACGTAAGAAACCCAG	mRNA_U2AF2_25_ATCAACTACGTAAGAAACCCAG	U2AF2	-0.19534	0.610825	0.884256
TGTATGGTGTGGTGATTCGCTT	mRNA_POLR2F_11_TGTATGGTGTGGTGATTCGCTT	POLR2F	0.19816	0.457425	-
AGATCAGGCCTCAAGCCCAGCT	circRNA_chr8:128902834-128903244_12_AGATCAGGCCTCAAGCCCAGCT	chr8:128902834-128903244	-0.069756	0.537725	0.422846
ACCTATTGTCCCTTCAAGCTAC	NonTarget_73_ACCTATTGTCCCTTCAAGCTAC	Non-Targeting	1.3534	0.508161	-
ATCTCTAAAGCAAATCCTTTGT	mRNA_PSMD6_50_ATCTCTAAAGCAAATCCTTTGT	PSMD6	0.45572	0.24661	0.221421
GGAAGAAAACAGAGTAACGGCA	mRNA_PSMD6_39_GGAAGAAAACAGAGTAACGGCA	PSMD6	-1.2527	0.7842	0.675797
GGTAAAGCCTATGAGTAGAATA	mRNA_junction_HAUS3_chr4_2236441_2236456_2238603_2238625_+_GGTAAAGCCTATGAGTAGAATA	HAUS3	1.1715	0.227488	0.153618
TCAGAAATGTCCTATAGAGGAA	circRNA_chr11:130130750-130131824_10_TCAGAAATGTCCTATAGAGGAA	chr11:130130750-130131824	0.99101	0.371776	0.398853
ACGTGCGGCGGCGGCGGGAGGC	lncRNA_SLX1A-SULT1A3_38_ACGTGCGGCGGCGGCGGGAGGC	SLX1A-SULT1A3	-0.81107	0.255205	0.0686735
CTGCCAGGGACCATGCTGAGGT	NonEssen_C16orf78_19_CTGCCAGGGACCATGCTGAGGT	C16orf78	0.050384	0.516271	-
CGGCTGAGGCACCTGGTTTACG	NonTarget_426_CGGCTGAGGCACCTGGTTTACG	Non-Targeting	-0.062717	0.408428	-
AAAATCCCCAGCTTATTATAAG	mRNA_HNRNPK_38_AAAATCCCCAGCTTATTATAAG	HNRNPK	1.1746	0.242871	0.0636546
CAAAACAGCTTATGAGCACCTC	mRNA_GNB1L_26_CAAAACAGCTTATGAGCACCTC	GNB1L	-0.30181	0.673903	0.928955
TCATAGAAGGACAGTCGCTCTT	mRNA_NOP56_89_TCATAGAAGGACAGTCGCTCTT	NOP56	1.3411	0.393929	0.720347
CCCTCGGCCACGTTCATCTGGA	mRNA_junction_RPS21_chr20_62387654_62387674_62388308_62388330_-_CCCTCGGCCACGTTCATCTGGA	RPS21	1.0338	0.611362	0.359464
CGTAATTTTGTAATCGCTTCCG	NonTarget_440_CGTAATTTTGTAATCGCTTCCG	Non-Targeting	2.2359	0.622022	-
TGTCCTCCATGCTTTGTCTCTA	circRNA_chr8:62593526-62596747_2_TGTCCTCCATGCTTTGTCTCTA	chr8:62593526-62596747	-0.57596	0.391883	0.330772
GGGCACACCAATCAGTTATTAT	mRNA_junction_HNRNPK_chr9_83978267_83978279_83978372_83978394_+_GGGCACACCAATCAGTTATTAT	HNRNPK	0.57389	0.286073	0.11497
GGTTGACAGAATAGTTGCTCCA	mRNA_junction_TCP1_chr6_159780560_159780566_159780934_159780956_+_GGTTGACAGAATAGTTGCTCCA	TCP1	-0.58593	0.771265	0.549504
CTAAGGAATCCAAGCATGGCCA	circRNA_chr6:47251673-47254331_7_CTAAGGAATCCAAGCATGGCCA	chr6:47251673-47254331	-0.20517	0.771937	0.719136
AAAGCTTAGGTCTCTGAAGTTT	lncRNA_NUTM2A-AS1_37_AAAGCTTAGGTCTCTGAAGTTT	NUTM2A-AS1	1.1316	0.259008	0.176347
GCCACAAGATGATGCAATGGGA	mRNA_RBM8A_5_GCCACAAGATGATGCAATGGGA	RBM8A	-1.277	0.658556	0.546192
GCACCAAAGTTCATCCCACCAC	mRNA_TARDBP_22_GCACCAAAGTTCATCCCACCAC	TARDBP	0.30473	0.743255	0.9464
CCAGCTGGTCCAGGAGGCTAAT	mRNA_NOP56_20_CCAGCTGGTCCAGGAGGCTAAT	NOP56	0.068156	0.394942	-
ACACGTGGATCTAGGCAGACAC	mRNA_PHB_89_ACACGTGGATCTAGGCAGACAC	PHB	-1.1303	0.607843	0.713598
AATTATTTACTTGTTTTCCTAT	mRNA_junction_NPAT_chr11_108162175_108162180_108169743_108169765_+_AATTATTTACTTGTTTTCCTAT	NPAT	1.2766	0.246108	0.159778
GGGTTCTACCCAGAGCCAGCCT	NonEssen_C20orf203_21_GGGTTCTACCCAGAGCCAGCCT	C20orf203	1.7776	0.497253	-
CTTGTCCCGCTCTTGTTTATTC	mRNA_junction_U2AF2_chr19_55655141_55655153_55659209_55659231_-_CTTGTCCCGCTCTTGTTTATTC	U2AF2	-0.31105	0.309437	0.0923193
TGAACTAGTTTACAGTCCCACC	lncRNA_LINC00504_29_TGAACTAGTTTACAGTCCCACC	LINC00504	0.23515	0.699336	0.875671
GAATATTAAATTCCTTTATTTC	lncRNA_HCP5_34_GAATATTAAATTCCTTTATTTC	HCP5	1.038	0.162435	0.0597575
ACTCCTTGCCCTCTCACCTTCC	NonEssen_BSND_1_ACTCCTTGCCCTCTCACCTTCC	BSND	-0.42169	0.436635	-
TTGATTAGATTACCTTGTTTAT	lncRNA_PITPNA-AS1_31_TTGATTAGATTACCTTGTTTAT	PITPNA-AS1	0.30403	0.165715	0.113492
GTCCACCACCACCAATGCGCCA	mRNA_EEF2_10_GTCCACCACCACCAATGCGCCA	EEF2	-4.3079	0.901594	0.560601
TGGCCAGGCCTTCTCCAAAACA	NonEssen_CYP2A13_27_TGGCCAGGCCTTCTCCAAAACA	CYP2A13	-0.50803	0.207814	-
TCAAACTTGCACTGATAACCGC	lncRNA_PITPNA-AS1_40_TCAAACTTGCACTGATAACCGC	PITPNA-AS1	-0.92204	0.689589	0.742664
ATCTGGCTCAAGATCTTCACAA	circRNA_chr16:68155889-68160513_7_ATCTGGCTCAAGATCTTCACAA	chr16:68155889-68160513	-0.68862	0.265813	0.3421
AGGGCTGATCTCCCCAGTAAAA	mRNA_junction_TPI1_chr12_6868969_6868987_6869098_6869120_-_AGGGCTGATCTCCCCAGTAAAA	TPI1	0.61505	0.176398	0.168808
GTTTCTACCTAAAATGACCGGG	lncRNA_SNHG12_6_GTTTCTACCTAAAATGACCGGG	SNHG12	1.3499	0.656082	0.6401
ATCTCCCATGCATGAACCAATA	circRNA_chr7:128655032-128658211_4_ATCTCCCATGCATGAACCAATA	chr7:128655032-128658211	-1.1875	0.293618	0.25355
GTTAGGCATATAAATGACAATT	mRNA_SKP1_59_GTTAGGCATATAAATGACAATT	SKP1	0.18813	0.188142	0.126377
GAAGTAAAGTTCAAGTTTAAAA	lncRNA_NEAT1_20_GAAGTAAAGTTCAAGTTTAAAA	NEAT1	0.56895	0.0933717	0.138942
TGCATAGACTAGACCATCCGGA	mRNA_junction_FBL_chr19_39837825_39837843_39839034_39839056_+_TGCATAGACTAGACCATCCGGA	FBL	-0.76757	0.599169	0.84905
ATTTTCGAAAGCTTAGGCCAAT	NonTarget_248_ATTTTCGAAAGCTTAGGCCAAT	Non-Targeting	0.18507	0.29074	-
TCTTCACGGAGGAACCCCACCA	NonEssen_CELA3B_31_TCTTCACGGAGGAACCCCACCA	CELA3B	1.2072	0.515949	-
TAGTAGTCAGTGTGTACACGGA	mRNA_CTDP1_42_TAGTAGTCAGTGTGTACACGGA	CTDP1	-0.018683	0.866159	0.712593
CGACAGCCACCAGGGCCAGGGT	NonEssen_APOA4_37_CGACAGCCACCAGGGCCAGGGT	APOA4	0.81758	0.459862	-
GAGTAGAGCTTGGAGGGAGATT	mRNA_TUBB_14_GAGTAGAGCTTGGAGGGAGATT	TUBB	1.6514	0.275075	-
AAAGGGTAGAAATGGTACATCT	mRNA_LSM11_81_AAAGGGTAGAAATGGTACATCT	LSM11	0.092207	0.32474	0.515131
GTCTTTCAGCCATTCCCGGAAG	mRNA_BANF1_45_GTCTTTCAGCCATTCCCGGAAG	BANF1	-1.3602	0.500808	0.56208
TACGTCAGACTACTGTACAGGG	mRNA_BUB3_3_TACGTCAGACTACTGTACAGGG	BUB3	-1.0562	0.772525	0.587825
AAAGTGTACAAATCCATAGCCC	mRNA_PABPC1_44_AAAGTGTACAAATCCATAGCCC	PABPC1	-3.7146	0.8394	0.793382
CTTTCCAAGCGTTAGACATCAG	NonEssen_BMP15_19_CTTTCCAAGCGTTAGACATCAG	BMP15	-1.0464	0.619927	-
CAGCCATTTGTTTCTGCACGAC	mRNA_SRSF2_26_CAGCCATTTGTTTCTGCACGAC	SRSF2	-0.51463	0.712089	0.872897
CGGGGCGCAGCGGCCTCTGAGG	NonEssen_ATOH1_9_CGGGGCGCAGCGGCCTCTGAGG	ATOH1	0.53188	0.345095	-
GGCATGAGGCTGAACCCCAAAT	lncRNA_ATP2A1-AS1_19_GGCATGAGGCTGAACCCCAAAT	ATP2A1-AS1	0.001644	0.205075	0.356467
AATAAGGACAGTAAGCAGGCTG	mRNA_junction_NPAT_chr11_108194009_108194017_108197301_108197323_+_AATAAGGACAGTAAGCAGGCTG	NPAT	-0.40437	0.655029	0.774143
TTCTAAGTACATTGAGACCAGC	mRNA_HSPA8_22_TTCTAAGTACATTGAGACCAGC	HSPA8	-3.8851	0.765408	0.983193
ACAGCCAAAGCGAGGCCGTGGC	lncRNA_AGAP2-AS1_57_ACAGCCAAAGCGAGGCCGTGGC	AGAP2-AS1	-0.058578	0.682066	0.253854
CCATGATTGATATGAATTTAAA	mRNA_PSMA7_13_CCATGATTGATATGAATTTAAA	PSMA7	0.90683	0.131064	-
GTCCCTGGCTCTTGAAGACACT	lncRNA_MAGI2-AS3_19_GTCCCTGGCTCTTGAAGACACT	MAGI2-AS3	-0.6851	0.409031	0.456124
TGACAATCTACAAACACTTTTA	mRNA_MCM7_16_TGACAATCTACAAACACTTTTA	MCM7	0.14317	0.144919	-
CACAGCGCCTTGGGTGAGTGCT	NonEssen_CRNN_14_CACAGCGCCTTGGGTGAGTGCT	CRNN	-0.1755	0.504452	-
TTTCAACCTTTCCCGTTAACAG	circRNA_chr6:4891946-4892613_14_TTTCAACCTTTCCCGTTAACAG	chr6:4891946-4892613	-0.47119	0.418456	0.35066
TGTTAAAAGTTAAATTATTCTT	mRNA_SKP1_50_TGTTAAAAGTTAAATTATTCTT	SKP1	1.3371	0.163717	0.137736
TCTATCTAGGAAGCTCAGCGAC	NonEssen_DEFA5_13_TCTATCTAGGAAGCTCAGCGAC	DEFA5	-0.68561	0.70615	-
GGGTTAGTATGTGAATGTTATA	mRNA_ERH_59_GGGTTAGTATGTGAATGTTATA	ERH	-3.2105	0.171206	0.169474
CCATGTTCCGTAAGTCCCACAC	mRNA_BUB3_23_CCATGTTCCGTAAGTCCCACAC	BUB3	-0.58081	0.620619	0.861772
AGTCCTGGCTGGGGGTCCCTAG	lncRNA_AGAP2-AS1_11_AGTCCTGGCTGGGGGTCCCTAG	AGAP2-AS1	0.5656	0.316014	0.301062
AAAATACAACAAAATGTTTAAT	mRNA_U2AF2_14_AAAATACAACAAAATGTTTAAT	U2AF2	0.49878	0.135086	-
GGCCAGCTCTGCACATGCTGGT	mRNA_CCT5_72_GGCCAGCTCTGCACATGCTGGT	CCT5	0.1225	0.514384	0.2375
GTGGAATTTGCCCAGGTTGAGC	mRNA_NOP56_75_GTGGAATTTGCCCAGGTTGAGC	NOP56	-0.35661	0.553861	0.29502
TGGCCTCTGCCCACAGCCAGGG	mRNA_AP2S1_66_TGGCCTCTGCCCACAGCCAGGG	AP2S1	0.4424	0.518997	0.249103
TTGAGCTCCTCGGCGTTCTTCT	NonEssen_APOA4_18_TTGAGCTCCTCGGCGTTCTTCT	APOA4	-0.14339	0.365926	-
AGCTTTCGAAATTGAGTGTCAG	NonTarget_141_AGCTTTCGAAATTGAGTGTCAG	Non-Targeting	-1.6854	0.747701	-
TAGAGTCAAGAAATTATAGGGG	lncRNA_LINC00504_43_TAGAGTCAAGAAATTATAGGGG	LINC00504	1.3297	0.588355	0.602625
TATAGATCAAGTAAGAGACAGA	lncRNA_CD27-AS1_22_TATAGATCAAGTAAGAGACAGA	CD27-AS1	0.89028	0.414938	0.888464
ATTTAGTATTAATTAAAAAGGA	mRNA_SF3B6_54_ATTTAGTATTAATTAAAAAGGA	SF3B6	2.0084	0.182267	0.104878
GGCTGTGTTGGAGTGGAGAGAG	NonEssen_CACNG2_8_GGCTGTGTTGGAGTGGAGAGAG	CACNG2	0.12348	0.324824	-
CAAAAACACAGGATGGTAGAAC	mRNA_GNB1L_84_CAAAAACACAGGATGGTAGAAC	GNB1L	-0.5659	0.469243	0.662115
TGTCTCACCAAATTGTAAGGGT	lncRNA_PCAT1_3_TGTCTCACCAAATTGTAAGGGT	PCAT1	-0.59689	0.740772	0.350158
CTCTTCACTGACCGTCTCGCGG	mRNA_EEF2_46_CTCTTCACTGACCGTCTCGCGG	EEF2	-1.613	0.748647	0.52874
CGCCAGGACGGATGGCGGCGGG	lncRNA_SNHG11_33_CGCCAGGACGGATGGCGGCGGG	SNHG11	-1.4049	0.319218	0.117139
TAAGTTCAGAAGCTTGAAAATA	mRNA_CCT6A_20_TAAGTTCAGAAGCTTGAAAATA	CCT6A	0.57823	0.107595	-
TACATTTTACAAACACCTTCCA	mRNA_junction_ERH_chr14_69387076_69387083_69394824_69394846_+_TACATTTTACAAACACCTTCCA	ERH	0.18278	0.364454	0.806811
TATGCTACCATAAACCAGGAAA	mRNA_HAUS3_82_TATGCTACCATAAACCAGGAAA	HAUS3	0.13118	0.322972	0.532518
TTCTGCAGCCCCTCGGTGTTGC	NonEssen_APOA4_15_TTCTGCAGCCCCTCGGTGTTGC	APOA4	0.25221	0.49765	-
GGTTCCTTAGGCAGATGATGGC	NonEssen_AIPL1_31_GGTTCCTTAGGCAGATGATGGC	AIPL1	-0.89507	0.539255	-
CCAATTAAATCAGAACAATTAA	mRNA_EIF2S3_38_CCAATTAAATCAGAACAATTAA	EIF2S3	-0.47564	0.170319	0.0584106
GGGGCTGGCGCTGGGCCTTCCA	lncRNA_ARRDC1-AS1_48_GGGGCTGGCGCTGGGCCTTCCA	ARRDC1-AS1	-0.61838	0.324497	0.183663
CAAGTATATATATATTTTACAA	mRNA_HNRNPK_20_CAAGTATATATATATTTTACAA	HNRNPK	2.8791	0.0962124	-
AAAACCGAAGACGAAGCCACTA	mRNA_SKP1_81_AAAACCGAAGACGAAGCCACTA	SKP1	0.49299	0.468841	0.769237
GAGCACTTGTATTCTTTACTCT	lncRNA_LINC00667_48_GAGCACTTGTATTCTTTACTCT	LINC00667	-0.11155	0.372414	0.235452
TCGGCCGTTTCCTACTGACAGG	lncRNA_PITPNA-AS1_46_TCGGCCGTTTCCTACTGACAGG	PITPNA-AS1	1.1086	0.662853	0.545685
CAAGCAGAATTCTCTGTCTCCC	circRNA_chr13:33091993-33101669_10_CAAGCAGAATTCTCTGTCTCCC	chr13:33091993-33101669	0.69585	0.751084	0.557142
AAAGAAATACAGGGTCACCCAG	mRNA_TUBB_28_AAAGAAATACAGGGTCACCCAG	TUBB	0.23675	0.753672	0.877599
TTGCCTTTCTATTTCATTATTG	NonEssen_CNTNAP5_23_TTGCCTTTCTATTTCATTATTG	CNTNAP5	2.3028	0.219289	-
CACTGACTTTATTGATCTAAAA	mRNA_BANF1_31_CACTGACTTTATTGATCTAAAA	BANF1	0.3077	0.157035	0.138318
AGTGGGCACAGCCTTTTAAACT	lncRNA_ZFAS1_29_AGTGGGCACAGCCTTTTAAACT	ZFAS1	-1.7323	0.203322	0.124716
CAACGGAAGCGCTCCTGGCCAA	NonEssen_ACTL7B_14_CAACGGAAGCGCTCCTGGCCAA	ACTL7B	0.51471	0.583029	-
CAGTTGGCCTTAATGGAAATCA	mRNA_junction_FBL_chr19_39834798_39834813_39836555_39836577_+_CAGTTGGCCTTAATGGAAATCA	FBL	-0.031586	0.255196	0.324461
CATTTCATCACTGTCATTACCC	lncRNA_SNHG12_40_CATTTCATCACTGTCATTACCC	SNHG12	-0.92194	0.671141	0.677691
TCTCCACCGGATTGAAGTTGTT	NonEssen_CEACAM7_32_TCTCCACCGGATTGAAGTTGTT	CEACAM7	0.84228	0.439786	-
CAGAGCCTTGTAGACAGCAGCC	mRNA_ALDOA_29_CAGAGCCTTGTAGACAGCAGCC	ALDOA	-1.3037	0.751561	0.815298
GGGACCTGGCCGGCCTGCAGCG	lncRNA_SNHG19_53_GGGACCTGGCCGGCCTGCAGCG	SNHG19	-0.028953	0.467489	0.231815
AGTGGACTTGCAGTTCGACGTG	lncRNA_LINC00504_44_AGTGGACTTGCAGTTCGACGTG	LINC00504	-0.38811	0.796819	0.532285
CCGAGGGCGGCTCGTCAGCCGC	NonEssen_B3GNT6_5_CCGAGGGCGGCTCGTCAGCCGC	B3GNT6	1.2206	0.399103	-
TAGCACCAGTCTCTTTAATTTG	mRNA_junction_CCT5_chr5_10258532_10258535_10260791_10260813_-_TAGCACCAGTCTCTTTAATTTG	CCT5	0.81474	0.234956	0.111838
AATCACAATATTTAGTATTAAT	mRNA_SF3B6_29_AATCACAATATTTAGTATTAAT	SF3B6	3.0417	0.160443	0.0765439
CCTCGAGGTTGTGGGCGAGGAG	lncRNA_UGDH-AS1_48_CCTCGAGGTTGTGGGCGAGGAG	UGDH-AS1	-0.8484	0.294966	0.248319
TCACAGTGCAGGAGTGAAGAAG	mRNA_junction_CCT6A_chr7_56062740_56062755_56063012_56063034_-_TCACAGTGCAGGAGTGAAGAAG	CCT6A	-0.81976	0.403391	0.480577
CCTCGGCTGTCATCTGCCACAG	NonEssen_COL20A1_32_CCTCGGCTGTCATCTGCCACAG	COL20A1	-0.78787	0.74054	-
CACTGCAGTATTCGTGGCCTCA	NonTarget_277_CACTGCAGTATTCGTGGCCTCA	Non-Targeting	0.56047	0.670336	-
ATGTCTAGACCTAATCGTTTAT	NonTarget_231_ATGTCTAGACCTAATCGTTTAT	Non-Targeting	-0.084814	0.222838	-
TTAATAAGAACTCAAAAAATAA	lncRNA_FGD5-AS1_11_TTAATAAGAACTCAAAAAATAA	FGD5-AS1	1.4425	0.110641	-
GGCACAATGCCATTCTGCTGGC	mRNA_junction_ALDOA_chr16_30068969_30068978_30069305_30069327_-_GGCACAATGCCATTCTGCTGGC	ALDOA	-1.3156	0.760115	0.374148
TCATCTGGCTCAAGATCTTCAC	circRNA_chr16:68155889-68160513_5_TCATCTGGCTCAAGATCTTCAC	chr16:68155889-68160513	-0.61821	0.46508	0.345849
CACTTACGAGTTTCATCTACCT	mRNA_PFDN2_72_CACTTACGAGTTTCATCTACCT	PFDN2	0.36676	0.4083	0.560536
GAGTTTGGGACCTGCCCAATGT	NonEssen_ANKRD60_3_GAGTTTGGGACCTGCCCAATGT	ANKRD60	0.41641	0.358112	-
CATGCATGAACCAATAGAGATA	circRNA_chr7:128655032-128658211_10_CATGCATGAACCAATAGAGATA	chr7:128655032-128658211	0.73503	0.25634	0.213509
TCTGCGACATTGAACGGCACGA	NonEssen_CEACAM7_38_TCTGCGACATTGAACGGCACGA	CEACAM7	-1.4112	0.680033	-
AAAAGCATTTCCTATGAATTTT	lncRNA_NORAD_33_AAAAGCATTTCCTATGAATTTT	NORAD	0.69278	0.190881	0.0590198
TTTTAGCAGCGTATTGGCAGCA	NonEssen_ATOH1_30_TTTTAGCAGCGTATTGGCAGCA	ATOH1	-0.53819	0.693054	-
ATGGTCCCTGATCAATTTTAAA	mRNA_junction_PABPC1_chr8_100703343_100703359_100704296_100704318_+_ATGGTCCCTGATCAATTTTAAA	PABPC1	-0.24852	0.12976	0.117631
AATAACGAGAAAAAGATATAAA	mRNA_TPT1_37_AATAACGAGAAAAAGATATAAA	TPT1	-1.2093	0.144963	0.0575164
TGCCAATTTTAAATAGTTTTAT	mRNA_HSPA8_36_TGCCAATTTTAAATAGTTTTAT	HSPA8	-0.37962	0.188083	0.1004
GTCCCAAAATAACCAGGCCAAC	NonEssen_BPIFC_22_GTCCCAAAATAACCAGGCCAAC	BPIFC	0.0083188	0.741919	-
CCACAGGTGTGGTAGAAGCTTC	NonEssen_CELA3B_8_CCACAGGTGTGGTAGAAGCTTC	CELA3B	-1.8485	0.455514	-
GGCTCATCTTGGCTTTGCTTAG	mRNA_junction_TARDBP_chr1_11018867_11018873_11020428_11020450_-_GGCTCATCTTGGCTTTGCTTAG	TARDBP	0.16348	0.268727	0.212928
ACCAAACCCCTAGAAGGTATTA	mRNA_WDHD1_58_ACCAAACCCCTAGAAGGTATTA	WDHD1	1.0893	0.286481	0.120306
TCCGGCGGGGGAGACGCGGATT	mRNA_PABPC1_13_TCCGGCGGGGGAGACGCGGATT	PABPC1	1.3136	0.206613	-
CATCTCGGTGAACCCCATCTCC	mRNA_junction_FARSA_chr19_12928447_12928457_12928534_12928556_+_CATCTCGGTGAACCCCATCTCC	FARSA	-0.32723	0.523023	0.561302
CCAGAGCAAGTTATTTCTCAGG	NonEssen_CLRN1_5_CCAGAGCAAGTTATTTCTCAGG	CLRN1	1.3637	0.584712	-
TTTACACAGGAGCAATCGGGAG	mRNA_SRSF2_10_TTTACACAGGAGCAATCGGGAG	SRSF2	-1.0808	0.581426	-
TTGTTGTTGAAGAAATAAAATA	mRNA_SPATA5_18_TTGTTGTTGAAGAAATAAAATA	SPATA5	-0.15343	0.114447	-
GCATTTCTCAAAGGGGCATCCT	lncRNA_ARRDC1-AS1_67_GCATTTCTCAAAGGGGCATCCT	ARRDC1-AS1	-0.26921	0.529878	0.712796
ATGGTGGACAAGTCATAATGGT	lncRNA_UCA1_61_ATGGTGGACAAGTCATAATGGT	UCA1	-0.39214	0.489999	0.240244
TGAAATTCCAGAAATATAATAC	mRNA_NPAT_34_TGAAATTCCAGAAATATAATAC	NPAT	1.9449	0.15941	0.0538321
AAACAAGTATTTATTGAGCGCC	mRNA_TUBB_23_AAACAAGTATTTATTGAGCGCC	TUBB	0.85461	0.679835	0.925542
GCCCTCCTTGGTGGCCCACTGG	mRNA_junction_EEF2_chr19_3977590_3977610_3977818_3977840_+_GCCCTCCTTGGTGGCCCACTGG	EEF2	-0.93913	0.494107	0.319494
TAAAATAAGAGTTAAATACTTT	mRNA_WDHD1_19_TAAAATAAGAGTTAAATACTTT	WDHD1	1.8804	0.117579	-
CCTGCATAACAAGAGATTATTT	mRNA_HNRNPC_37_CCTGCATAACAAGAGATTATTT	HNRNPC	0.7386	0.20937	0.0695818
CCCTGCCGCGGGCTCCCACCCT	NonEssen_COL20A1_14_CCCTGCCGCGGGCTCCCACCCT	COL20A1	2.2264	0.439794	-
GCTGCCGGGTGCGAGGACCGAA	mRNA_RBMX_13_GCTGCCGGGTGCGAGGACCGAA	RBMX	-1.9484	0.370387	-
AAGCCATATGTAATAGGCACTG	lncRNA_EBLN3P_25_AAGCCATATGTAATAGGCACTG	EBLN3P	-0.87504	0.663815	0.926494
TTACAGAATTTTGAAATTCAAA	mRNA_HAUS3_13_TTACAGAATTTTGAAATTCAAA	HAUS3	1.9732	0.105295	-
TACTCATCTTCGGTGGCCTTGT	NonEssen_CST4_22_TACTCATCTTCGGTGGCCTTGT	CST4	0.11595	0.564251	-
GAATTAGGAAGTTTGCAGTCAC	mRNA_TARDBP_30_GAATTAGGAAGTTTGCAGTCAC	TARDBP	-0.42783	0.621278	0.890681
AGGCAAGCAACACCGATCCGCC	lncRNA_NEAT1_9_AGGCAAGCAACACCGATCCGCC	NEAT1	-1.4164	0.877008	0.573329
CCAGCACATTGAGGGAGTGAAT	NonEssen_CRYGB_17_CCAGCACATTGAGGGAGTGAAT	CRYGB	-0.2304	0.358947	-
TATAAAATAAGAGTTAAATACT	mRNA_WDHD1_36_TATAAAATAAGAGTTAAATACT	WDHD1	1.3254	0.174469	0.0683188
AAGTATGAACACACTAGTAATA	lncRNA_NORAD_16_AAGTATGAACACACTAGTAATA	NORAD	-0.94055	0.126215	0.113017
GTCACCTCCTTCCCGTGTTAAA	lncRNA_SNHG7_15_GTCACCTCCTTCCCGTGTTAAA	SNHG7	-0.54443	0.203604	0.124838
GTTTAAGAAATATTTATAAAGC	lncRNA_AGAP2-AS1_36_GTTTAAGAAATATTTATAAAGC	AGAP2-AS1	1.6301	0.250152	0.0769285
TTGGTTCTAAATGGGATCTGGA	mRNA_TUBB_48_TTGGTTCTAAATGGGATCTGGA	TUBB	-0.50433	0.613893	0.555128
TCTTGTGCACCTTCCTGGGCTT	NonEssen_ACTL7B_36_TCTTGTGCACCTTCCTGGGCTT	ACTL7B	1.2988	0.442946	-
GGGCCTGGAGTGTTGGGGGCAG	mRNA_ALDOA_67_GGGCCTGGAGTGTTGGGGGCAG	ALDOA	-0.71229	0.297985	0.17491
GGGTGGGGGTGAGGGATGGGGC	mRNA_BANF1_38_GGGTGGGGGTGAGGGATGGGGC	BANF1	-1.6887	0.224657	0.0885796
AGATAATCGATGCAGACGTACG	mRNA_TCP1_5_AGATAATCGATGCAGACGTACG	TCP1	-1.4856	0.896306	0.661833
TCCGGGTCTGGTCTGGCTGGGC	mRNA_FBL_65_TCCGGGTCTGGTCTGGCTGGGC	FBL	-4.6234	0.467482	0.251817
TGGAAAAACAAGTATATATATA	mRNA_HNRNPK_58_TGGAAAAACAAGTATATATATA	HNRNPK	1.5495	0.170846	0.0746598
AAGAAGAGAATTCCATAAATTA	lncRNA_EBLN3P_33_AAGAAGAGAATTCCATAAATTA	EBLN3P	1.2137	0.113468	0.0603914
ACTAAGTTGGAAGGACCACTTG	NonEssen_C16orf78_40_ACTAAGTTGGAAGGACCACTTG	C16orf78	0.67536	0.419848	-
ACTCCCTGACACGCATAGAGAA	mRNA_junction_NOP56_chr20_2654930_2654947_2655324_2655346_-_ACTCCCTGACACGCATAGAGAA	NOP56	-0.39431	0.378211	0.27666
TCCACAAAGATCTTTCCGCAGC	mRNA_junction_U2AF2_chr19_55669681_55669692_55673933_55673955_-_TCCACAAAGATCTTTCCGCAGC	U2AF2	-0.30286	0.835886	0.810371
GGGCAACCAAACCAATTGTTTT	mRNA_RPS23_76_GGGCAACCAAACCAATTGTTTT	RPS23	-0.14609	0.370106	0.160076
ATTAGCCGTTGCCATATCAAAT	NonTarget_235_ATTAGCCGTTGCCATATCAAAT	Non-Targeting	0.55408	0.22675	-
GCGTTCTTGGGCATCGCCAGGC	NonEssen_C10orf53_8_GCGTTCTTGGGCATCGCCAGGC	C10orf53	0.83396	0.465756	-
AGGAGTGTTATGAAAAGGCTAG	NonTarget_144_AGGAGTGTTATGAAAAGGCTAG	Non-Targeting	-0.123	0.441102	-
CTCTGAAAAAGTCACACAATTA	mRNA_SOD1_15_CTCTGAAAAAGTCACACAATTA	SOD1	1.099	0.159777	-
AAATATTACTTTACAAAATTCA	lncRNA_SNHG8_17_AAATATTACTTTACAAAATTCA	SNHG8	0.75623	0.151413	0.0992433
GGTATCTGTCATATTCTGTTGA	circRNA_chr8:141874410-141900868_6_GGTATCTGTCATATTCTGTTGA	chr8:141874410-141900868	-0.31816	0.440539	0.22562
ACCTACAATTATACCGTATCTA	NonEssen_ATOH1_29_ACCTACAATTATACCGTATCTA	ATOH1	0.40984	0.365948	-
AGGTTCCTGTCACGCGTGTCCG	lncRNA_UCA1_44_AGGTTCCTGTCACGCGTGTCCG	UCA1	-1.2537	0.733	0.518841
ACCCGCTACATAGTGGCGCGTC	lncRNA_DANCR_6_ACCCGCTACATAGTGGCGCGTC	DANCR	-0.32848	0.817339	0.559387
AACATTTTCTACAGAAACTGTT	circRNA_chr18:29691716-29693823_4_AACATTTTCTACAGAAACTGTT	chr18:29691716-29693823	-0.026989	0.28275	0.245355
GGGCCTATAACATTGTGCAGGG	lncRNA_FGD5-AS1_4_GGGCCTATAACATTGTGCAGGG	FGD5-AS1	1.6517	0.686004	0.532794
CCAAAACAAAAGTTCTTTATTA	lncRNA_NUTM2A-AS1_33_CCAAAACAAAAGTTCTTTATTA	NUTM2A-AS1	1.9853	0.145656	0.0688306
TTAGCCAAATACTGACTGCAGC	mRNA_RPS23_2_TTAGCCAAATACTGACTGCAGC	RPS23	0.8672	0.947508	0.82048
CCCACAATGGAAAGAAATCTGC	NonEssen_CCL1_18_CCCACAATGGAAAGAAATCTGC	CCL1	1.1126	0.495316	-
TCTTCCCAAATATGTTAGGGGA	circRNA_chr1:117944807-117948267_15_TCTTCCCAAATATGTTAGGGGA	chr1:117944807-117948267	0.19744	0.635325	0.375772
CCAGAGTTAAAAGCAGCCCTGG	mRNA_GAPDH_25_CCAGAGTTAAAAGCAGCCCTGG	GAPDH	-0.73369	0.739408	0.768505
GCATTTGGCCCTTCGGGGGGCA	NonEssen_BARHL1_29_GCATTTGGCCCTTCGGGGGGCA	BARHL1	1.7778	0.270197	-
TGCGAGGCCCCAGAGTGGAGGC	NonEssen_CRNN_34_TGCGAGGCCCCAGAGTGGAGGC	CRNN	0.32637	0.301776	-
CCACCTCCAGCTTTCTCAGCCG	mRNA_CAPZB_43_CCACCTCCAGCTTTCTCAGCCG	CAPZB	0.62019	0.745729	0.588254
AGATACTGAAATTCCTCCGGAG	mRNA_SF3B6_9_AGATACTGAAATTCCTCCGGAG	SF3B6	2.6945	0.719277	0.60792
CGGGAGGCTGACGAGAGCCGGG	mRNA_SKP1_71_CGGGAGGCTGACGAGAGCCGGG	SKP1	-1.2284	0.380763	0.163687
TCCAGGAAGCTCAAGTGGCCTT	NonEssen_APOA4_10_TCCAGGAAGCTCAAGTGGCCTT	APOA4	0.11053	0.549629	-
CACAAAGAACTTTAGCTGCAGG	mRNA_TCP1_30_CACAAAGAACTTTAGCTGCAGG	TCP1	0.78795	0.841853	0.924034
AAACCCTTATCTGTTCAGTGGA	circRNA_chr10:32197099-32199491_17_AAACCCTTATCTGTTCAGTGGA	chr10:32197099-32199491	0.28951	0.562533	0.472551
CTGAGGTGAGGAGAGCCTCTGG	mRNA_EIF4A1_60_CTGAGGTGAGGAGAGCCTCTGG	EIF4A1	-0.12717	0.296258	0.2003
AAAAAATAAAAGTCTCCGGCGG	mRNA_PABPC1_2_AAAAAATAAAAGTCTCCGGCGG	PABPC1	1.9286	0.839955	-
GAGGTGTGCAGGGTCTCCGGAG	NonEssen_COL20A1_2_GAGGTGTGCAGGGTCTCCGGAG	COL20A1	-1.5167	0.314258	-
AGCTTCCCCAGCAACGTCAGCA	mRNA_EIF2S3_46_AGCTTCCCCAGCAACGTCAGCA	EIF2S3	-2.2463	0.815925	0.569985
ATAGACCAACTATATATAAATA	mRNA_CCT6A_32_ATAGACCAACTATATATAAATA	CCT6A	2.4386	0.139628	0.0664051
CTGAGATTCGGGAAGAAACCTT	lncRNA_SNHG19_20_CTGAGATTCGGGAAGAAACCTT	SNHG19	0.48857	0.220964	0.32631
GCTGTCATGACGGAATGTTACA	lncRNA_LINC01234_53_GCTGTCATGACGGAATGTTACA	LINC01234	-0.60536	0.312571	0.240964
GGCTCAGATCCGGAGGGTTTAA	lncRNA_HHLA3_18_GGCTCAGATCCGGAGGGTTTAA	HHLA3	0.34932	0.180401	0.29421
CAAGCTTGTGTTGGAATAATTA	lncRNA_LINC01234_19_CAAGCTTGTGTTGGAATAATTA	LINC01234	-0.24525	0.164657	0.205876
GGGTCCAGGCCGCCGGGGCCGA	mRNA_CDC37_31_GGGTCCAGGCCGCCGGGGCCGA	CDC37	0.60328	0.310672	0.129764
CATCATTCTAGCCGAGGGATGA	mRNA_LSM11_82_CATCATTCTAGCCGAGGGATGA	LSM11	-1.8379	0.508518	0.538946
CGAGATCTTCCCGGTCTCATCG	NonEssen_CETN1_10_CGAGATCTTCCCGGTCTCATCG	CETN1	-0.31575	0.631508	-
TCATTATAGCAGCGAATAATTC	mRNA_WDHD1_32_TCATTATAGCAGCGAATAATTC	WDHD1	0.1752	0.226197	0.0718141
GTATATACCTTTTCAGGCTGAG	mRNA_junction_BUB3_chr10_123157865_123157880_123160406_123160428_-_GTATATACCTTTTCAGGCTGAG	BUB3	0.28164	0.502909	0.505686
AGAACTCCCGCAGAACGCCCAT	mRNA_FARSA_81_AGAACTCCCGCAGAACGCCCAT	FARSA	-0.19381	0.621363	0.738184
ATTCCGTTTGGACAGAAAGAAA	mRNA_HAUS3_19_ATTCCGTTTGGACAGAAAGAAA	HAUS3	-0.63872	0.160851	-
GCATAATCTCTAGTATCACGAG	mRNA_RBMX_45_GCATAATCTCTAGTATCACGAG	RBMX	0.12405	0.699254	0.633371
CTTTGTGCTTAACTGGCTGGGC	mRNA_junction_RPL12_chr9_127447717_127447726_127447876_127447898_+_CTTTGTGCTTAACTGGCTGGGC	RPL12	-0.4737	0.575315	0.427463
AGATACCATCTGCTTGTCGGGT	NonEssen_BMP15_28_AGATACCATCTGCTTGTCGGGT	BMP15	0.98858	0.733553	-
TCCATCTAAATCATCATAAAAA	mRNA_ERH_38_TCCATCTAAATCATCATAAAAA	ERH	-1.4029	0.155749	0.0739254
CCCGGAAGTCCTCGATCACCAG	lncRNA_SNHG12_8_CCCGGAAGTCCTCGATCACCAG	SNHG12	0.098156	0.774346	0.488284
AAGGCCCATTTCGTGAAGCAGC	mRNA_junction_CCT6A_chr7_56052468_56052485_56055623_56055645_-_AAGGCCCATTTCGTGAAGCAGC	CCT6A	-0.2919	0.759976	0.527174
CAGTTTACTTATGCAAACATTG	lncRNA_PITPNA-AS1_56_CAGTTTACTTATGCAAACATTG	PITPNA-AS1	-0.10671	0.268	0.233791
AGCATTTGCGCGGCAACTGTAG	NonTarget_127_AGCATTTGCGCGGCAACTGTAG	Non-Targeting	-0.09348	0.475227	-
TCTCTTCTCTGGAAAAAGCTTA	lncRNA_NUTM2A-AS1_19_TCTCTTCTCTGGAAAAAGCTTA	NUTM2A-AS1	0.40209	0.178992	0.156633
AAAATTTTAAGAGGTAATTCTA	lncRNA_EBLN3P_48_AAAATTTTAAGAGGTAATTCTA	EBLN3P	2.3857	0.206947	0.123024
TGCCTCCGCCAGCAGCTCCAAC	NonEssen_BARHL1_20_TGCCTCCGCCAGCAGCTCCAAC	BARHL1	-0.58824	0.549365	-
GTGTGGTGCTCCACCGGTAGGC	NonEssen_C10orf53_20_GTGTGGTGCTCCACCGGTAGGC	C10orf53	0.69769	0.425539	-
TCTGTGATTTAAGTCTGGCAAA	mRNA_SOD1_76_TCTGTGATTTAAGTCTGGCAAA	SOD1	0.26818	0.35928	0.576197
CCCTTTCACTCGCAATACTTGC	mRNA_SPATA5_68_CCCTTTCACTCGCAATACTTGC	SPATA5	-0.85132	0.534051	0.241382
AATGGCCTTCCCATCCATTCAG	circRNA_chr15:41961025-41962156_6_AATGGCCTTCCCATCCATTCAG	chr15:41961025-41962156	-0.50299	0.515655	0.486961
CTGATACTCAATATGCGCTCGG	mRNA_junction_HNRNPK_chr9_83974581_83974589_83975461_83975483_+_CTGATACTCAATATGCGCTCGG	HNRNPK	-1.8159	0.869809	0.62634
TAAGAACAACTCTGTCAGTGGA	mRNA_HNRNPK_1_TAAGAACAACTCTGTCAGTGGA	HNRNPK	0.40797	0.782216	-
GGGAGACTATACCCATCAGCAC	lncRNA_LINC00504_6_GGGAGACTATACCCATCAGCAC	LINC00504	0.65726	0.682167	0.448235
TCCTGCAGGCCACCTGGACGGA	lncRNA_UCA1_62_TCCTGCAGGCCACCTGGACGGA	UCA1	-0.62721	0.53358	0.239804
GGGAGACCAGGTTACTATATTG	mRNA_WDHD1_63_GGGAGACCAGGTTACTATATTG	WDHD1	-0.52266	0.446383	0.128518
GATGAGATCATTATCCATATAA	mRNA_PSMD6_17_GATGAGATCATTATCCATATAA	PSMD6	0.37983	0.116887	-
GCGCGGTTGGCGGGAGTGCGGG	lncRNA_HHLA3_29_GCGCGGTTGGCGGGAGTGCGGG	HHLA3	0.85594	0.305976	0.113285
AATAATGCCACCTCGCAGGCGC	mRNA_UBA52_41_AATAATGCCACCTCGCAGGCGC	UBA52	-0.38341	0.794903	0.515448
AGTAAGCTTCAAAGGCCACTGC	lncRNA_GAS5_24_AGTAAGCTTCAAAGGCCACTGC	GAS5	-1.9047	0.576625	0.833474
AGCACTCTTGCCTGCAAGGGCC	mRNA_NEDD8_72_AGCACTCTTGCCTGCAAGGGCC	NEDD8	0.043669	0.623843	0.321885
CGAATTCGAAGGAAGGTGAGAT	mRNA_DYNLRB1_18_CGAATTCGAAGGAAGGTGAGAT	DYNLRB1	-0.34797	0.323867	0.4802
CCAGACCAAACAAACAAATGGG	mRNA_LSM11_48_CCAGACCAAACAAACAAATGGG	LSM11	-0.15774	0.689112	0.589284
GTTCAGTCACATGGCCACAATC	lncRNA_LINC00667_75_GTTCAGTCACATGGCCACAATC	LINC00667	-0.92397	0.472586	0.585831
ACAATATTTAGTATTAATTAAA	mRNA_SF3B6_30_ACAATATTTAGTATTAATTAAA	SF3B6	1.0638	0.124718	0.0762753
CTTTACACAGGAGCAATCGGGA	mRNA_SRSF2_44_CTTTACACAGGAGCAATCGGGA	SRSF2	-1.9704	0.582333	0.55105
CCAGCGGAGGAAAAGGAAACGA	mRNA_CCT6A_92_CCAGCGGAGGAAAAGGAAACGA	CCT6A	0.49094	0.358855	0.520956
GGATGGCTCCCGGACAGAGCGG	NonEssen_BARHL1_31_GGATGGCTCCCGGACAGAGCGG	BARHL1	-1.3725	0.551914	-
AAGTTTATTGTAGGACACTCAG	mRNA_PSMA7_27_AAGTTTATTGTAGGACACTCAG	PSMA7	-0.48529	0.482257	0.810369
CGACCCATGGATGTGAACCCCG	NonTarget_380_CGACCCATGGATGTGAACCCCG	Non-Targeting	0.38965	0.70669	-
GAACTCTTGTAAGAACTTCTTA	mRNA_MCM7_12_GAACTCTTGTAAGAACTTCTTA	MCM7	-0.30924	0.158889	-
CCCATCCCCTTCCTTATATAGT	mRNA_TUBB_31_CCCATCCCCTTCCTTATATAGT	TUBB	1.6647	0.271584	0.0958437
TCAACTGTTAAGATCTGGAACA	circRNA_chr18:12999419-13019205_18_TCAACTGTTAAGATCTGGAACA	chr18:12999419-13019205	-0.12959	0.531069	0.438889
GCGGCGCGGGGCGGGGAGGGAA	lncRNA_DANCR_14_GCGGCGCGGGGCGGGGAGGGAA	DANCR	1.0676	0.221212	0.205198
GTTACCTGAGGCTACGCGAATC	mRNA_junction_GNB1L_chr22_19821357_19821375_19854442_19854464_+_GTTACCTGAGGCTACGCGAATC	GNB1L	-1.4899	0.543559	0.428833
CTTCCGTGGAACTGTGACATGC	NonEssen_ADAM18_17_CTTCCGTGGAACTGTGACATGC	ADAM18	-0.89257	0.746485	-
TGTACACACCTGTGTTCCAAGC	mRNA_ERH_4_TGTACACACCTGTGTTCCAAGC	ERH	-0.58919	0.845748	0.524085
GGCCTCCTCAGTGATGCCAAAG	mRNA_junction_U2AF2_chr19_55661172_55661189_55662501_55662523_-_GGCCTCCTCAGTGATGCCAAAG	U2AF2	-1.3735	0.448473	0.288784
ATGGATCTGTTAACATTTCTAA	mRNA_HAUS3_46_ATGGATCTGTTAACATTTCTAA	HAUS3	-1.066	0.178215	0.158703
GCAGCCAGGTTAATATCTAAAA	mRNA_junction_HNRNPC_chr14_21231056_21231072_21233952_21233974_+_GCAGCCAGGTTAATATCTAAAA	HNRNPC	0.8534	0.142617	0.11339
GCTCGGGACCCCTCTTCGGAGC	mRNA_junction_RBM8A_chr1_145926870_145926886_145927017_145927039_+_GCTCGGGACCCCTCTTCGGAGC	RBM8A	0.99144	0.367053	0.222069
AGTGCCATCTAGATGAGATACC	mRNA_junction_UQCRC1_chr3_48600133_48600151_48600481_48600503_+_AGTGCCATCTAGATGAGATACC	UQCRC1	-1.7134	0.594572	0.633352
TATTTGTTAACAGGAGTTTCTT	mRNA_RPS23_52_TATTTGTTAACAGGAGTTTCTT	RPS23	0.93758	0.274372	0.230339
CGCAGTCTTTGATCATGCCAGG	mRNA_TPI1_28_CGCAGTCTTTGATCATGCCAGG	TPI1	-0.34827	0.652544	0.805175
AGTTGAATGTTCAAAAATAAAA	mRNA_LSM11_16_AGTTGAATGTTCAAAAATAAAA	LSM11	0.83131	0.105702	-
GAAGTGAAAGATGCCTTTATTC	mRNA_junction_CTDP1_chr18_79697981_79697988_79704766_79704788_-_GAAGTGAAAGATGCCTTTATTC	CTDP1	-0.39347	0.151033	0.125331
ATGGGTCTACAGAGCCATAAAA	NonEssen_DEFB118_36_ATGGGTCTACAGAGCCATAAAA	DEFB118	1.0558	0.166147	-
TTCTCTGGCAGATTCAAAATTA	mRNA_SPATA5_11_TTCTCTGGCAGATTCAAAATTA	SPATA5	2.4326	0.146317	-
AGGTGGTAGTTGTCATTCGTGG	mRNA_SF3B6_7_AGGTGGTAGTTGTCATTCGTGG	SF3B6	-0.18652	0.550994	-
TTCTGTTTCTTCTGTTCCCTCT	NonEssen_CYP2A13_39_TTCTGTTTCTTCTGTTCCCTCT	CYP2A13	0.65935	0.453301	-
CGGCCAGCATCCGGACCCGGGG	mRNA_NDUFAB1_61_CGGCCAGCATCCGGACCCGGGG	NDUFAB1	0.89101	0.474474	0.20319
ATAGCTGGGTTCCTGTTTCAAG	mRNA_junction_WDR25_chr14_100468157_100468168_100483993_100484015_-_ATAGCTGGGTTCCTGTTTCAAG	WDR25	0.97607	0.433376	0.270147
GAGACTCCTTCTCTATAAAAAA	mRNA_GNB1L_17_GAGACTCCTTCTCTATAAAAAA	GNB1L	0.88332	0.111418	-
ACTGGAGAGGCAATTATTATGG	mRNA_NPAT_67_ACTGGAGAGGCAATTATTATGG	NPAT	0.32009	0.490923	0.169121
GGCCGGCGAACGCTCCCGGGCC	lncRNA_LINC00667_59_GGCCGGCGAACGCTCCCGGGCC	LINC00667	0.62401	0.429903	0.183542
TCCGCTATATACACAGTAGGGT	lncRNA_NORAD_4_TCCGCTATATACACAGTAGGGT	NORAD	-2.0289	0.640875	0.468481
TGGATACCTCTAATGCCAAGGC	circRNA_chr22:21288066-21288532_14_TGGATACCTCTAATGCCAAGGC	chr22:21288066-21288532	-0.34877	0.697116	0.411418
CTGCGGGCTGGCATGGGGAAGG	NonEssen_BARHL1_3_CTGCGGGCTGGCATGGGGAAGG	BARHL1	-0.10844	0.280916	-
CAGAGCATGGCCATAGTTCAAA	mRNA_junction_NKAP_chrX_119930158_119930165_119931935_119931957_+_CAGAGCATGGCCATAGTTCAAA	NKAP	-0.036072	0.271379	0.211425
AAAATGGCCACCACCTTTCTTT	NonEssen_DEFB123_32_AAAATGGCCACCACCTTTCTTT	DEFB123	1.7094	0.224511	-
CACCATGTTAATAGCCACACCT	mRNA_EIF4A1_24_CACCATGTTAATAGCCACACCT	EIF4A1	-2.3355	0.634563	0.93604
GCCCAGGATGGATCTTCCAAAG	NonEssen_CCT8L2_29_GCCCAGGATGGATCTTCCAAAG	CCT8L2	0.1034	0.3383	-
CCATTCTCAGACGTGCCAGAGC	mRNA_junction_MCM7_chr7_100093394_100093401_100094172_100094194_+_CCATTCTCAGACGTGCCAGAGC	MCM7	-1.49	0.81698	0.47291
TCTCTCTTCTGCACTCTTGTAA	mRNA_CCT6A_59_TCTCTCTTCTGCACTCTTGTAA	CCT6A	0.2387	0.22254	0.164194
TCTAAGTCCCTGGTTCAAGTGA	lncRNA_LINC00221_65_TCTAAGTCCCTGGTTCAAGTGA	LINC00221	-0.088909	0.524812	0.24158
ATCTCCCCAGTAAAAGCCCCAT	mRNA_TPI1_30_ATCTCCCCAGTAAAAGCCCCAT	TPI1	0.47509	0.565085	0.786783
GGAGTGAAGGGCTTCTTCTGGG	mRNA_junction_FARSA_chr19_12924793_12924807_12924903_12924925_+_GGAGTGAAGGGCTTCTTCTGGG	FARSA	0.57048	0.367633	0.234165
ATCAGCAAGAATATCAGTGAGG	mRNA_HAUS3_4_ATCAGCAAGAATATCAGTGAGG	HAUS3	0.20921	0.764726	0.679397
GGGCCAATTTATCATTTTCATT	circRNA_chr18:9931806-9937063_17_GGGCCAATTTATCATTTTCATT	chr18:9931806-9937063	1.227	0.235769	0.17901
ATCCAAGAAACAATTTTGACTA	lncRNA_LINC00221_55_ATCCAAGAAACAATTTTGACTA	LINC00221	0.014381	0.221474	0.155993
GGTCCCAACAAGATTTTCTTGA	mRNA_junction_BUB3_chr10_123155721_123155727_123157728_123157750_-_GGTCCCAACAAGATTTTCTTGA	BUB3	0.40722	0.235781	0.154409
TCACATGGGTGGTTCACATACA	mRNA_TPI1_11_TCACATGGGTGGTTCACATACA	TPI1	0.6891	0.276193	0.325062
GGTCCCGCGCGGAGACCCGCAA	mRNA_POLR2F_56_GGTCCCGCGCGGAGACCCGCAA	POLR2F	-0.5482	0.293995	0.182323
TTTTAATAGCCTCATAATAAGT	mRNA_SOD1_36_TTTTAATAGCCTCATAATAAGT	SOD1	-0.56127	0.261675	0.0773561
CGGCACTAGAAGTTTTTGAACG	NonTarget_422_CGGCACTAGAAGTTTTTGAACG	Non-Targeting	0.60466	0.394036	-
CCTCGGATCCCTCACGAGTGGG	lncRNA_PITPNA-AS1_60_CCTCGGATCCCTCACGAGTGGG	PITPNA-AS1	-0.015737	0.470905	0.211379
GCTGACAGCAAAACTACCTGGG	mRNA_junction_EIF4A1_chr17_7577159_7577165_7577343_7577365_-_GCTGACAGCAAAACTACCTGGG	EIF4A1	-1.8381	0.708847	0.445423
AAGAGTAAAACACATACAATTT	mRNA_NDUFAB1_33_AAGAGTAAAACACATACAATTT	NDUFAB1	0.66977	0.1697	0.0970567
GCTCTTTCCTGGAGTGACTCAG	NonEssen_DEFA5_35_GCTCTTTCCTGGAGTGACTCAG	DEFA5	-0.38639	0.497757	-
AATTTGACCTGTGGGAATTCAT	lncRNA_PCAT1_54_AATTTGACCTGTGGGAATTCAT	PCAT1	1.2448	0.34281	0.226581
TACTCGCCCAACACCACCTGGT	NonEssen_CELA3B_13_TACTCGCCCAACACCACCTGGT	CELA3B	-0.70197	0.531651	-
TCATGTAAATTCATCTAAAGGT	circRNA_chr7:155465560-155473602_18_TCATGTAAATTCATCTAAAGGT	chr7:155465560-155473602	1.1144	0.332737	0.31134
CAGCAGGGGGCACTTGTTAATG	mRNA_ALDOA_56_CAGCAGGGGGCACTTGTTAATG	ALDOA	0.72225	0.271807	0.195626
TTCCCAGGGTCTATAAAACATT	mRNA_PABPC1_12_TTCCCAGGGTCTATAAAACATT	PABPC1	0.64452	0.183615	-
AATGAATCTGTCCTTTTCTTCT	lncRNA_ATP2A1-AS1_35_AATGAATCTGTCCTTTTCTTCT	ATP2A1-AS1	-0.12427	0.251282	0.13979
CTTCGGTGGCCTTGTTGTACTC	NonEssen_CST4_23_CTTCGGTGGCCTTGTTGTACTC	CST4	-0.073575	0.581329	-
GTATTTCTGGGCAAGCTGGCGG	mRNA_UBA52_42_GTATTTCTGGGCAAGCTGGCGG	UBA52	0.7294	0.533184	0.492668
GCGCAAAGGCCGCGGGCAGGCG	mRNA_NDUFAB1_64_GCGCAAAGGCCGCGGGCAGGCG	NDUFAB1	0.90902	0.49003	0.212062
TCAGCTTCCTTCTAACGATGAC	circRNA_chr12:69644908-69656342_13_TCAGCTTCCTTCTAACGATGAC	chr12:69644908-69656342	-1.4788	0.432371	0.391835
GGCTATGCATCTTATATCCTTT	lncRNA_PCAT1_52_GGCTATGCATCTTATATCCTTT	PCAT1	-0.42777	0.25637	0.209717
TCGCGCAAGCGTACAGCGCGCG	lncRNA_RNF216P1_55_TCGCGCAAGCGTACAGCGCGCG	RNF216P1	-0.19783	0.75696	0.251708
AGAGCTTAATACATAACCCTGC	mRNA_junction_BUB3_chr10_123160561_123160565_123162235_123162257_-_AGAGCTTAATACATAACCCTGC	BUB3	-1.9439	0.639382	0.823663
TTTACAAACAAGCATCTATCCC	mRNA_UBL5_28_TTTACAAACAAGCATCTATCCC	UBL5	-1.9323	0.624159	0.68858
TCCTCTCCTGCTTATCTCTCAC	NonEssen_BPIFA1_25_TCCTCTCCTGCTTATCTCTCAC	BPIFA1	0.36375	0.583112	-
GACAAATGAAGACACCCTCATG	mRNA_junction_FBL_chr19_39840319_39840327_39840413_39840435_+_GACAAATGAAGACACCCTCATG	FBL	-1.2762	0.545729	0.835443
TTTCCCAGCACCATTTATTAAA	lncRNA_UGDH-AS1_32_TTTCCCAGCACCATTTATTAAA	UGDH-AS1	2.6321	0.180251	0.0677514
ATGATATCTTACTCCAAAGCAA	NonEssen_CETN1_40_ATGATATCTTACTCCAAAGCAA	CETN1	-0.5085	0.308896	-
CTTAGCCCCGCCCCTCCCACAA	NonEssen_CYP2A13_36_CTTAGCCCCGCCCCTCCCACAA	CYP2A13	-1.113	0.361976	-
CGTAAGCAATAGCAGCAGCAGT	mRNA_HSPA8_23_CGTAAGCAATAGCAGCAGCAGT	HSPA8	-0.88118	0.8673	0.981121
CATGATACATGTGCGAAAGGTG	mRNA_RBM8A_49_CATGATACATGTGCGAAAGGTG	RBM8A	-0.20687	0.801546	0.50132
ATGCAGTTGGCCTTAATGGAAA	mRNA_junction_FBL_chr19_39834801_39834813_39836555_39836577_+_ATGCAGTTGGCCTTAATGGAAA	FBL	-0.57978	0.247915	0.15321
ATGTCAACAAGGACGCTATCGC	mRNA_CCT5_5_ATGTCAACAAGGACGCTATCGC	CCT5	-1.7768	0.80995	0.699779
CTGGAATCGCGCTGCAACCGCG	mRNA_RPS23_3_CTGGAATCGCGCTGCAACCGCG	RPS23	-0.76496	0.876142	0.538245
ACAAAATAAAACAAGGAGGCCA	lncRNA_PCAT6_21_ACAAAATAAAACAAGGAGGCCA	PCAT6	1.761	0.663668	0.936854
GCGGGGGTGGACGGGTCGCTGC	lncRNA_HEIH_38_GCGGGGGTGGACGGGTCGCTGC	HEIH	0.8379	0.358138	0.0913392
TTCAAAACTTGCAGCCGGCTCG	lncRNA_SNHG19_39_TTCAAAACTTGCAGCCGGCTCG	SNHG19	-2.137	0.863084	0.719714
TGGCCAAAAGATCAGGCCTCAA	circRNA_chr8:128902834-128903244_4_TGGCCAAAAGATCAGGCCTCAA	chr8:128902834-128903244	1.1628	0.4594	0.617972
TGGTGAGTGTTACAAAAAAAAA	lncRNA_FGD5-AS1_12_TGGTGAGTGTTACAAAAAAAAA	FGD5-AS1	0.52965	0.121645	-
CTGCTGCAATAATAACCACTGA	mRNA_junction_TCP1_chr6_159785990_159785997_159787742_159787764_+_CTGCTGCAATAATAACCACTGA	TCP1	-0.26132	0.404814	0.633503
TAAAAATACGGAAGTTTATTGT	mRNA_PSMA7_59_TAAAAATACGGAAGTTTATTGT	PSMA7	2.8761	0.264738	0.106804
CCGCACCAGTCACCGGTGAGGA	lncRNA_NEAT1_65_CCGCACCAGTCACCGGTGAGGA	NEAT1	-1.0351	0.54431	0.197525
TTTAATTATCACGGACCACCTT	lncRNA_SNHG8_28_TTTAATTATCACGGACCACCTT	SNHG8	0.61429	0.479821	0.828867
CGATTCTGTGGATATAGTTTTC	mRNA_junction_EIF4A1_chr17_7578227_7578244_7578341_7578363_-_CGATTCTGTGGATATAGTTTTC	EIF4A1	0.49623	0.317714	0.184683
TCTTTAGCTTGCGTTCGTAAGC	NonEssen_C16orf78_27_TCTTTAGCTTGCGTTCGTAAGC	C16orf78	-0.13316	0.554303	-
TCGAAGGGGTCTCCGGGCAGGA	mRNA_EEF2_57_TCGAAGGGGTCTCCGGGCAGGA	EEF2	-0.98163	0.303796	0.281713
GAAAGACTTAAAACAGGGGCAT	mRNA_WDHD1_79_GAAAGACTTAAAACAGGGGCAT	WDHD1	1.3625	0.526461	0.826058
TTCCCGCTAGGCCGCTGCTGGG	mRNA_junction_TARDBP_chr1_11012723_11012743_11013715_11013737_-_TTCCCGCTAGGCCGCTGCTGGG	TARDBP	1.2143	0.479122	0.274854
GAAACCTCAAATTCAGTCCATG	lncRNA_ARRDC1-AS1_30_GAAACCTCAAATTCAGTCCATG	ARRDC1-AS1	-0.19799	0.599794	0.757862
TCTTGGAGCTGCTCTTGCCAAC	mRNA_NOP56_84_TCTTGGAGCTGCTCTTGCCAAC	NOP56	-0.13777	0.429152	0.558561
AGCATTTCCAAATGAGTATTGA	NonEssen_CSN2_6_AGCATTTCCAAATGAGTATTGA	CSN2	-0.45497	0.312329	-
TGGTGCTGAAAGTGCCAGTGGT	lncRNA_HCP5_55_TGGTGCTGAAAGTGCCAGTGGT	HCP5	-1.7093	0.571244	0.280011
TATTAATTAAAAAGGAAAAAAA	mRNA_SF3B6_16_TATTAATTAAAAAGGAAAAAAA	SF3B6	1.7284	0.115428	-
GTGGGTGGCAACCCATTAGCAG	lncRNA_SNHG16_61_GTGGGTGGCAACCCATTAGCAG	SNHG16	-0.16303	0.445717	0.240864
AATTAGTATCCTTTTAGGTAAA	mRNA_RBM8A_64_AATTAGTATCCTTTTAGGTAAA	RBM8A	0.99787	0.210093	0.11951
TATTTGTGTGGGTGTCGAGCAT	mRNA_FBL_81_TATTTGTGTGGGTGTCGAGCAT	FBL	0.25872	0.586717	0.527974
TCGGTGTGACTGGCCTGGCACA	NonEssen_CST4_13_TCGGTGTGACTGGCCTGGCACA	CST4	0.16292	0.575843	-
GCGCGGGGCGGGGAGGGAAGCA	lncRNA_DANCR_19_GCGCGGGGCGGGGAGGGAAGCA	DANCR	-0.79537	0.268714	0.276989
CTGACTGCTCTTCAAAGGGAGA	lncRNA_BBOX1-AS1_46_CTGACTGCTCTTCAAAGGGAGA	BBOX1-AS1	0.61875	0.336729	0.291718
CTTCCTCTTCGGCATTCTCCAA	mRNA_junction_POLR2F_chr22_37956823_37956842_37959345_37959367_-_CTTCCTCTTCGGCATTCTCCAA	POLR2F	0.42189	0.412891	0.360848
GCCGGCTGCCCGCCAGGCGCTT	mRNA_WDR25_49_GCCGGCTGCCCGCCAGGCGCTT	WDR25	1.0803	0.383385	0.234347
TCGGCCTGCGTGCTGACCTGGG	NonEssen_APOA4_27_TCGGCCTGCGTGCTGACCTGGG	APOA4	-1.4622	0.559682	-
AGGTGATCACATGCATTCTTGG	mRNA_SF3B6_8_AGGTGATCACATGCATTCTTGG	SF3B6	-0.75355	0.62598	-
CCCAAGTGAATGGTGAACACAG	NonEssen_CYP2A13_5_CCCAAGTGAATGGTGAACACAG	CYP2A13	0.4205	0.723663	-
GCATTGATCACTTGGAAGGTCT	NonEssen_ART1_28_GCATTGATCACTTGGAAGGTCT	ART1	0.53966	0.569656	-
CCCGCTGTCCACTCTTAGAATT	mRNA_HNRNPC_32_CCCGCTGTCCACTCTTAGAATT	HNRNPC	0.90517	0.206547	0.0854956
GCGGTCCCGGCTCCGAGAGCGG	mRNA_U2AF2_81_GCGGTCCCGGCTCCGAGAGCGG	U2AF2	0.87729	0.499495	0.249731
CGAGACATCCATTTACTTAATC	mRNA_CCT5_52_CGAGACATCCATTTACTTAATC	CCT5	-0.47779	0.225729	0.113485
TGTCCACCTTGAGGGAGGTCAT	mRNA_SRSF2_95_TGTCCACCTTGAGGGAGGTCAT	SRSF2	-0.13753	0.37152	0.528295
CACCTGCAGCGGGCGTCTGTAG	NonEssen_CST4_19_CACCTGCAGCGGGCGTCTGTAG	CST4	0.22362	0.471373	-
CAGAAGCTCGAGCTCTTTATTT	lncRNA_SNHG29_4_CAGAAGCTCGAGCTCTTTATTT	SNHG29	1.4648	0.176972	-
CTCCAGCACTCTTGCCTGCAAG	mRNA_NEDD8_52_CTCCAGCACTCTTGCCTGCAAG	NEDD8	-0.13387	0.756459	0.613534
AGAGTTGAACCAATCACTGTGC	lncRNA_LINC01234_4_AGAGTTGAACCAATCACTGTGC	LINC01234	-0.60235	0.76692	0.473463
TTTCATTTGATAGACTAATTAG	mRNA_PHB_31_TTTCATTTGATAGACTAATTAG	PHB	1.5239	0.241718	0.108508
GGTGCCGGCCACCTGGGACTCC	mRNA_EEF2_51_GGTGCCGGCCACCTGGGACTCC	EEF2	-1.5412	0.347008	0.177722
TCCCGAGAACAGCAGGAGGAGG	lncRNA_HCP5_60_TCCCGAGAACAGCAGGAGGAGG	HCP5	-1.1104	0.522568	0.222377
AGAGCTGAAGCCTCCACATAAA	mRNA_WDR25_19_AGAGCTGAAGCCTCCACATAAA	WDR25	1.2925	0.152386	-
CAAGTAAGAGACAGAACACAGG	lncRNA_CD27-AS1_25_CAAGTAAGAGACAGAACACAGG	CD27-AS1	0.84109	0.631533	0.867596
TGCGGGGTGGCGGTCCCCGGCG	mRNA_SRSF2_62_TGCGGGGTGGCGGTCCCCGGCG	SRSF2	0.60128	0.257589	0.148767
CGGAAGGGGTTCCAGGCTCGGT	mRNA_FBL_56_CGGAAGGGGTTCCAGGCTCGGT	FBL	0.76076	0.253273	0.267515
GCGATCGGCTGTCTTAATCTTA	mRNA_junction_CDC37_chr19_10393430_10393441_10395020_10395042_+_GCGATCGGCTGTCTTAATCTTA	CDC37	0.9035	0.215991	0.171745
GTCCACGTACTCACAGAAGGCG	mRNA_U2AF2_45_GTCCACGTACTCACAGAAGGCG	U2AF2	-5.2382	0.75527	0.515632
ATTTTATACAGCTGACCTGGGC	mRNA_PSMD6_3_ATTTTATACAGCTGACCTGGGC	PSMD6	1.5658	0.680761	-
CCTCAAATTTTAAAAATTTAGT	mRNA_HAUS3_50_CCTCAAATTTTAAAAATTTAGT	HAUS3	1.7346	0.176728	0.0669949
TCTCTTCCTCACATGCCCCATT	lncRNA_LINC00221_67_TCTCTTCCTCACATGCCCCATT	LINC00221	-0.15855	0.4703	0.645951
GATTGAACATCATTGCCTGGGG	mRNA_GNB1L_4_GATTGAACATCATTGCCTGGGG	GNB1L	0.39286	0.602277	-
ATGCCTTAGACTTAACCTCGAT	NonTarget_224_ATGCCTTAGACTTAACCTCGAT	Non-Targeting	0.17864	0.313482	-
GACTTGTCTCCAGACAAGATGG	mRNA_HSPA8_67_GACTTGTCTCCAGACAAGATGG	HSPA8	-0.0037934	0.585742	0.336717
GTAAACCTTGTAGAAGTTGAAC	mRNA_junction_AP2S1_chr19_46838531_46838548_46838739_46838761_+_GTAAACCTTGTAGAAGTTGAAC	AP2S1	0.01954	0.328709	0.270985
AGCATGGCCATAGTTCAAAGGT	mRNA_junction_NKAP_chrX_119930155_119930165_119931935_119931957_+_AGCATGGCCATAGTTCAAAGGT	NKAP	0.31127	0.560646	0.219535
GCACAAAACTAGTATGACCGGA	lncRNA_NEAT1_29_GCACAAAACTAGTATGACCGGA	NEAT1	-1.7468	0.834984	0.971061
CTCGCACCCAGCCCTCTGGGAG	lncRNA_PCAT6_60_CTCGCACCCAGCCCTCTGGGAG	PCAT6	0.92745	0.474504	0.240292
TAAAGAATTACAAAATTAAAGA	mRNA_PABPC1_32_TAAAGAATTACAAAATTAAAGA	PABPC1	1.2507	0.151439	0.069712
AGCACGGTCGTACTCGCCCAAC	NonEssen_CELA3B_14_AGCACGGTCGTACTCGCCCAAC	CELA3B	-0.62616	0.54682	-
TAAGATAAATCCCATATATTAA	mRNA_HAUS3_40_TAAGATAAATCCCATATATTAA	HAUS3	0.25398	0.116062	0.047891
GCAAAGTCTTGGAAGCGGTCCA	NonEssen_BSND_5_GCAAAGTCTTGGAAGCGGTCCA	BSND	-0.4375	0.668613	-
TGACTGTGCGGGTGGCTCTGTG	NonEssen_AIPL1_16_TGACTGTGCGGGTGGCTCTGTG	AIPL1	-0.32695	0.413957	-
GTTAGTATGTGAATGTTATAAA	mRNA_ERH_19_GTTAGTATGTGAATGTTATAAA	ERH	1.7853	0.129077	-
AGCTTTCTCAGCCGAGCTGACG	mRNA_CAPZB_55_AGCTTTCTCAGCCGAGCTGACG	CAPZB	-1.1729	0.762148	0.300909
GCATTTTCACTTTGTTATTGTT	circRNA_chr14:97299803-97327072_12_GCATTTTCACTTTGTTATTGTT	chr14:97299803-97327072	0.11824	0.347137	0.17598
CATTTTCTACAGAAACTGTTCC	circRNA_chr18:29691716-29693823_6_CATTTTCTACAGAAACTGTTCC	chr18:29691716-29693823	0.39566	0.416514	0.440545
TTTTCCAGAAACTCTTCTTGGG	mRNA_NKAP_3_TTTTCCAGAAACTCTTCTTGGG	NKAP	0.99057	0.518038	-
TCTTCCTCTTCCCAAATATGTT	circRNA_chr1:117944807-117948267_9_TCTTCCTCTTCCCAAATATGTT	chr1:117944807-117948267	-0.092266	0.250617	0.10173
ACCTTCTGTATCTGCTGAGCCA	mRNA_junction_EIF4A1_chr17_7575246_7575258_7576523_7576545_-_ACCTTCTGTATCTGCTGAGCCA	EIF4A1	-1.475	0.871268	0.681628
ATTGCGCAATCCTTAGGATAAT	NonTarget_241_ATTGCGCAATCCTTAGGATAAT	Non-Targeting	-0.36656	0.241571	-
CTTGGACACTGGGGGAGGACTC	mRNA_SRSF2_85_CTTGGACACTGGGGGAGGACTC	SRSF2	0.43643	0.469684	0.52163
CCTCCTGTACTCCCCCGGCCTC	NonEssen_CRYGB_10_CCTCCTGTACTCCCCCGGCCTC	CRYGB	2.3885	0.570845	-
GGCCTTCAGGGGGTCCCTGCTG	NonEssen_CACNG2_14_GGCCTTCAGGGGGTCCCTGCTG	CACNG2	-0.015853	0.289121	-
CCCTGCAAATGAGCCCCAGCCT	mRNA_junction_GAPDH_chr12_6537001_6537010_6537100_6537122_-_CCCTGCAAATGAGCCCCAGCCT	GAPDH	0.7879	0.683778	0.668956
AAGCATAATCAATCGCCACGAG	mRNA_NOP10_21_AAGCATAATCAATCGCCACGAG	NOP10	1.5341	0.821945	0.992639
TAAACTTAGCATCAAAAACAAA	mRNA_TPT1_19_TAAACTTAGCATCAAAAACAAA	TPT1	-1.5775	0.130862	-
CTTCAAGGAAAGAACCACCTTA	mRNA_UBA52_19_CTTCAAGGAAAGAACCACCTTA	UBA52	-0.28691	0.195316	0.553977
CCACCATTCTATACCAACCAAC	mRNA_TARDBP_87_CCACCATTCTATACCAACCAAC	TARDBP	-0.65562	0.545819	0.828445
ACTCATCAGCATTTGAACCCAA	lncRNA_HCP5_71_ACTCATCAGCATTTGAACCCAA	HCP5	-0.38591	0.511876	0.681427
CAGGGCATCCATGTGTTGTGCC	lncRNA_LINC00504_9_CAGGGCATCCATGTGTTGTGCC	LINC00504	-0.44024	0.804102	0.43557
AGGCTTAAATGGCGAGATTGAG	NonTarget_150_AGGCTTAAATGGCGAGATTGAG	Non-Targeting	0.40833	0.398874	-
TCACACCCATGACGAACATGGG	mRNA_GAPDH_46_TCACACCCATGACGAACATGGG	GAPDH	-1.2438	0.628475	0.250909
AACAGGGAAGGACAAGGCACAT	lncRNA_FGD5-AS1_69_AACAGGGAAGGACAAGGCACAT	FGD5-AS1	-0.39905	0.472926	0.754304
CGGTCCACCGCTCAGTCTGCAG	mRNA_NOP10_42_CGGTCCACCGCTCAGTCTGCAG	NOP10	-0.79028	0.730387	0.566905
CAGAGCACAGTGTCAGAGGTCA	NonEssen_C20orf173_17_CAGAGCACAGTGTCAGAGGTCA	C20orf173	-0.53513	0.731602	-
CTGAGATTAAGCCTAAGCCACC	lncRNA_HEIH_27_CTGAGATTAAGCCTAAGCCACC	HEIH	-0.27005	0.721898	0.913881
AGATCTCGATGAGCTCCATCTC	NonEssen_CABP2_24_AGATCTCGATGAGCTCCATCTC	CABP2	-0.1115	0.581047	-
GTCAAAGATGAGCACGTTTCTT	mRNA_HSPA8_55_GTCAAAGATGAGCACGTTTCTT	HSPA8	-1.9049	0.283097	0.216894
CGCTCGAGAACTGGCCGGGAGG	lncRNA_SNHG7_53_CGCTCGAGAACTGGCCGGGAGG	SNHG7	0.65456	0.441462	0.188324
TGAAATGCCCTGTTGGCATTAT	mRNA_junction_SF3B6_chr2_24067836_24067851_24068320_24068342_+_TGAAATGCCCTGTTGGCATTAT	SF3B6	0.048398	0.284083	0.231887
GGCTGACGAGAGCCGGGAGGCG	mRNA_SKP1_73_GGCTGACGAGAGCCGGGAGGCG	SKP1	-0.19835	0.348086	0.170751
ACCAGATTCTGTAAAGCAGCCA	mRNA_KPNB1_29_ACCAGATTCTGTAAAGCAGCCA	KPNB1	-1.3465	0.7062	0.978514
AGAAAGATCCCAACGATAAAAA	lncRNA_NEAT1_31_AGAAAGATCCCAACGATAAAAA	NEAT1	-0.093005	0.16389	0.0749136
CTCGTTGTCTGACATGACACCC	mRNA_POLR2F_24_CTCGTTGTCTGACATGACACCC	POLR2F	-1.8086	0.69714	0.723196
TCCCATGCATGAACCAATAGAG	circRNA_chr7:128655032-128658211_7_TCCCATGCATGAACCAATAGAG	chr7:128655032-128658211	0.20887	0.44569	0.34463
CCGATTCTGTGGATATAGTTTT	mRNA_junction_EIF4A1_chr17_7578227_7578244_7578341_7578363_-_CCGATTCTGTGGATATAGTTTT	EIF4A1	0.080975	0.299298	0.144982
TATAGAAGTCGATTCCTTCATA	mRNA_HSPA8_18_TATAGAAGTCGATTCCTTCATA	HSPA8	-0.11041	0.195935	-
TTCATTTGATAGACTAATTAGA	mRNA_PHB_33_TTCATTTGATAGACTAATTAGA	PHB	0.78993	0.149347	0.10196
TGGCTTCGTCAGTATAGTTCTT	mRNA_PSMA7_60_TGGCTTCGTCAGTATAGTTCTT	PSMA7	-0.20369	0.299202	0.230597
AGTGCATCAAAACTGACAGCAG	lncRNA_NUTM2A-AS1_1_AGTGCATCAAAACTGACAGCAG	NUTM2A-AS1	0.15806	0.932248	0.896111
CTCTGACATGCCAGGAAGCGGC	mRNA_U2AF2_10_CTCTGACATGCCAGGAAGCGGC	U2AF2	0.37151	0.759898	0.608817
ATAACGAAAAATAAAATCCACT	mRNA_HNRNPK_66_ATAACGAAAAATAAAATCCACT	HNRNPK	0.55668	0.275392	0.483253
TGACAGCAAACATTCCAGGGCA	lncRNA_PCAT6_42_TGACAGCAAACATTCCAGGGCA	PCAT6	0.84824	0.716734	0.650763
ATGCGTTGGATCGTAGAAGGCG	mRNA_junction_BUB3_chr10_123155101_123155112_123155657_123155679_-_ATGCGTTGGATCGTAGAAGGCG	BUB3	-0.32154	0.708265	0.301225
CCCGATGGACTATACCGAACCC	NonTarget_334_CCCGATGGACTATACCGAACCC	Non-Targeting	-0.44263	0.622282	-
AAACACCGAAGCTAAGCCACCC	lncRNA_ATP2A1-AS1_26_AAACACCGAAGCTAAGCCACCC	ATP2A1-AS1	-1.2296	0.749735	0.697396
ATACACTATATACACAGCACAG	lncRNA_NORAD_30_ATACACTATATACACAGCACAG	NORAD	-0.48062	0.777238	0.920761
ATGTCAGGCATCTTGTTGGACC	NonEssen_C16orf78_26_ATGTCAGGCATCTTGTTGGACC	C16orf78	0.047343	0.558659	-
AGCTCCTTCTTAATGGCCTGAA	mRNA_HNRNPC_55_AGCTCCTTCTTAATGGCCTGAA	HNRNPC	-0.041638	0.36767	0.53696
GCAAAAATATAAAATGTTAAAA	lncRNA_SNHG16_33_GCAAAAATATAAAATGTTAAAA	SNHG16	1.9285	0.126217	0.0613531
TCAAAATGGGTACTGCTCAGAG	lncRNA_NORAD_42_TCAAAATGGGTACTGCTCAGAG	NORAD	-3.0269	0.758664	0.586974
CTGTAAATAAAACACTTTATTT	lncRNA_ARRDC1-AS1_18_CTGTAAATAAAACACTTTATTT	ARRDC1-AS1	2.1724	0.113277	0.118003
AAAGAAAAAGAATTCTAAGAAT	NonEssen_BMP15_3_AAAGAAAAAGAATTCTAAGAAT	BMP15	2.0408	0.140965	-
CCCTTTCAGAATAGTTCCAGGC	lncRNA_LINC01234_2_CCCTTTCAGAATAGTTCCAGGC	LINC01234	1.547	0.764119	0.614446
GTGGGCCAAGAAGTTGTAGGGC	mRNA_FARSA_3_GTGGGCCAAGAAGTTGTAGGGC	FARSA	-1.3044	0.600739	0.211208
CGAAACCTCCTAACTGAGAGCG	NonTarget_373_CGAAACCTCCTAACTGAGAGCG	Non-Targeting	0.067948	0.780581	-
GATACTCAATATGCGCTCGGGG	mRNA_junction_HNRNPK_chr9_83974579_83974589_83975461_83975483_+_GATACTCAATATGCGCTCGGGG	HNRNPK	-3.0105	0.697353	0.510053
TATGTAAGACATCAGCAGGCAG	mRNA_GNB1L_23_TATGTAAGACATCAGCAGGCAG	GNB1L	-0.73183	0.850731	0.961018
CGTTAAGACTAGCTCGGTTTCG	NonTarget_458_CGTTAAGACTAGCTCGGTTTCG	Non-Targeting	-1.1001	0.615885	-
ACAGCCAAGGACAGAGACCGTT	NonEssen_ADAM18_2_ACAGCCAAGGACAGAGACCGTT	ADAM18	-0.29852	0.580677	-
AAGCACTTCAATAGACACAGCG	lncRNA_SNHG19_21_AAGCACTTCAATAGACACAGCG	SNHG19	0.64542	0.80536	0.98509
TAAGAAATATTTATAAAGCAGG	lncRNA_AGAP2-AS1_21_TAAGAAATATTTATAAAGCAGG	AGAP2-AS1	3.5387	0.353714	0.909863
CTCTGTTAACTCCTGATCACTA	mRNA_junction_HAUS3_chr4_2232149_2232160_2236227_2236249_+_CTCTGTTAACTCCTGATCACTA	HAUS3	-0.21774	0.260416	0.337362
CCTCTCCACAAAGAGACTGCGC	mRNA_TARDBP_5_CCTCTCCACAAAGAGACTGCGC	TARDBP	-2.2092	0.794268	0.702059
TCATGGATAAGTACATTTTGTC	lncRNA_MAGI2-AS3_41_TCATGGATAAGTACATTTTGTC	MAGI2-AS3	0.36256	0.230765	0.167312
TGTTCACAAAAATAACCCACAG	mRNA_HNRNPC_29_TGTTCACAAAAATAACCCACAG	HNRNPC	-3.0451	0.624547	0.899769
GGTGGACAAGTCATAATGGTGG	lncRNA_UCA1_1_GGTGGACAAGTCATAATGGTGG	UCA1	-1.4334	0.604622	0.381762
AAGTGTCAGCAACTGCACAAAC	NonEssen_CEACAM7_15_AAGTGTCAGCAACTGCACAAAC	CEACAM7	0.047464	0.566077	-
AGCATGTCCGTATAGAAGACCA	lncRNA_UCA1_27_AGCATGTCCGTATAGAAGACCA	UCA1	-0.38661	0.618914	0.844813
ATTGGCCACACATCCTCGCCTC	lncRNA_FOXD3-AS1_6_ATTGGCCACACATCCTCGCCTC	FOXD3-AS1	-0.38053	0.712345	0.593465
CTGACTTCTTCTCCACACCAAG	mRNA_PSMA7_79_CTGACTTCTTCTCCACACCAAG	PSMA7	-0.74714	0.554533	0.637873
AGTATAAATCAAGCATCTGGGC	mRNA_HAUS3_5_AGTATAAATCAAGCATCTGGGC	HAUS3	0.11233	0.695001	0.615952
CCACATCAGGCTGGCTGGCCAG	mRNA_TPI1_65_CCACATCAGGCTGGCTGGCCAG	TPI1	-1.5021	0.795316	0.348047
TGAGAAATTATCTAATAAAAAT	mRNA_HNRNPK_31_TGAGAAATTATCTAATAAAAAT	HNRNPK	3.4517	0.126955	0.070851
CCTCAATCAGACACTGTAGCAG	mRNA_KPNB1_48_CCTCAATCAGACACTGTAGCAG	KPNB1	0.2027	0.904169	0.705297
CCCAGCATCTTCTGCAAATATT	lncRNA_FOXD3-AS1_38_CCCAGCATCTTCTGCAAATATT	FOXD3-AS1	-0.98521	0.251852	0.103907
ATTCGCGCCAAGTACGAGCAGC	lncRNA_AGAP2-AS1_42_ATTCGCGCCAAGTACGAGCAGC	AGAP2-AS1	-0.4542	0.849331	0.525604
AGGCGGGACATTGCACTGCAAA	NonEssen_ATOH1_4_AGGCGGGACATTGCACTGCAAA	ATOH1	-0.45034	0.279466	-
AGATCACCATATGAGCCACGAC	mRNA_HNRNPK_21_AGATCACCATATGAGCCACGAC	HNRNPK	-3.416	0.791296	1
AGAGGCCGGGCCATGGTCTCCT	NonEssen_CST4_40_AGAGGCCGGGCCATGGTCTCCT	CST4	-1.1937	0.404914	-
TGGCTCCGCAGTCTTTGATCAT	mRNA_TPI1_56_TGGCTCCGCAGTCTTTGATCAT	TPI1	-0.6811	0.283758	0.239766
CCAGGTAGATGTGGTGGTCACT	mRNA_ALDOA_93_CCAGGTAGATGTGGTGGTCACT	ALDOA	-0.88418	0.601303	0.51095
TCACTGGTCCATTACTTTCCTT	mRNA_junction_SOD1_chr21_31659837_31659841_31663789_31663811_-_TCACTGGTCCATTACTTTCCTT	SOD1	-0.73181	0.294683	0.323261
GTCTTGGTGGTTTGTGGGGGCA	NonEssen_BPIFB6_28_GTCTTGGTGGTTTGTGGGGGCA	BPIFB6	-0.12735	0.330315	-
GCTGTACATAAGTCCCCTATTA	mRNA_junction_KPNB1_chr17_47680126_47680134_47680507_47680529_-_GCTGTACATAAGTCCCCTATTA	KPNB1	1.6054	0.201759	0.382732
CAAGCAAATAACAGAGTAGGGG	mRNA_CCT5_44_CAAGCAAATAACAGAGTAGGGG	CCT5	0.14315	0.6943	0.662892
CGAGAGTATTTGTCATCTGGGG	mRNA_NOP10_2_CGAGAGTATTTGTCATCTGGGG	NOP10	-1.4538	0.580208	-
TACCTCTGTGATAAACAATGAA	mRNA_junction_WDHD1_chr14_54984840_54984860_54987145_54987167_+_TACCTCTGTGATAAACAATGAA	WDHD1	0.53613	0.170354	0.172312
ATCTCTTGTCGGAAGAGATATT	NonEssen_ACTL7A_15_ATCTCTTGTCGGAAGAGATATT	ACTL7A	0.72898	0.205376	-
TGCAAAACTTCTTAAGCCACCA	lncRNA_FGD5-AS1_23_TGCAAAACTTCTTAAGCCACCA	FGD5-AS1	0.46556	0.658676	0.947935
GCCAATTTCACCTCTTCGTGGG	mRNA_NKAP_10_GCCAATTTCACCTCTTCGTGGG	NKAP	-0.43011	0.551878	-
GCCCCTTGGCCAGCAGACTGGA	circRNA_chr17:20107645-20109225_17_GCCCCTTGGCCAGCAGACTGGA	chr17:20107645-20109225	-6.45	0.628885	0.261104
TGTTGAAGAAATAAAATAAAAA	mRNA_SPATA5_16_TGTTGAAGAAATAAAATAAAAA	SPATA5	-0.47073	0.113397	-
AGGGTCAGTCTGTCCTTTTTAG	NonTarget_156_AGGGTCAGTCTGTCCTTTTTAG	Non-Targeting	0.43891	0.208524	-
CGGGCCTATAACACCATCGACG	NonTarget_431_CGGGCCTATAACACCATCGACG	Non-Targeting	-0.32138	0.720875	-
GGCTCCAGCTCCAGCACTTTCT	NonEssen_AIPL1_24_GGCTCCAGCTCCAGCACTTTCT	AIPL1	-0.49166	0.36802	-
TGACCGACGTCCCATTTCTTCT	circRNA_chr3:157839891-157841780_4_TGACCGACGTCCCATTTCTTCT	chr3:157839891-157841780	-1.1677	0.259358	0.180331
TGTTTCTTTACTATTCCTCGTG	circRNA_chr7:99621041-99621930_5_TGTTTCTTTACTATTCCTCGTG	chr7:99621041-99621930	1.057	0.538585	0.517106
TCCCATAAAAGCTGATGCGTGG	mRNA_GNB1L_2_TCCCATAAAAGCTGATGCGTGG	GNB1L	-0.52848	0.898142	0.588692
CTAATTTGTCCGTTATATATAC	lncRNA_NORAD_49_CTAATTTGTCCGTTATATATAC	NORAD	0.58328	0.207394	0.123997
CAAATAAATCACAGTCAAAATA	mRNA_TPT1_36_CAAATAAATCACAGTCAAAATA	TPT1	0.70758	0.177644	0.0619136
CTGGCCTTCCTCTTCGGCATTC	mRNA_junction_POLR2F_chr22_37956828_37956842_37959345_37959367_-_CTGGCCTTCCTCTTCGGCATTC	POLR2F	0.012229	0.494598	0.43914
AATAAATATTGAAAGAAACGGC	mRNA_EEF2_21_AATAAATATTGAAAGAAACGGC	EEF2	0.32168	0.329057	0.933955
TGCATGGCGGATACAGTGAAAT	mRNA_junction_EIF4A1_chr17_7577686_7577706_7577826_7577848_-_TGCATGGCGGATACAGTGAAAT	EIF4A1	0.25315	0.223817	0.239355
GTACAAAACCACAAGGTATCTG	mRNA_SF3B6_25_GTACAAAACCACAAGGTATCTG	SF3B6	-1.0239	0.489852	0.776354
GGTTTCACAAAATGGAAGCAGG	NonEssen_CETN1_15_GGTTTCACAAAATGGAAGCAGG	CETN1	-1.4869	0.778278	-
AAAATATAAAATGTTAAAAAAA	lncRNA_SNHG16_20_AAAATATAAAATGTTAAAAAAA	SNHG16	0.59065	0.116824	-
CATGGCTCAGCCAGAGCGCAGG	NonEssen_ADAM18_6_CATGGCTCAGCCAGAGCGCAGG	ADAM18	-0.26335	0.730085	-
GAAGCGCTCGGGGAAGCCATCC	NonEssen_ACTL7B_9_GAAGCGCTCGGGGAAGCCATCC	ACTL7B	-0.55843	0.419468	-
TAAAGCTCCAGGTTCATCCCAT	mRNA_UBL5_27_TAAAGCTCCAGGTTCATCCCAT	UBL5	0.030354	0.590511	0.691441
GATGCGCAGCTTGGCACGGCCC	mRNA_CDC37_81_GATGCGCAGCTTGGCACGGCCC	CDC37	-0.15199	0.624216	0.283413
CCCTGGGGACGGGGGTGGCTCT	NonEssen_AIPL1_11_CCCTGGGGACGGGGGTGGCTCT	AIPL1	0.98885	0.178722	-
ACTGCATAGACTAGACCATCCG	mRNA_junction_FBL_chr19_39837823_39837843_39839034_39839056_+_ACTGCATAGACTAGACCATCCG	FBL	-1.6982	0.798465	0.918802
CTTCATTCACCATGAGTTCCAC	NonEssen_C10orf53_36_CTTCATTCACCATGAGTTCCAC	C10orf53	0.29223	0.672392	-
TTGTTGAAGAAATAAAATAAAA	mRNA_SPATA5_17_TTGTTGAAGAAATAAAATAAAA	SPATA5	0.25588	0.103364	-
CCAAGCAGTTTCCAAATGGTTA	mRNA_KPNB1_53_CCAAGCAGTTTCCAAATGGTTA	KPNB1	0.27442	0.340222	0.144755
CGGGTCTCCAAAGATCGCTTCG	NonTarget_433_CGGGTCTCCAAAGATCGCTTCG	Non-Targeting	-0.22107	0.562589	-
CCCACCGGGCGGCCCGCACTGC	mRNA_WDR25_59_CCCACCGGGCGGCCCGCACTGC	WDR25	1.6747	0.458983	0.262349
ATCCAAAGCACAGATCTTCCGC	mRNA_PSMA7_39_ATCCAAAGCACAGATCTTCCGC	PSMA7	-0.81755	0.816097	0.687378
TCGTGATTTTCGGTGTCTGTCA	lncRNA_CYTOR_8_TCGTGATTTTCGGTGTCTGTCA	CYTOR	0.5919	0.666825	0.500744
AGCGTTTGCCCACGGTGGAGGA	NonEssen_ACTL7B_33_AGCGTTTGCCCACGGTGGAGGA	ACTL7B	-0.42268	0.340157	-
TTAAGATTACAGTGTTTAATGT	mRNA_SOD1_54_TTAAGATTACAGTGTTTAATGT	SOD1	0.76296	0.237318	0.151999
CAGGCAGGCCCCACCAGGCTGT	NonEssen_CABP2_30_CAGGCAGGCCCCACCAGGCTGT	CABP2	1.5292	0.397411	-
ATGAGCCACCTCTGAAACTCGG	NonEssen_BANF2_22_ATGAGCCACCTCTGAAACTCGG	BANF2	0.34651	0.754705	-
TCTTCCACGTGATACAGGAGCT	mRNA_junction_RBMX_chrX_136875582_136875585_136879016_136879038_+_TCTTCCACGTGATACAGGAGCT	RBMX	0.85966	0.593583	0.58412
TTCCACCTGGAGCAGTGCTTAT	NonEssen_CELA3A_30_TTCCACCTGGAGCAGTGCTTAT	CELA3A	0.84977	0.377024	-
CCCCTTCAGATATCCTGTTCGC	mRNA_junction_RBM8A_chr1_145926157_145926177_145926481_145926503_+_CCCCTTCAGATATCCTGTTCGC	RBM8A	0.15626	0.72116	0.509425
CCCAGTCAGCCCGCGGAGGTGC	mRNA_PHB_79_CCCAGTCAGCCCGCGGAGGTGC	PHB	-5.5398	0.62097	0.29078
TGTTATCTTGTTGATCCAGAAC	circRNA_chr9:138773478-138774924_15_TGTTATCTTGTTGATCCAGAAC	chr9:138773478-138774924	0.24572	0.451114	0.45578
ACAAGAAGGCAATGTCCAAGGA	NonEssen_BMP15_24_ACAAGAAGGCAATGTCCAAGGA	BMP15	-0.22962	0.66413	-
GGCGGGAGCTGCAGTCGGCCTG	mRNA_junction_GNB1L_chr22_19802212_19802216_19806658_19806680_+_GGCGGGAGCTGCAGTCGGCCTG	GNB1L	1.2395	0.375377	0.186626
CTCTCTCCTACCTGTCCACCCT	NonTarget_485_CTCTCTCCTACCTGTCCACCCT	Non-Targeting	-0.98585	0.662255	-
GGGGGACACGTCGATATCCTTA	NonEssen_CYP2A13_31_GGGGGACACGTCGATATCCTTA	CYP2A13	-0.48233	0.287668	-
AATCGACTCGAACTTCGTGTAA	NonTarget_46_AATCGACTCGAACTTCGTGTAA	Non-Targeting	-1.7418	0.305965	-
GTCATAGCTGCTGACCCACGCA	NonEssen_CRNN_30_GTCATAGCTGCTGACCCACGCA	CRNN	-0.047434	0.739207	-
ACAAGAAGAGTTTAGCGCCAAA	lncRNA_NEAT1_23_ACAAGAAGAGTTTAGCGCCAAA	NEAT1	0.52407	0.542168	1
TTTTGCGCCATCATCGCTGTCA	NonEssen_ATOH1_21_TTTTGCGCCATCATCGCTGTCA	ATOH1	-1.8512	0.706351	-
GTATAGAAGTCGATTCCTTCAT	mRNA_HSPA8_13_GTATAGAAGTCGATTCCTTCAT	HSPA8	-0.72161	0.262228	-
CCAGTACTGAGCCAGGACGGGG	lncRNA_LINC00667_57_CCAGTACTGAGCCAGGACGGGG	LINC00667	-0.17502	0.496477	0.181442
AGGCAGGCCTGGGGGACCGTGC	mRNA_GNB1L_54_AGGCAGGCCTGGGGGACCGTGC	GNB1L	0.04023	0.299317	0.174459
TTTTCACTTTGTTATTGTTTTT	circRNA_chr14:97299803-97327072_15_TTTTCACTTTGTTATTGTTTTT	chr14:97299803-97327072	0.11598	0.297679	-
GGAATACAAAAGTTGCCAGCAA	lncRNA_FGD5-AS1_27_GGAATACAAAAGTTGCCAGCAA	FGD5-AS1	0.97446	0.702853	0.915504
AAGGCAAACTACTGTCAAGGGA	mRNA_SKP1_2_AAGGCAAACTACTGTCAAGGGA	SKP1	0.79097	0.772333	-
TGTGTCAGGCAGGAAGCCACAC	circRNA_chr10:126631025-126631876_5_TGTGTCAGGCAGGAAGCCACAC	chr10:126631025-126631876	0.35187	0.497875	0.279424
CCTTAAATATTACTTTACAAAA	lncRNA_SNHG8_46_CCTTAAATATTACTTTACAAAA	SNHG8	1.2186	0.167987	0.106936
CCACGGGCCTGGGAAGGGGAAG	mRNA_AP2S1_19_CCACGGGCCTGGGAAGGGGAAG	AP2S1	0.62708	0.27262	-
AGCCCAGCACACATTTGAAGCC	mRNA_junction_KPNB1_chr17_47669849_47669869_47670701_47670723_-_AGCCCAGCACACATTTGAAGCC	KPNB1	-0.3413	0.724051	0.525731
CTGATTTTGTTTATTTCTTCAA	lncRNA_LINC00221_56_CTGATTTTGTTTATTTCTTCAA	LINC00221	-0.19115	0.232199	0.223031
TTACAAACAAGCATCTATCCCA	mRNA_UBL5_26_TTACAAACAAGCATCTATCCCA	UBL5	0.034868	0.686494	0.727023
AGGCAGTTGCCTTCCGCGTGGG	mRNA_SRSF2_75_AGGCAGTTGCCTTCCGCGTGGG	SRSF2	0.49288	0.495968	0.192277
TAAGATCTTGAAATCAAAATTA	mRNA_WDHD1_17_TAAGATCTTGAAATCAAAATTA	WDHD1	1.0721	0.125075	-
GGAGCCACCCTGTGGTTCATAA	mRNA_junction_HNRNPK_chr9_83970898_83970912_83971272_83971294_+_GGAGCCACCCTGTGGTTCATAA	HNRNPK	0.22904	0.223254	0.205028
AAGGCTGTTGGCCAGGGCTCGC	mRNA_junction_ALDOA_chr16_30070019_30070029_30070116_30070138_-_AAGGCTGTTGGCCAGGGCTCGC	ALDOA	-1.9667	0.51594	0.230754
TCAAATAGCCTAGTGAGAGTCA	mRNA_junction_LSM11_chr5_157754073_157754087_157754853_157754875_-_TCAAATAGCCTAGTGAGAGTCA	LSM11	-0.1072	0.649638	0.715962
ACATACCCCCCTGGTTCAGAAC	NonTarget_62_ACATACCCCCCTGGTTCAGAAC	Non-Targeting	1.0057	0.525122	-
GCTGCCATTCCAGTTGCTGCCG	mRNA_U2AF2_7_GCTGCCATTCCAGTTGCTGCCG	U2AF2	-3.3545	0.87204	0.586935
CTTCTCATCACCTTGCCAGTCC	mRNA_junction_WDR25_chr14_100484112_100484124_100525869_100525891_-_CTTCTCATCACCTTGCCAGTCC	WDR25	-0.5173	0.78522	0.590874
CAGGATTTTTCAGAGAGAAAAA	mRNA_RPS23_16_CAGGATTTTTCAGAGAGAAAAA	RPS23	1.804	0.138144	-
ATCTATAATGATTCCTCCTCAG	mRNA_junction_HAUS3_chr4_2241076_2241093_2242050_2242072_+_ATCTATAATGATTCCTCCTCAG	HAUS3	0.37457	0.606069	0.664227
CCATTGGAGCCTTCCATAGCCA	NonEssen_BARHL1_5_CCATTGGAGCCTTCCATAGCCA	BARHL1	-0.65381	0.546066	-
CCAGCATCCACATTATATAAGG	mRNA_junction_PHB_chr17_49411829_49411839_49413176_49413198_+_CCAGCATCCACATTATATAAGG	PHB	-0.31025	0.459485	0.181825
ACCATTACAGGGTGAAGATATA	mRNA_TPI1_38_ACCATTACAGGGTGAAGATATA	TPI1	-0.099655	0.209091	0.112578
TTGAGCACAAATGTATGCGAGC	mRNA_HAUS3_1_TTGAGCACAAATGTATGCGAGC	HAUS3	1.2211	0.930197	0.656213
GGTGTCGGGTCCGGGCAGCGGG	mRNA_PABPC1_40_GGTGTCGGGTCCGGGCAGCGGG	PABPC1	-0.099109	0.318771	0.0364401
GGACACTCTGGTCCACCAACTG	NonEssen_BMP15_36_GGACACTCTGGTCCACCAACTG	BMP15	-0.5548	0.478679	-
ATTGAAGGCATGGTGTTCGGTG	mRNA_junction_SKP1_chr5_134174010_134174022_134176854_134176876_+_ATTGAAGGCATGGTGTTCGGTG	SKP1	-1.5687	0.633065	0.422639
ATTCGAAGAATGGTGATTGCAG	mRNA_TCP1_42_ATTCGAAGAATGGTGATTGCAG	TCP1	0.031479	0.751596	0.651845
GGCGCACAAACCAGAGAGGCGG	lncRNA_DANCR_1_GGCGCACAAACCAGAGAGGCGG	DANCR	1.041	0.725704	0.428838
AGAGATGGTGAGGAGAGATGAT	lncRNA_PCAT6_13_AGAGATGGTGAGGAGAGATGAT	PCAT6	-0.54882	0.313055	0.378041
GGTGCTGGAAGAGAGGGTACGC	mRNA_HSPA8_59_GGTGCTGGAAGAGAGGGTACGC	HSPA8	-2.0159	0.272259	0.327325
GTACATTTTGTCTTTTCTTCAT	lncRNA_MAGI2-AS3_39_GTACATTTTGTCTTTTCTTCAT	MAGI2-AS3	-0.91783	0.255538	0.206306
GGCAATGCGTTTAAGGTCCCTT	mRNA_TCP1_86_GGCAATGCGTTTAAGGTCCCTT	TCP1	-1.2293	0.466739	0.633473
CACAAAACTAGTATGACCGGAG	lncRNA_NEAT1_45_CACAAAACTAGTATGACCGGAG	NEAT1	0.38348	0.896539	0.771974
ATTACAAGCAAAGACATTTTAT	mRNA_PSMA7_32_ATTACAAGCAAAGACATTTTAT	PSMA7	0.9915	0.145669	0.105928
CATGTTCTCCTGTTGCATCTTT	mRNA_FBL_63_CATGTTCTCCTGTTGCATCTTT	FBL	-0.9863	0.392219	0.263536
TGTTGGTTTCACGGTCTTTCAT	mRNA_RBMX_49_TGTTGGTTTCACGGTCTTTCAT	RBMX	0.77463	0.333411	0.239257
GACAGGGTAAAGAGGTAAAATG	mRNA_NEDD8_16_GACAGGGTAAAGAGGTAAAATG	NEDD8	-0.83732	0.226875	-
GAGCTTTATGCCGAGAGGGATG	NonEssen_BPIFA1_21_GAGCTTTATGCCGAGAGGGATG	BPIFA1	-0.42083	0.472602	-
ACCACAATGTCCTGCACTCCAC	mRNA_PHB_46_ACCACAATGTCCTGCACTCCAC	PHB	-1.7511	0.855163	0.844229
TCACAGCCAGACCGTCAGGGGT	mRNA_U2AF2_69_TCACAGCCAGACCGTCAGGGGT	U2AF2	0.28594	0.541031	0.26642
GAATCTATAATGATTCCTCCTC	mRNA_junction_HAUS3_chr4_2241074_2241093_2242050_2242072_+_GAATCTATAATGATTCCTCCTC	HAUS3	-0.10608	0.585469	0.785863
CCTAAGGGGTACCACCATGGCC	NonTarget_354_CCTAAGGGGTACCACCATGGCC	Non-Targeting	0.39559	0.37045	-
CAATAAATAAAATATTGTTTAT	lncRNA_CD27-AS1_12_CAATAAATAAAATATTGTTTAT	CD27-AS1	2.4947	0.105593	-
ACAAGCATAATCAATCGCCACG	mRNA_NOP10_24_ACAAGCATAATCAATCGCCACG	NOP10	-0.91439	0.845219	0.970129
CAGCCACCACCGTCCAGCAAGG	lncRNA_LINC00339_43_CAGCCACCACCGTCCAGCAAGG	LINC00339	-0.74428	0.813103	0.575593
CTGCCATTCCAGTTGCTGCCGG	mRNA_U2AF2_41_CTGCCATTCCAGTTGCTGCCGG	U2AF2	-1.1672	0.869055	0.643284
TTATTCCTAAGCAGTTAAAATG	mRNA_TCP1_35_TTATTCCTAAGCAGTTAAAATG	TCP1	0.57475	0.234398	0.0710091
CGGTGAGCCACACGAAGGAACG	NonTarget_436_CGGTGAGCCACACGAAGGAACG	Non-Targeting	-0.43607	0.529442	-
CAACTCACTACCTTTCTTTATT	lncRNA_SNHG19_32_CAACTCACTACCTTTCTTTATT	SNHG19	-0.16674	0.170974	0.130118
TTCCATATAAACATGAAAATTA	mRNA_CCT5_39_TTCCATATAAACATGAAAATTA	CCT5	0.99779	0.149806	0.0607853
AAACCCAAATTCGTCTTCCATG	mRNA_junction_NDUFAB1_chr16_23582370_23582375_23585335_23585357_+_AAACCCAAATTCGTCTTCCATG	NDUFAB1	-0.033121	0.521413	0.610837
TCCTCTCCACAAAGAGACTGCG	mRNA_TARDBP_42_TCCTCTCCACAAAGAGACTGCG	TARDBP	-2.896	0.766833	0.591913
AAAAAAAAAGAGAATAACCTTA	mRNA_EIF2S3_11_AAAAAAAAAGAGAATAACCTTA	EIF2S3	-0.70176	0.14144	-
CCATATAAACATGAAAATTAGG	mRNA_CCT5_37_CCATATAAACATGAAAATTAGG	CCT5	-0.69094	0.237524	0.0636896
AAGGCCACTGCACTCTAGCTTG	lncRNA_GAS5_41_AAGGCCACTGCACTCTAGCTTG	GAS5	-3.8387	0.60181	0.477585
TGAGGCTACCGCCACACGTGTG	NonEssen_CELA3A_9_TGAGGCTACCGCCACACGTGTG	CELA3A	-0.93934	0.531223	-
TTTAGTTGTTGTAAAGGCCCCT	circRNA_chr17:20107645-20109225_1_TTTAGTTGTTGTAAAGGCCCCT	chr17:20107645-20109225	0.96517	0.495295	0.723296
AAGACCTGTGGGACTCAAGGGC	NonEssen_BPIFA1_9_AAGACCTGTGGGACTCAAGGGC	BPIFA1	0.85365	0.425721	-
GCCGTAAGCAATAGCAGCAGCA	mRNA_HSPA8_40_GCCGTAAGCAATAGCAGCAGCA	HSPA8	-3.1505	0.869784	0.89179
GGGACACCAGCTCAACCAAAAA	NonEssen_ATOH1_3_GGGACACCAGCTCAACCAAAAA	ATOH1	0.23495	0.296881	-
AGTCTGACTTGTCCACCTGGGC	mRNA_junction_KPNB1_chr17_47678173_47678189_47678307_47678329_-_AGTCTGACTTGTCCACCTGGGC	KPNB1	-2.2546	0.541596	0.28094
CCTTATGAACAGAGCAGCCCAC	mRNA_HNRNPC_21_CCTTATGAACAGAGCAGCCCAC	HNRNPC	-0.17729	0.777448	0.967454
TCGGCGGTGAGGCCTGCAAAGG	mRNA_junction_PSMA7_chr20_62139895_62139905_62140817_62140839_+_TCGGCGGTGAGGCCTGCAAAGG	PSMA7	0.56907	0.308307	0.214091
CATACTGACATAGACAGTATAA	mRNA_PSMD6_16_CATACTGACATAGACAGTATAA	PSMD6	0.67297	0.152261	-
GAGTAAAACACATACAATTTAA	mRNA_NDUFAB1_16_GAGTAAAACACATACAATTTAA	NDUFAB1	0.46993	0.124052	0.0965846
AACCTATTATATGAGGGCTGCT	NonEssen_CLRN1_12_AACCTATTATATGAGGGCTGCT	CLRN1	0.13314	0.543425	-
AGCGGGCGTCTGTAGTACTCAT	NonEssen_CST4_20_AGCGGGCGTCTGTAGTACTCAT	CST4	0.14258	0.540509	-
GAGAAATTATCTAATAAAAATA	mRNA_HNRNPK_32_GAGAAATTATCTAATAAAAATA	HNRNPK	2.3993	0.125327	0.0702793
TTGGAAGAGGTGGCCGTCGGGC	mRNA_PSMA7_66_TTGGAAGAGGTGGCCGTCGGGC	PSMA7	1.7296	0.44976	0.129188
CCCAGGGATCCCCTTGGGGGCC	lncRNA_HCP5_43_CCCAGGGATCCCCTTGGGGGCC	HCP5	0.56725	0.221819	0.189648
GGGCCTGGAAGCAGGTGGCGGT	mRNA_CDC37_36_GGGCCTGGAAGCAGGTGGCGGT	CDC37	0.3841	0.325139	0.117864
TCCCAGGGTCTATAAAACATTA	mRNA_PABPC1_17_TCCCAGGGTCTATAAAACATTA	PABPC1	1.1282	0.163688	-
TGCCCTGTTGGCATTATAGTAC	mRNA_junction_SF3B6_chr2_24067831_24067851_24068320_24068342_+_TGCCCTGTTGGCATTATAGTAC	SF3B6	0.19303	0.264598	0.170361
ATAACTCACTGTATCCACAACC	lncRNA_SLX1A-SULT1A3_29_ATAACTCACTGTATCCACAACC	SLX1A-SULT1A3	-0.71794	0.655857	0.782178
AATGGAATTCAGTTCAAGGGAG	lncRNA_LINC00504_46_AATGGAATTCAGTTCAAGGGAG	LINC00504	0.27034	0.688971	0.627302
GTCATGTCCACATGTGCTCAAC	lncRNA_LINC00221_70_GTCATGTCCACATGTGCTCAAC	LINC00221	-0.20453	0.544036	0.639207
GGATGTAGGCTTCTTCGAGATA	NonEssen_BPIFB6_39_GGATGTAGGCTTCTTCGAGATA	BPIFB6	1.492	0.255044	-
ACACAAATCATATTTTATTTTA	lncRNA_SLX1A-SULT1A3_18_ACACAAATCATATTTTATTTTA	SLX1A-SULT1A3	2.0067	0.16422	0.125088
AGAACTGAGGCAGCTGCACTTC	lncRNA_DANCR_64_AGAACTGAGGCAGCTGCACTTC	DANCR	-1.1962	0.506272	0.737274
GGAACGAAAAGAGGTTTAAGTG	lncRNA_LINC00504_59_GGAACGAAAAGAGGTTTAAGTG	LINC00504	-0.74596	0.326235	0.197109
AGCAGGAGGGTCGCGAGGCCCG	lncRNA_DANCR_34_AGCAGGAGGGTCGCGAGGCCCG	DANCR	-0.52342	0.329164	0.143214
CTGATTTTTCTCCTGTCCCACT	NonEssen_BSND_26_CTGATTTTTCTCCTGTCCCACT	BSND	-0.1698	0.568561	-
TGATGACTATCCTTGCATCGGC	mRNA_PSMA7_8_TGATGACTATCCTTGCATCGGC	PSMA7	-2.8866	0.747537	0.647234
GTCCTGATAACTTCCAGGATAT	lncRNA_SNHG8_12_GTCCTGATAACTTCCAGGATAT	SNHG8	-5.1788	0.235884	0.25812
AGAGCCTCTCAAAGACAATAAT	NonEssen_CLDN17_31_AGAGCCTCTCAAAGACAATAAT	CLDN17	-0.6955	0.161083	-
CAGTATTTTGTGACAACCACTC	mRNA_U2AF2_29_CAGTATTTTGTGACAACCACTC	U2AF2	0.22424	0.498308	0.814563
CCCCTATGCAGACTACAATTCC	NonTarget_333_CCCCTATGCAGACTACAATTCC	Non-Targeting	-0.49967	0.467288	-
GCTTTACAAGCTGACAGATCGG	mRNA_NOP56_43_GCTTTACAAGCTGACAGATCGG	NOP56	-0.88097	0.763734	0.607819
TGTGAATAGTGTGGCAAGAGGC	lncRNA_LINC00221_47_TGTGAATAGTGTGGCAAGAGGC	LINC00221	-0.71455	0.65781	0.5526
TCCCACACCAACACTCTGCGGC	mRNA_BUB3_9_TCCCACACCAACACTCTGCGGC	BUB3	0.37647	0.838964	0.557626
TTCAATACGTAAAGAACACGGT	mRNA_NDUFAB1_23_TTCAATACGTAAAGAACACGGT	NDUFAB1	-1.4447	0.452416	0.839383
TCCATCAGAATCACTCTGTCAG	mRNA_NDUFAB1_41_TCCATCAGAATCACTCTGTCAG	NDUFAB1	-1.8138	0.803813	0.646417
TCCCGGCCCTGACTGAGGAGCT	mRNA_junction_GNB1L_chr22_19812436_19812447_19820597_19820619_+_TCCCGGCCCTGACTGAGGAGCT	GNB1L	0.96503	0.502873	0.209592
CAGCGGCCCTCTTTGGTATTCA	lncRNA_BBOX1-AS1_43_CAGCGGCCCTCTTTGGTATTCA	BBOX1-AS1	0.049341	0.323767	0.3322
GCATCAAAAACTGTGTTGGTGG	mRNA_junction_HSPA8_chr11_123060779_123060798_123061119_123061141_+_GCATCAAAAACTGTGTTGGTGG	HSPA8	-0.73369	0.854249	0.579306
ATAGTCCACCACGGGCAGCCGG	NonEssen_CELA3A_28_ATAGTCCACCACGGGCAGCCGG	CELA3A	-0.42354	0.71255	-
GCGGTAGAAGCGCCGGTTCTCC	mRNA_ALDOA_80_GCGGTAGAAGCGCCGGTTCTCC	ALDOA	-1.8621	0.455936	0.282651
CATCCTTAAAGAAAATCATATA	mRNA_TPT1_39_CATCCTTAAAGAAAATCATATA	TPT1	1.2129	0.136508	0.0383832
AAACACACATTTATTGGGCATC	mRNA_WDR25_24_AAACACACATTTATTGGGCATC	WDR25	0.19543	0.565619	0.816431
CTTGCGGCAGTTGACAGCACGA	mRNA_UBA52_45_CTTGCGGCAGTTGACAGCACGA	UBA52	-3.7521	0.676687	0.594387
AATGAGTTACTGGTGGGGTTAC	lncRNA_LINC00339_72_AATGAGTTACTGGTGGGGTTAC	LINC00339	0.92173	0.556335	0.507939
CTTCATGGATAAGTACATTTTG	lncRNA_MAGI2-AS3_29_CTTCATGGATAAGTACATTTTG	MAGI2-AS3	-1.5588	0.31602	0.152891
GACGCGCCTCAGCGTGTCGGGC	mRNA_SRSF2_73_GACGCGCCTCAGCGTGTCGGGC	SRSF2	-0.28685	0.478793	0.161743
CTGTAAGCCAGGGGACAATTAT	lncRNA_FGD5-AS1_45_CTGTAAGCCAGGGGACAATTAT	FGD5-AS1	1.2144	0.196494	0.13293
CTCCTCTCCTTCTCCCCCAGCT	mRNA_FARSA_94_CTCCTCTCCTTCTCCCCCAGCT	FARSA	-0.1498	0.476372	0.552726
ATCTCTATACTGTCACTCGCAT	NonTarget_214_ATCTCTATACTGTCACTCGCAT	Non-Targeting	-0.33666	0.766539	-
GCGCAGGATTGGCAAGAAAATA	mRNA_MCM7_19_GCGCAGGATTGGCAAGAAAATA	MCM7	0.21928	0.143838	-
CCTACGCCTAGGTTGTAAAGAT	mRNA_RPS23_53_CCTACGCCTAGGTTGTAAAGAT	RPS23	0.09795	0.246978	0.134174
GCGCCGCGCCGGGGTCCAGGTT	NonEssen_BARHL1_22_GCGCCGCGCCGGGGTCCAGGTT	BARHL1	1.367	0.263409	-
CACTTTCCGATTTAGATAAAAT	mRNA_NPAT_37_CACTTTCCGATTTAGATAAAAT	NPAT	2.6791	0.188029	0.051801
GCTGCCAACATCAATCCACACT	mRNA_UQCRC1_86_GCTGCCAACATCAATCCACACT	UQCRC1	0.11374	0.646615	0.712053
TCACTACCTTTCTTTATTGCTA	lncRNA_SNHG19_41_TCACTACCTTTCTTTATTGCTA	SNHG19	-0.92914	0.257343	0.188302
GTGGGAATCCACTGGGAGCTTC	NonEssen_DEFB123_40_GTGGGAATCCACTGGGAGCTTC	DEFB123	3.3277	0.521814	-
CAACCAACAGTTACTGCTGGAG	lncRNA_LINC00221_9_CAACCAACAGTTACTGCTGGAG	LINC00221	0.29387	0.768619	0.46871
ATCAAAAGTGATATTCCCACTG	mRNA_RPL12_26_ATCAAAAGTGATATTCCCACTG	RPL12	-3.0837	0.62011	0.799158
GTTCATGTAAATTCATCTAAAG	circRNA_chr7:155465560-155473602_16_GTTCATGTAAATTCATCTAAAG	chr7:155465560-155473602	0.54642	0.190666	0.174926
TTCCTCTTCCCAAATATGTTAG	circRNA_chr1:117944807-117948267_11_TTCCTCTTCCCAAATATGTTAG	chr1:117944807-117948267	1.4166	0.301235	0.137143
AATACAATTGACTTGCTGCTGC	mRNA_SKP1_48_AATACAATTGACTTGCTGCTGC	SKP1	-2.5381	0.784453	0.769796
TGTTCCTTTGGATGGAATACTT	lncRNA_SNHG16_14_TGTTCCTTTGGATGGAATACTT	SNHG16	1.0037	0.197472	0.26449
GGGTTGACAGAATAGTTGCTCC	mRNA_junction_TCP1_chr6_159780561_159780566_159780934_159780956_+_GGGTTGACAGAATAGTTGCTCC	TCP1	-1.8924	0.514352	0.483549
AGCACGTAATGTCCGTGGATAG	NonTarget_125_AGCACGTAATGTCCGTGGATAG	Non-Targeting	-0.93907	0.62917	-
CCGGCAAGAAACTATACTTGCC	NonTarget_346_CCGGCAAGAAACTATACTTGCC	Non-Targeting	0.50743	0.749628	-
TGGTGGCCCACTGGAAGCCGGC	mRNA_EEF2_70_TGGTGGCCCACTGGAAGCCGGC	EEF2	1.4002	0.551574	0.167114
TATTCAGATAAAGACACCACAC	mRNA_NOP56_22_TATTCAGATAAAGACACCACAC	NOP56	-0.28671	0.478815	0.917835
CTGCTTGAATAGCTGTCTTTAG	mRNA_junction_RBMX_chrX_136875371_136875383_136875470_136875492_+_CTGCTTGAATAGCTGTCTTTAG	RBMX	-0.73819	0.29077	0.171676
GGTGATGTAGCAGGGTGTCTCG	NonEssen_CELA3B_25_GGTGATGTAGCAGGGTGTCTCG	CELA3B	0.14706	0.486796	-
CTGACGTGTCTGAAATGAGTCT	NonTarget_489_CTGACGTGTCTGAAATGAGTCT	Non-Targeting	0.25287	0.432529	-
AGGCAACTCTCTGTGCCATCAC	lncRNA_CD27-AS1_78_AGGCAACTCTCTGTGCCATCAC	CD27-AS1	0.39359	0.756766	0.536956
TCGGGAAGAAACCTTTAAACGC	lncRNA_SNHG19_54_TCGGGAAGAAACCTTTAAACGC	SNHG19	0.9564	0.402457	0.246374
TTCCCTCCTCTCCTGATAGGTA	circRNA_chr1:117944807-117963271_17_TTCCCTCCTCTCCTGATAGGTA	chr1:117944807-117963271	-1.8505	0.346587	0.235552
GCTTCACTGGCTGTCACTTGGC	lncRNA_UGDH-AS1_6_GCTTCACTGGCTGTCACTTGGC	UGDH-AS1	-1.1473	0.771295	0.454473
AGGACAAAGCCTCTCAGCTCGC	lncRNA_SNHG16_42_AGGACAAAGCCTCTCAGCTCGC	SNHG16	-2.1349	0.768178	0.616555
AGCCGTAAGCAATAGCAGCAGC	mRNA_HSPA8_26_AGCCGTAAGCAATAGCAGCAGC	HSPA8	-4.4979	0.854558	0.947314
ATTAGGAGTAAAGACAAACTTA	mRNA_LSM11_15_ATTAGGAGTAAAGACAAACTTA	LSM11	0.56146	0.141757	-
CCCCGACTAGCAGGAGCAGCAG	mRNA_MCM7_69_CCCCGACTAGCAGGAGCAGCAG	MCM7	0.145	0.824898	0.299438
AATGGCACTAGTACAGCTGGAG	mRNA_EEF2_8_AATGGCACTAGTACAGCTGGAG	EEF2	-4.2436	0.838595	-
TGACAGCAAAACTACCTGGGTG	mRNA_junction_EIF4A1_chr17_7577157_7577165_7577343_7577365_-_TGACAGCAAAACTACCTGGGTG	EIF4A1	0.077244	0.614704	0.457244
CTAATTATAAAAAGATGACATC	mRNA_SKP1_79_CTAATTATAAAAAGATGACATC	SKP1	-0.60953	0.212796	0.569866
TGCAAATATTTCACTAATTATT	lncRNA_FOXD3-AS1_31_TGCAAATATTTCACTAATTATT	FOXD3-AS1	1.6717	0.184121	0.115659
AACTAACACCCAGTAGCCAGCA	mRNA_NEDD8_8_AACTAACACCCAGTAGCCAGCA	NEDD8	0.058561	0.82974	0.768713
ACACCGCCCTTGGATTTGATAA	mRNA_ALDOA_32_ACACCGCCCTTGGATTTGATAA	ALDOA	0.17693	0.191626	0.124885
CTTCTTCCCGCCCCAGGCCTTC	mRNA_ALDOA_85_CTTCTTCCCGCCCCAGGCCTTC	ALDOA	1.1666	0.431271	0.503394
GGTCTATAGCAGGGAATTATGG	mRNA_HAUS3_69_GGTCTATAGCAGGGAATTATGG	HAUS3	-2.6561	0.354778	0.164409
GGTCTTCAGAGTCACTTCAGCC	mRNA_junction_FARSA_chr19_12928837_12928847_12930222_12930244_+_GGTCTTCAGAGTCACTTCAGCC	FARSA	-0.17879	0.633678	0.618123
TGCCCAGCATCCACATTATATA	mRNA_junction_PHB_chr17_49411826_49411839_49413176_49413198_+_TGCCCAGCATCCACATTATATA	PHB	1.5465	0.181009	0.0918259
GTGCTGGAAGAGAGGGTACGCT	mRNA_HSPA8_56_GTGCTGGAAGAGAGGGTACGCT	HSPA8	-0.23877	0.270174	0.32246
GGGGACAGGTATCTCCGGTTAA	mRNA_junction_EIF4A1_chr17_7576674_7576692_7577055_7577077_-_GGGGACAGGTATCTCCGGTTAA	EIF4A1	0.13117	0.218996	0.220022
GGGCCGTCACAGGGGAGGGCAG	mRNA_EEF2_39_GGGCCGTCACAGGGGAGGGCAG	EEF2	-0.85172	0.303008	0.0219844
GACTTGTGAGGCCATACCTGTA	circRNA_chr11:33307958-33309057_4_GACTTGTGAGGCCATACCTGTA	chr11:33307958-33309057	0.12916	0.363451	0.338033
ATGCCTGAGGACATCCCTGGGG	lncRNA_LINC00339_64_ATGCCTGAGGACATCCCTGGGG	LINC00339	-1.9107	0.382043	0.120305
TTGTAACAATTGTACTTATATT	mRNA_KPNB1_52_TTGTAACAATTGTACTTATATT	KPNB1	-0.44801	0.198219	0.147151
CAAACAAGTATTTATTGAGCGC	mRNA_TUBB_29_CAAACAAGTATTTATTGAGCGC	TUBB	-1.1452	0.586014	0.87705
GTGGTGGGGGGGGGACCACAAA	mRNA_UQCRC1_18_GTGGTGGGGGGGGGACCACAAA	UQCRC1	-0.16278	0.164789	-
TCTGGAGAGTGTGTGTGGACAG	NonEssen_ANKRD60_21_TCTGGAGAGTGTGTGTGGACAG	ANKRD60	1.0788	0.696137	-
CATTACAGGGTGAAGATATAAA	mRNA_TPI1_35_CATTACAGGGTGAAGATATAAA	TPI1	1.0232	0.125006	0.120124
TCTGGGCACAGCCAGTGGGCGG	lncRNA_NORAD_57_TCTGGGCACAGCCAGTGGGCGG	NORAD	-2.8116	0.464594	0.174199
CTTTATGGGTGATGCCACCATG	mRNA_NOP10_71_CTTTATGGGTGATGCCACCATG	NOP10	0.15472	0.474272	0.611429
AGACGGCATCCTGTGTAACTGG	lncRNA_SNHG16_10_AGACGGCATCCTGTGTAACTGG	SNHG16	0.79234	0.778355	0.455039
ATAGAAAAACACACGTGCAACA	mRNA_FBL_79_ATAGAAAAACACACGTGCAACA	FBL	-2.7055	0.534939	0.779718
CTACCACAATGTCCTGCACTCC	mRNA_PHB_49_CTACCACAATGTCCTGCACTCC	PHB	-1.5695	0.848489	0.68514
TCCTCGAACACCAACCGCGGTC	mRNA_junction_PSMA7_chr20_62140936_62140944_62143207_62143229_+_TCCTCGAACACCAACCGCGGTC	PSMA7	0.13732	0.629616	0.536056
GGAAGTTTATTGTAGGACACTC	mRNA_PSMA7_29_GGAAGTTTATTGTAGGACACTC	PSMA7	0.14803	0.567517	0.802358
CCAGGCTACAATCAGTGATGGC	lncRNA_CD27-AS1_2_CCAGGCTACAATCAGTGATGGC	CD27-AS1	-1.0353	0.865033	0.52737
CGCGGTTGGCGGGAGTGCGGGT	lncRNA_HHLA3_34_CGCGGTTGGCGGGAGTGCGGGT	HHLA3	-0.33699	0.285644	0.104475
TTCTTCCCGCCCCAGGCCTTCA	mRNA_ALDOA_94_TTCTTCCCGCCCCAGGCCTTCA	ALDOA	0.22108	0.41965	0.49991
AGTGTCAGAGTCACTCTGAGGC	mRNA_SPATA5_6_AGTGTCAGAGTCACTCTGAGGC	SPATA5	0.77729	0.510712	0.240432
CCAACTCCAATAAGACCGCCTG	mRNA_junction_EIF2S3_chrX_24068093_24068108_24071557_24071579_-_CCAACTCCAATAAGACCGCCTG	EIF2S3	-2.3536	0.725247	0.826788
GGAGGTAGTGGGCCCGGGAGCG	NonEssen_ART1_17_GGAGGTAGTGGGCCCGGGAGCG	ART1	1.0469	0.255484	-
CTGGTCCAAGTCCACCATGAGC	mRNA_CTDP1_50_CTGGTCCAAGTCCACCATGAGC	CTDP1	-0.1979	0.661803	0.480122
ACAAGCTAACATGAGAGACAGA	lncRNA_LINC01234_29_ACAAGCTAACATGAGAGACAGA	LINC01234	-0.22074	0.604745	0.953409
GAGATTCCCCAGATCCTTACAA	NonEssen_CABP5_39_GAGATTCCCCAGATCCTTACAA	CABP5	-0.88448	0.251029	-
AGAACCCAGACGCCAGCGGTAG	NonTarget_113_AGAACCCAGACGCCAGCGGTAG	Non-Targeting	1.2142	0.633324	-
CTAAAAAGCCTGCGATGGTGTG	mRNA_junction_CTDP1_chr18_79704903_79704917_79710345_79710367_-_CTAAAAAGCCTGCGATGGTGTG	CTDP1	1.3062	0.745054	0.486851
ACGGTTATGGTCTCATGGGGAC	NonTarget_88_ACGGTTATGGTCTCATGGGGAC	Non-Targeting	-0.40451	0.398319	-
GTGCCTTCAGGATGAAGCTGTG	mRNA_DYNLRB1_29_GTGCCTTCAGGATGAAGCTGTG	DYNLRB1	-2.3099	0.515039	0.511167
TGGGCTCTGCTCATGCCAGGGC	lncRNA_ARRDC1-AS1_52_TGGGCTCTGCTCATGCCAGGGC	ARRDC1-AS1	0.70428	0.452386	0.216249
CGGCTATTGGCAACGACACGGC	lncRNA_AGAP2-AS1_45_CGGCTATTGGCAACGACACGGC	AGAP2-AS1	0.88678	0.685324	0.524438
AGCATGTATTTGTAGGAAGCAA	mRNA_BUB3_90_AGCATGTATTTGTAGGAAGCAA	BUB3	-0.10951	0.50913	0.732064
CATCCCAACCAACAGTTACTGC	lncRNA_LINC00221_48_CATCCCAACCAACAGTTACTGC	LINC00221	-1.4601	0.788515	0.559993
CATCAAACTGCATGTACCACTT	mRNA_AP2S1_71_CATCAAACTGCATGTACCACTT	AP2S1	-0.47258	0.626598	0.596382
TTCGTCCTGTTTAGTTAGTGTC	mRNA_junction_KPNB1_chr17_47665141_47665158_47668185_47668207_-_TTCGTCCTGTTTAGTTAGTGTC	KPNB1	-0.66747	0.686829	0.260044
ATAAGTCCATTGCCGGATGCTG	lncRNA_SNHG8_39_ATAAGTCCATTGCCGGATGCTG	SNHG8	-2.4559	0.735576	0.629433
AGCACTAACCGCCGGGGAGAAG	mRNA_PABPC1_89_AGCACTAACCGCCGGGGAGAAG	PABPC1	0.25483	0.494184	0.472228
AGGGAGTGAATTTCAGTGAGGT	NonEssen_CRYGB_18_AGGGAGTGAATTTCAGTGAGGT	CRYGB	2.0219	0.468088	-
TTATAGCATCTACAGTGTCTGG	mRNA_CCT5_42_TTATAGCATCTACAGTGTCTGG	CCT5	0.0079901	0.790757	0.627372
TCCACGACGTACTCAGCGCCAG	mRNA_GAPDH_28_TCCACGACGTACTCAGCGCCAG	GAPDH	-2.2757	0.84706	0.697723
TCTTCCCCAGACTGCTTCTGGG	NonEssen_DEFA5_31_TCTTCCCCAGACTGCTTCTGGG	DEFA5	-0.17088	0.53217	-
AGGCGCAACACCAGGTGCAGGG	mRNA_UBA52_7_AGGCGCAACACCAGGTGCAGGG	UBA52	-1.5694	0.545811	-
TCTGACTGGATGACTTTATAGA	circRNA_chr14:99924615-99932150_16_TCTGACTGGATGACTTTATAGA	chr14:99924615-99932150	0.78689	0.250591	0.146899
ACGGTGCTCCGTGCCTTCAGGA	mRNA_DYNLRB1_35_ACGGTGCTCCGTGCCTTCAGGA	DYNLRB1	0.37355	0.458594	0.192213
AAAAAAATAAAAGTCTCCGGCG	mRNA_PABPC1_7_AAAAAAATAAAAGTCTCCGGCG	PABPC1	0.77754	0.790886	-
AGTATAACAAAGTGGAAACAGG	mRNA_ERH_27_AGTATAACAAAGTGGAAACAGG	ERH	-0.62981	0.640339	0.820305
CATATAAACATGAAAATTAGGA	mRNA_CCT5_34_CATATAAACATGAAAATTAGGA	CCT5	1.514	0.197363	0.0690839
ACCTCTTCCCCCTCGGACTCGA	lncRNA_SNHG19_56_ACCTCTTCCCCCTCGGACTCGA	SNHG19	-0.73186	0.482294	0.611592
AATGAAAGAAATGAGAAAACTA	lncRNA_FGD5-AS1_16_AATGAAAGAAATGAGAAAACTA	FGD5-AS1	0.87273	0.138214	0.105452
GAAATTTCATATAAGACAAAAA	lncRNA_NORAD_13_GAAATTTCATATAAGACAAAAA	NORAD	0.79106	0.141773	0.094472
CAGAATCTGAACCTCGTCGCTG	mRNA_junction_GNB1L_chr22_19806746_19806757_19812284_19812306_+_CAGAATCTGAACCTCGTCGCTG	GNB1L	1.4296	0.849347	0.617575
GACAAAAATGGCAACACGCCTC	lncRNA_NORAD_26_GACAAAAATGGCAACACGCCTC	NORAD	-6.2459	0.710738	0.941602
TCACATTTAAACCCTTATCTGT	circRNA_chr10:32197099-32199491_9_TCACATTTAAACCCTTATCTGT	chr10:32197099-32199491	0.63367	0.283839	0.250008
AGCCCACTTATATTTAATAATG	lncRNA_EBLN3P_30_AGCCCACTTATATTTAATAATG	EBLN3P	1.8568	0.196602	0.0619008
TCAGCCTCACCCTTCTTCAGGG	NonEssen_C20orf203_11_TCAGCCTCACCCTTCTTCAGGG	C20orf203	0.023545	0.538104	-
GGGCGCGCAATAGCACTTGTGC	mRNA_UQCRC1_77_GGGCGCGCAATAGCACTTGTGC	UQCRC1	-0.65776	0.53342	0.255675
CGGGTGCTGTAGGCATTAAGAT	mRNA_UQCRC1_37_CGGGTGCTGTAGGCATTAAGAT	UQCRC1	0.38864	0.223539	0.118395
CAGTATACGATATTCGACCACA	mRNA_WDHD1_23_CAGTATACGATATTCGACCACA	WDHD1	-0.48861	0.628914	0.993708
GATGGCCAATAGTGGCTGGAGG	lncRNA_HCP5_2_GATGGCCAATAGTGGCTGGAGG	HCP5	0.62066	0.685368	0.318225
CTAAGAACTGAGGCAGCTGCAC	lncRNA_DANCR_45_CTAAGAACTGAGGCAGCTGCAC	DANCR	-1.545	0.811946	0.727152
TTTAAAATGTCTGTCAGTGAGG	lncRNA_LINC00667_6_TTTAAAATGTCTGTCAGTGAGG	LINC00667	1.2988	0.692843	0.471581
TGGTAGCCTCCTGAATACAGGG	lncRNA_NEAT1_8_TGGTAGCCTCCTGAATACAGGG	NEAT1	0.20723	0.661566	0.291315
GTGGCACTGGCAGGGCAGAGCC	lncRNA_SNHG11_61_GTGGCACTGGCAGGGCAGAGCC	SNHG11	0.15546	0.613685	0.193444
GTGGGCCAGCTTGAACCTGGGC	lncRNA_AGAP2-AS1_6_GTGGGCCAGCTTGAACCTGGGC	AGAP2-AS1	-0.79235	0.554229	0.199136
GGCACCTCCAGGCTGGGGTTGC	lncRNA_PCAT6_48_GGCACCTCCAGGCTGGGGTTGC	PCAT6	-0.26947	0.349007	0.220682
ATTTAATTATCACGGACCACCT	lncRNA_SNHG8_24_ATTTAATTATCACGGACCACCT	SNHG8	1.0359	0.649037	0.910156
TTGACCGGAGTGAAGGGCTTCT	mRNA_junction_FARSA_chr19_12924804_12924807_12924903_12924925_+_TTGACCGGAGTGAAGGGCTTCT	FARSA	-3.379	0.286782	0.28352
CTGTCCCATCAAATCCTGGCCA	mRNA_RBM8A_42_CTGTCCCATCAAATCCTGGCCA	RBM8A	-1.9661	0.88258	0.585857
ACGTCGAATTCTGCTTACACCG	mRNA_TCP1_9_ACGTCGAATTCTGCTTACACCG	TCP1	-1.0719	0.87393	0.707513
GCCATACCTGTAGTACCGAGAT	circRNA_chr11:33307958-33309057_14_GCCATACCTGTAGTACCGAGAT	chr11:33307958-33309057	-0.96269	0.670216	0.480128
TGTTGAAGCCCTTGATGCCCAC	NonEssen_CACNG2_17_TGTTGAAGCCCTTGATGCCCAC	CACNG2	-0.28774	0.565279	-
AGCGAGCGCGGTGCAGCCGGAG	mRNA_TPT1_74_AGCGAGCGCGGTGCAGCCGGAG	TPT1	-1.5838	0.505686	0.224122
CGCGTGCTCGAAGGTGGTGATG	mRNA_EEF2_55_CGCGTGCTCGAAGGTGGTGATG	EEF2	-0.74311	0.332001	0.277649
GCCCTAGGGGACCATGCAGAGT	NonEssen_CLRN1_33_GCCCTAGGGGACCATGCAGAGT	CLRN1	-0.30898	0.335056	-
[truncated: 11,027 more rows]

## Sheet: Fig1c
## Fig1c. R2 score
Fold	DeepCas13	RF	XGB	SVM	ADA	GBM
[truncated: 5 more rows]

## Sheet: Fig1d
## Fig1d. Correlation
[truncated: 6 more rows]

## Sheet: Fig1e
## Fig1e. AUC score
[truncated: 6 more rows]

## Sheet: Fig1f
## Fig1f. AP score
[truncated: 6 more rows]

[truncated: 14 more sheets: Fig3d, Fig3f, Fig4c, Fig4d, Fig4e, Fig4f, Fig5d, Fig6e, Fig6f, Supplementary Fig. 2b, Supplementary Fig. 2cdef, Supplementary Fig. 5f, Supplementary Fig. 6bc, Supplementary Fig. 8g]
